# Supplementary material for: RNA-seq analysis of the salivary glands and midgut of the Argasid tick Ornithodoros rostratus
Source: Sci Rep. 2019 May 1;9:6764. doi: 10.1038/s41598-019-42899-z (PMC6494864; doi:10.1038/s41598-019-42899-z)
Supplement: Supplementary file 2 — Dataset [file 41598_2019_42899_MOESM2_ESM.xlsx]

## Sheet: Orn-pep-COMP-
Name	TPM_GUT	TPM_SG	All	Best match to ACARI database	E value	Protein	Seq size	Nuc	Seq size	SigP Result	Cleavage Position	MW	pI	Mature MW	pI	Seq size	Comments	Class	DBase	Evalue	% Coverage	Best Score eval min= 1e-4 between ACARI-BAC-LIGHT-KOG-MUS-PEP-NR-LIGHT-PFAM-REFSEQ-INVERTEBRATE-REFSEQ-VERTEBRATES-SMART-SWISSP-VIRUSES	Clustered at 25%Id on 50% of larger length - - Cluster#	# seqs	Clustered at 30%Id on 50% of larger length - - Cluster#	# seqs	Clustered at 35%Id on 50% of larger length - - Cluster#	# seqs	Clustered at 40%Id on 50% of larger length - - Cluster#	# seqs	Clustered at 45%Id on 50% of larger length - - Cluster#	# seqs	Clustered at 50%Id on 50% of larger length - - Cluster#	# seqs	Clustered at 55%Id on 50% of larger length - - Cluster#	# seqs	Clustered at 60%Id on 50% of larger length - - Cluster#	# seqs	Clustered at 65%Id on 50% of larger length - - Cluster#	# seqs	Clustered at 70%Id on 50% of larger length - - Cluster#	# seqs	Clustered at 75%Id on 50% of larger length - - Cluster#	# seqs	Clustered at 80%Id on 50% of larger length - - Cluster#	# seqs	Clustered at 85%Id on 50% of larger length - - Cluster#	# seqs	Clustered at 90%Id on 50% of larger length - - Cluster#
Putative Secreted proteins
8.9kDa secreted proteins
ORN-24941	0.001	1328.6	1328.6	JAA65856.1	2e-06	Orn-24941	108	Orn-24941	327	SIG	25-26	12.47	8.9	9.75	9.13	327	8.9 kda protein - signalP detected	s/8.9	ACARI	1e-06	69.9	ACARI	1	66	1767	1	1778	1	1751	1	1728	1	1713	1	1695	1	1686	1	1670	1	1667	1	1656	1	1643	1	1630	1	1622
ORN-24879	0.001	9.7	9.7	JAT92039.1	4e-08	Orn-24879	90	Orn-24879	270	SIG	17-18	9.84	8.44	7.94	8.5	270	8.9 kDa protein 1 - signalP detected	s/8.9	ACARI	2e-07	85	ACARI	1738	1	1761	1	1771	1	1744	1	1721	1	1706	1	1687	1	1678	1	1662	1	1659	1	1648	1	1635	1	1622	1	1614
17kDa secreted proteins
ORN-43629	0	392.31	392.31	ABI52704.1	2e-06	Orn-43629	171	Orn-43629	516	SIG	22-23	19.396	8.9	16.83	9.07	516	hypothetical secreted protein precursor	s/uk	Sigp			ACARI	5579	1	5927	1	6185	1	6357	1	6465	1	6543	1	6605	1	6656	1	6684	1	6710	1	6733	1	6746	1	6765	1	6772
Antigen 5
ORN-24615	0	1758.17	1758.17	ABI52635.1	5e-49	Orn-24615	356	Orn-24615	1071	CYT		38.387	9.52			1071	antigen 5/SCP domain partial - probable fragment	s/antigen5	ACARI	2e-49	97	ACARI	407	2	1732	1	1741	1	1713	1	1689	1	1674	1	1655	1	1645	1	1628	1	1625	1	1614	1	1601	1	1588	1	1580
ORN-36649	37.62	41.97	79.59	XP_002403178.1	6e-67	Orn-36649	240	Orn-36649	723	CYT		27.149	6.42			723	antigen 5 protein	s/antigen5	ACARI	1e-66	78.8	ACARI	3704	1	3892	1	4020	1	4090	1	4131	1	4169	1	4197	1	4212	1	4224	1	4236	1	4242	1	4245	1	4256	1	4259
ORN-24242	4.59	4.05	8.64	JAP85018.1	7e-83	Orn-24242	868	Orn-24242	2604	CYT		96.911	5.93			2604	sperm-associated antigen 5	s/antigen5	REFSEQ-VERTEBRATES	2e-17	47.9	ACARI	1683	1	1699	1	1707	1	1676	1	1651	1	1634	1	1612	1	1602	1	1582	1	1577	1	1565	1	1552	1	1539	1	1531
ORN-20951	831.2	32.22	863.42	JAR86824.1	1e-114	Orn-20951	296	Orn-20951	891	CYT		32.127	9.34			891	scp gapr-1 like scp-like extracellular protein - 27 NetOglyc sites	s/antigen5	ACARI	6e-75	102.3	ACARI	1423	1	1413	1	1400	1	1350	1	1314	1	1287	1	1257	1	1242	1	1217	1	1205	1	1189	1	1171	1	1155	1	1145
ORN-2104	14.59	1.07	15.66	XP_002403125.1	1e-159	Orn-2104	422	Orn-2104	1269	SIG	23-24	46.976	4.62	44.656	4.62	1269	scp-like extracellular protein - signalP detected	s/antigen5	ACARI	5e-90	89.9	ACARI	1442	1	1434	1	1422	1	1375	1	1340	1	1313	1	1283	1	1269	1	1246	1	1236	1	1220	1	1204	1	1189	1	1179
ORN-36456	81.11	59.37	140.48	JAP70062.1	1e-44	Orn-36456	278	Orn-36456	837	SIG	17-18	30.943	7.93	28.854	8.03	837	antigen 5/SCP domain-containing protein - signalP detected	s/antigen5	ACARI	5e-42	88.4	ACARI	407	2	3839	1	3965	1	4033	1	4074	1	4110	1	4137	1	4151	1	4163	1	4175	1	4181	1	4184	1	4195	1	4198
Apyrase
ORN-40231	0	23.94	23.94	JAA70574.1	1e-146	Orn-40231	554	Orn-40231	1665	CYT		61.768	5.63			1665	apyrase	s/	NR-LIGHT	0	92.2	ACARI	43	8	27	8	17	8	13	7	5246	1	5304	1	5346	1	5382	1	5398	1	5415	1	5426	1	5433	1	5448	1	5454
ORN-10500	0	580.51	580.51	JAT79281.1	0	Orn-10500	489	Orn-10500	1470	CYT		54.284	5.25			1470	apyrase - probable fragment	s/	NR-LIGHT	0	83.7	ACARI	43	8	27	8	17	8	13	7	18	5	11	5	22	3	16	3	11	3	10	3	16	2	144	1	113	1	88
ORN-9775	24.31	1	25.31	JAT93792.1	1e-150	Orn-9775	542	Orn-9775	1629	CYT		60.196	6.69			1629	apyrase - probable fragment	s/	NR-LIGHT	0	85.2	ACARI	43	8	27	8	17	8	13	7	7137	1	7238	1	7315	1	7373	1	7420	1	7454	1	7491	1	7532	1	7565	1	7586
5' Nucleotidases
ORN-32478	7.47	2.89	10.36	XP_003739414.1	7e-18	Orn-32478	182	Orn-32478	546	CYT		21.34	8.57			546	5'-nucleotidase domain-containing protein 1	s/	REFSEQ-VERTEBRATES	8e-19	39.8	NR-LIGHT	2638	1	2739	1	2808	1	2828	1	2841	1	2855	1	2871	1	2878	1	2877	1	2884	1	2883	1	2882	1	2883	1	2880
ORN-3401	122.46	57.57	180.03	JAP71106.1	0	Orn-3401	645	Orn-3401	1938	BL	73-74	70.677	7.31	62.474	6.78	1938	5'-nucleotidase precursor - probable fragment	s/	MUS-PEP	0	94.2	ACARI	43	8	27	8	17	8	3249	1	3276	1	3301	1	3320	1	3330	1	3334	1	3341	1	3343	1	3343	1	3347	1	3347
ORN-11826	1.62	3786.75	3788.37	JAT79206.1	3e-75	Orn-11826	175	Orn-11826	525	CYT		19.658	5.54			525	5'-nucleotidase/ apyrase precursor partial - probable fragment	s/	ACARI	2e-75	72	ACARI	799	1	735	1	670	1	588	1	528	1	490	1	448	1	411	1	373	1	350	1	319	1	284	1	254	1	231
ORN-6269	0.4	6896.81	6897.21	AGJ90350.1	0	Orn-6269	591	Orn-6269	1776	SIG	18-19	65.735	6.56	63.849	6.58	1776	5'-nucleotidase precursor - signalP detected	s/met/nuc 5'-nucleotidase	MUS-PEP	0	92.1	ACARI	43	8	27	8	17	8	13	7	18	5	11	5	22	3	16	3	11	3	10	3	7141	1	7165	1	7186	1	7203
ORNSIGP-10499	0	709.41	709.41	ABS30897.1	0	OrnSigP-10499	596	OrnSigP-10499	1796	SIG	25-26	65.571	5.91	62.938	5.76	1796	5'-nucleotidase/ apyrase isoform 2 precursor - signalP detected	s/met/nuc 5'-nucleotidase/	NR-LIGHT	0	96	ACARI	43	8	27	8	17	8	13	7	18	5	11	5	22	3	16	3	11	3	10	3	16	2	7755	1	7788	1	7809
ORNSIGP-8107	0.52	12101.7	12102.2	ABS30897.1	1e-127	OrnSigP-8107	345	OrnSigP-8107	1043	SIG	18-19	38.167	8.07	36.237	8.19	1043	5'-nucleotidase/ apyrase isoform 2 precursor - signalP detected	s/met/nuc 5'-nucleotidase/	ACARI	0	57.8	ACARI	43	8	27	8	17	8	13	7	18	5	11	5	280	2	242	2	7580	1	7614	1	7652	1	7695	1	7728	1	7749
ORNSIGP-10502	0	220.63	220.63	ABS30897.1	1e-125	OrnSigP-10502	317	OrnSigP-10502	951	SIG	17-18	34.408	5.72	32.683	5.72	951	5'-nucleotidase/ apyrase isoform 2 precursor - signalP detected	s/met/nuc 5'-nucleotidase/	ACARI	0	50	ACARI	43	8	27	8	17	8	13	7	18	5	11	5	280	2	242	2	7640	1	7674	1	7712	1	7756	1	7789	1	7810
Galectin
ORN-14595	30.17	24.99	55.16	BAF43802.1	1e-159	Orn-14595	346	Orn-14595	1041	CYT		38.577	6.33			1041	galectin	s/	ACARI	0	102	ACARI	313	2	263	2	211	2	167	2	765	1	731	1	693	1	670	1	636	1	620	1	595	1	565	1	541	1	527
ORN-34081	13.96	11.95	25.91	BAF43802.1	8e-68	Orn-34081	291	Orn-34081	876	CYT		32.73	8.66			876	galectin	s/	ACARI	4e-68	96	ACARI	313	2	263	2	211	2	167	2	3306	1	3331	1	3350	1	3360	1	3365	1	3373	1	3375	1	3375	1	3379	1	3379
ORN-39990	48.92	23.17	72.09	AEO32653.1	5e-95	Orn-39990	370	Orn-39990	1113	CYT		38.388	9.5			1113	galectin 2 partial - probable fragment	s/	NR-LIGHT	8e-44	98.6	ACARI	4537	1	4808	1	4976	1	5086	1	5151	1	5207	1	5247	1	5283	1	5299	1	5316	1	5326	1	5333	1	5348	1	5354
Glycine rich collagen-like proteins
ORN-28183	0	41.33	41.33	JAC23823.1	8e-39	Orn-28183	103	Orn-28183	312	CYT		11.001	9.77			312	glycine proline-rich secreted protein	s/	REFSEQ-INVERTEBRATE	1e-32	89.5	ACARI	1	66	7	17	21	7	14	7	40	4	31	4	18	4	10	4	2091	1	2093	1	2084	1	2077	1	2070	1	2063
ORN-26894	15.73	52.67	68.4	JAC23823.1	2e-43	Orn-26894	128	Orn-26894	387	SIG	20-21	13.875	9.37	11.562	9.01	387	glycine proline-rich secreted protein - signalP detected	s/	REFSEQ-INVERTEBRATE	1e-34	91	ACARI	1	66	7	17	21	7	14	7	40	4	31	4	18	4	10	4	1941	1	1939	1	1928	1	1919	1	1910	1	1903
ORN-28181	7.82	167.53	175.35	JAC23823.1	8e-44	Orn-28181	151	Orn-28181	456	SIG	20-21	16.086	9.24	13.952	8.88	456	glycine proline-rich secreted protein - signalP detected	s/	REFSEQ-INVERTEBRATE	5e-34	94.7	ACARI	1	66	7	17	21	7	14	7	40	4	31	4	18	4	10	4	110	2	84	2	69	2	50	2	33	2	21
ORN-28182	5.51	185.21	190.72	JAC23823.1	2e-44	Orn-28182	152	Orn-28182	459	SIG	20-21	16.099	9.24	13.969	8.88	459	glycine proline-rich secreted protein - signalP detected	s/	REFSEQ-INVERTEBRATE	4e-35	100.8	ACARI	1	66	7	17	21	7	14	7	40	4	31	4	18	4	10	4	110	2	84	2	69	2	50	2	33	2	21
ORN-32228	34.48	224.06	258.54	JAT79287.1	5e-83	Orn-32228	261	Orn-32228	786	SIG	19-20	23.449	9.07	21.561	8.92	786	glycine-rich secreted cement protein partial - signalP detected	s/	ACARI	9e-64	103.5	ACARI	1	66	2699	1	2766	1	2780	1	2791	1	2804	1	2818	1	2824	1	2822	1	2828	1	2825	1	2821	1	2819	1	2816
ORN-44299	1104.3	733.08	1837.38	JAC93895.1	3e-43	Orn-44299	117	Orn-44299	354	CYT		12.375	8.94			354	DNA binding protein	nr	ACARI	2e-43	105.1	ACARI	250	3	205	3	163	3	337	2	6554	1	6634	1	6698	1	6750	1	6778	1	6804	1	6828	1	6841	1	6860	1	6867
5.3 kDa
ORNSIGP-24817	0	5.65	5.65	JAP84969.1	1.8	OrnSigP-24817	116	OrnSigP-24817	348	SIG	-1	13.516	10.51			348	hypothetical secreted protein precursor	s/5.3	ACARI	1000	45.5		6618	1	7037	1	7362	1	7579	1	7714	1	7819	1	7906	1	7972	1	8025	1	8061	1	8103	1	8150	1	8185	1	8210
13 kDa
ORN-36633	686.66	0	686.66	AAS13689.1	1e-43	Orn-36633	153	Orn-36633	462	SIG	18-19	16.819	7.87	14.91	8.12	462	secreted protein PK-2 - signalP detected	s/Neuropeptide	ACARI	8e-44	99.3	ACARI	66	6	473	2	397	2	326	2	272	2	236	2	194	2	4207	1	4219	1	4231	1	4237	1	4240	1	4251	1	4254
ORN-41914	127.18	0	127.18	AAS13689.1	1e-50	Orn-41914	156	Orn-41914	471	SIG	18-19	16.849	5.45	14.841	5.14	471	secreted protein PK-2 - signalP detected	s/Neuropeptide	ACARI	7e-51	100.6	ACARI	66	6	473	2	397	2	326	2	272	2	236	2	194	2	6080	1	6104	1	6125	1	6139	1	6151	1	6168	1	6175
Ectonucleotide pyrophosphatase/phosphodiesterase
ORN-45028	205.04	1.91	206.95	JAB74565.1	1e-160	Orn-45028	434	Orn-45028	1305	SIG	20-21	49.561	8.87	47.719	8.92	1305	ectonucleotide pyrophosphatase/phosphodiesterase family member 6 partial - signalP detected	s/	ACARI	0	87.6	ACARI	219	3	378	2	310	2	259	2	211	2	185	2	6857	1	6912	1	6943	1	6972	1	6999	1	7018	1	7038	1	7049
Cysteine rich secreted Protein
ORN-6320	27.37	0.61	27.98	JAT78678.1	4e-92	Orn-6320	177	Orn-6320	534	SIG	28-29	18.309	7.33	15.365	7.49	534	cysteine rich secreted protein - signalP detected	s/	ACARI	1e-46	97	ACARI	5857	1	6237	1	6522	1	6712	1	6833	1	6925	1	6998	1	7053	1	7088	1	7119	1	7150	1	7174	1	7196	1	7213
Basic tail
ORN-24121	2192.75	0.000101	2192.75	JAC28338.1	2e-07	Orn-24121	152	Orn-24121	459	SIG	23-24	18.487	8.79	16.187	9	459	hypothetical secreted protein precursor- 18.3 kda subfamily of the Basic tail superfamily	s/bt 18.3	ACARI	1000	11.8	ACARI	204	3	168	3	130	3	94	3	72	3	53	3	44	3	109	2	92	2	1565	1	1553	1	1540	1	1527	1	1519
ORNSIGP-3122	21.67	0	21.67	JAP64515.1	1.1	OrnSigP-3122	70	OrnSigP-3122	212	SIG	22-23	8.163	6.87	5.589	6.03	212	hypothetical secreted protein precursor- 18.3 kda subfamily of the Basic tail superfamily	s/bt 18.3	ACARI	1000	16		6133	1	6533	1	6842	1	7051	1	7184	1	7285	1	7364	1	7422	1	7470	1	7504	1	7541	1	7582	1	7615	1	7636
ORNSIGP-21115	1334.47	0	1334.47	JAC28338.1	8e-08	OrnSigP-21115	139	OrnSigP-21115	425	SIG	23-24	16.433	9.08	14.156	9.1	425	hypothetical secreted protein precursor- 18.3 kda subfamily of the Basic tail superfamily	s/bt 18.3	ACARI	1000	16.5	ACARI	204	3	168	3	130	3	94	3	72	3	53	3	44	3	7845	1	7897	1	7933	1	7973	1	8020	1	8055	1	8079
ORN-41487	0	234.6	234.6	JAT78805.1	2e-67	Orn-41487	367	Orn-41487	1104	CYT		41.493	9.02			1104	basic tail protein	uc	ACARI	9e-10	77.7	ACARI	4982	1	5284	1	5500	1	5642	1	5732	1	5798	1	5847	1	5889	1	5913	1	5934	1	5948	1	5959	1	5976	1	5983
ORN-21032	2.52	11769.2	11771.7	ACB70313.1	1e-22	Orn-21032	171	Orn-21032	516	SIG	18-19	19.221	9.59	17.234	9.57	516	salivary secreted basic tail protein - signalP detected	s/mucin	ACARI	6e-23	103.1	ACARI	1438	1	1429	1	1417	1	1370	1	1335	1	1308	1	1278	1	1264	1	1241	1	1231	1	1215	1	1199	1	1184	1	1174
ORN-4112	0	22332.1	22332.1	JAT79022.1	1e-69	Orn-4112	185	Orn-4112	558	SIG	21-22	20.882	8.99	18.444	9	558	hypothetical secreted protein precursor	s/uk	Sigp			ACARI	259	3	215	3	452	2	369	2	309	2	268	2	219	2	186	2	157	2	5778	1	5792	1	5803	1	5819	1	5825
ORN-6435	0	5.51	5.51	JAT79022.1	1e-24	Orn-6435	176	Orn-6435	531	SIG	16-17	20.886	5.51	19.005	5.37	531	hypothetical secreted protein precursor	s/uk	Sigp			ACARI	259	3	215	3	6538	1	6728	1	6850	1	6942	1	7015	1	7070	1	7105	1	7136	1	7167	1	7193	1	7216	1	7233
ORN-10496	0	6548.17	6548.17	ABR23472.1	4e-19	Orn-10496	147	Orn-10496	444	SIG	15-16	16.866	9.39	15.028	9.41	444	Conserved secreted protein precursor - signalP detected	s/ucs	ACARI	2e-19		ACARI	277	2	230	2	181	2	139	2	103	2	367	1	321	1	281	1	242	1	213	1	180	1	142	1	111	1	86
ORN-35656	0	1383.93	1383.93	ABR23472.1	1e-14	Orn-35656	165	Orn-35656	498	SIG	15-16	18.575	9.93	16.928	9.95	498	hypothetical conserved secreted protein precursor	s/ucs	netoglyc			ACARI	277	2	230	2	181	2	139	2	103	2	3811	1	3836	1	3850	1	3861	1	3871	1	3876	1	3878	1	3887	1	3890
Acid Tail Proteins
ORN-32876	0	1709.65	1709.65	ABR23360.1	4e-17	Orn-32876	132	Orn-32876	399	SIG	16-17	15.158	4.51	13.466	4.44	399	Tick salivary peptide group 1 - signalP detected	s/	PFAM	1e-07	80	ACARI	1	66	29	8	2893	1	2921	1	2938	1	2954	1	2970	1	2978	1	2979	1	2986	1	2986	1	2985	1	2986	1	2983
ORN-8689	5.76	37806.8	37812.5	ABR23361.1	1e-28	Orn-8689	137	Orn-8689	414	SIG	41-42	14.789	4.62	10.29	4.32	414	Tick salivary peptide group 1 - signalP detected	s/	PFAM	1e-07	60	ACARI	1	66	29	8	45	5	27	5	20	5	321	2	273	2	237	2	7325	1	7359	1	7394	1	7431	1	7461	1	7480
ORN-9707	0	71111.9	71111.9	ACB70371.1	8e-28	Orn-9707	90	Orn-9707	273	SIG	19-20	9.781	4.96	7.858	4.75	273	Tick salivary peptide group 1 - signalP detected	s/	PFAM	1e-08	77	ACARI	1	66	29	8	45	5	27	5	20	5	113	2	7295	1	7353	1	7400	1	7434	1	7471	1	7512	1	7545	1	7566
ORN-9705	0	3461.1	3461.1	ABR23361.1	3e-19	Orn-9705	93	Orn-9705	282	CYT		9.974	4.17			282	acid tail salivary protein	uc	ACARI	2e-19	78	ACARI	1	66	29	8	45	5	27	5	20	5	321	2	273	2	237	2	7399	1	7433	1	7470	1	7511	1	7544	1	7565
ORN-15529	3.29	28629	28632.2	ABR23355.1	2e-28	Orn-15529	106	Orn-15529	321	SIG	19-20	11.222	4.37	9.276	4.24	321	Tick salivary peptide group 1 - signalP detected	s/	PFAM	7e-09	77	ACARI	1	66	29	8	45	5	27	5	20	5	113	2	762	1	739	1	706	1	690	1	667	1	641	1	620	1	606
ORN-8741	0	1499.94	1499.94	ABR23361.1	1e-18	Orn-8741	74	Orn-8741	225	SIG	13-14	8.397	4.11	7.027	4.11	225	hypothetical secreted protein precursor	s/uk	ACARI	1000	56	ACARI	1	66	29	8	45	5	27	5	20	5	7160	1	7235	1	7292	1	7336	1	7370	1	7405	1	7442	1	7472	1	7491
ORN-33074	1.6	14.83	16.43	JAT78921.1	4e-55	Orn-33074	132	Orn-33074	399	SIG	20-21	15.082	4.35	12.95	4.28	399	hypothetical conserved secreted protein precursor	s/ucs	Sigp			ACARI	1	66	29	8	2932	1	2961	1	2979	1	2997	1	3014	1	3022	1	3023	1	3030	1	3031	1	3031	1	3033	1	3031
7Cys domain
ORN-35038	0	2990.75	2990.75	JAT79124.1	4e-66	Orn-35038	143	Orn-35038	432	SIG	17-18	16.448	7.5	14.525	6.5	432	Conserved secreted protein precursor - signalP detected	s/ucs	ACARI	3e-19		ACARI	112	4	453	2	381	2	315	2	264	2	227	2	188	2	160	2	132	2	107	2	3664	1	3666	1	3670	1	3672
ORN-43177	0	22.89	22.89	JAT79124.1	2e-53	Orn-43177	143	Orn-43177	432	SIG	16-17	16.266	5.06	14.371	5.2	432	Conserved secreted protein precursor - signalP detected	s/ucs	ACARI	1e-20		ACARI	112	4	453	2	381	2	315	2	264	2	227	2	188	2	160	2	132	2	107	2	6582	1	6595	1	6613	1	6620
7DB Family
ORN-13253	0	221	221	ABI52791.1	6e-29	Orn-13253	172	Orn-13253	519	SIG	26-27	19.259	9.02	16.528	9	519	hypothetical salivary secreted protein - signalP detected	s/	ACARI	2e-28	99	ACARI	4	34	2	34	1	23	1	23	1	23	1	17	83	2	60	2	48	2	35	2	29	2	20	2	11	2	401
ORN-34334	0	291.5	291.5	ACB70300.1	4e-36	Orn-34334	169	Orn-34334	510	SIG	20-21	19.828	7.82	17.513	7.54	510	hypothetical salivary secreted protein - signalP detected	s/	ACARI	8e-25	100	ACARI	4	34	2	34	3308	1	3352	1	3381	1	3408	1	3431	1	3441	1	3449	1	3457	1	3460	1	3461	1	3465	1	3465
ORN-36128	0	9.8	9.8	ACB70300.1	2e-31	Orn-36128	176	Orn-36128	531	SIG	21-22	20.239	8.41	17.861	8.43	531	hypothetical salivary secreted protein - signalP detected	s/	ACARI	2e-25	96.3	ACARI	4	34	2	34	3839	1	3904	1	3945	1	3981	1	4006	1	4020	1	4032	1	4044	1	4050	1	4053	1	4064	1	4067
ORNSIGP-11790	0	17.81	17.81	ACB70300.1	1e-10	OrnSigP-11790	129	OrnSigP-11790	395	SIG	21-22	14.508	8.03	12.258	6.93	395	hypothetical salivary secreted protein - signalP detected	s/	ACARI	1e-08	43.3	ACARI	4	34	2	34	1	23	1	23	1	23	1	17	3	7	7615	1	7665	1	7700	1	7738	1	7782	1	7815	1	7837
ORN-25056	0	1793.86	1793.86	JAT78772.1	2e-40	Orn-25056	217	Orn-25056	654	SIG	20-21	25.041	8.25	22.815	7.91	654	hypothetical salivary secreted protein - signalP detected	s/	ACARI	2e-14	67.4	ACARI	4	34	2	34	112	3	81	3	63	3	50	3	39	3	31	3	1686	1	1683	1	1672	1	1659	1	1647	1	1639
ORN-11841	0	1224.72	1224.72	ACB70300.1	1e-35	Orn-11841	193	Orn-11841	582	SIG	48-49	21.662	8.62	16.485	8.65	582	hypothetical salivary secreted protein - signalP detected	s/	ACARI	1e-35	87.9	ACARI	4	34	2	34	1	23	1	23	1	23	88	2	69	2	416	1	378	1	355	1	324	1	290	1	260	1	237
ORN-13252	0	1508.28	1508.28	ABI52791.1	2e-29	Orn-13252	174	Orn-13252	525	CYT		19.839	8.51			525	hypothetical salivary secreted protein	s/	ACARI	3e-29	85.5	ACARI	4	34	2	34	1	23	1	23	1	23	1	17	83	2	60	2	48	2	35	2	29	2	20	2	11	2	400
ORNSIGP-2702	0	11.21	11.21	JAT78772.1	1e-27	OrnSigP-2702	96	OrnSigP-2702	288	SIG	23-24	11.077	8.88	8.534	8.58	288	hypothetical secreted protein precursor	s/uk	ACARI	1000	28.5		6128	1	6527	1	6836	1	7045	1	7178	1	7279	1	7358	1	7416	1	7464	1	7498	1	7535	1	7576	1	7609	1	7630
ORNSIGP-16326	0	90.0002	90.09	ABI52752.1	4e-10	OrnSigP-16326	89	OrnSigP-16326	267	SIG	25-26	10.286	8.61	7.645	8.84	267	hypothetical secreted protein precursor	s/uk	ACARI	1000	56	ACARI	4	34	2	34	1	23	1	23	1	23	1	17	2	8	1	8	7781	1	7817	1	7857	1	7904	1	7937	1	7960
ORN-14181	0	180	180.03	ACB70300.1	4e-19	Orn-14181	128	Orn-14181	384	SIG	24-25	14.868	8.45	12.211	8.48	384	Conserved secreted protein precursor - signalP detected	s/ucs	ACARI	2e-19		ACARI	4	34	2	34	1	23	1	23	1	23	1	17	2	8	1	8	1	7	591	1	565	1	534	1	510	1	496
ORN-18718	18.71	7691.85	7710.56	JAT78772.1	3e-56	Orn-18718	195	Orn-18718	588	SIG	31-32	22.319	8.31	18.885	8.19	588	Conserved secreted protein precursor - signalP detected	s/ucs	ACARI	5e-21		ACARI	4	34	2	34	112	3	81	3	63	3	50	3	39	3	31	3	71	2	55	2	966	1	944	1	925	1	912
ORN-34009	0	519.3	519.3	ABI52791.1	1e-20	Orn-34009	179	Orn-34009	540	SIG	21-22	19.878	7.84	17.798	7.95	540	Conserved secreted protein precursor - signalP detected	s/ucs	ACARI	6e-21		ACARI	4	34	2	34	3209	1	3248	1	3275	1	3300	1	3319	1	3329	1	3333	1	3340	1	3342	1	3342	1	3346	1	3346
ORNSIGP-13157	0	1567.12	1567.12	ABI52752.1	9e-14	OrnSigP-13157	218	OrnSigP-13157	662	SIG	22-23	24.363	8.56	21.973	8.58	662	hypothetical conserved secreted protein precursor	s/ucs	Sigp			ACARI	4	34	2	34	60	4	71	3	51	3	40	3	26	3	20	3	7701	1	7736	1	7774	1	7819	1	7852	1	7875
Calcitonin/Adrenomedullin Family
ORN-18871	0	514.03	514.03	ACB70347.1	2e-06	Orn-18871	98	Orn-18871	297	SIG	25-26	10.481	9.96	7.816	10.3	297	hypothetical secreted protein precursor	s/uk	Sigp			ACARI	31	10	24	9	16	9	15	7	9	7	4	7	41	3	32	3	19	3	16	3	45	2	31	2	972	1	961
ORN-18872	0	1408.49	1408.49	ACB70347.1	3e-08	Orn-18872	92	Orn-18872	279	SIG	20-21	9.81	10.45	7.747	10.71	279	hypothetical secreted protein precursor	s/uk	Sigp			ACARI	31	10	24	9	16	9	15	7	9	7	4	7	41	3	32	3	19	3	16	3	45	2	31	2	973	1	962
ORN-7174	0	183.12	183.12	ACB70362.1	2e-11	Orn-7174	80	Orn-7174	243	SIG	18-19	8.533	11.13	6.647	11.77	243	hypothetical conserved secreted protein precursor	s/ucs	Sigp			ACARI	31	10	24	9	16	9	15	7	9	7	4	7	138	2	111	2	7178	1	7210	1	7241	1	7272	1	7296	1	7313
ORNSIGP-13679	0	892.08	892.08	BAM78543.1	0.0002	OrnSigP-13679	104	OrnSigP-13679	320	SIG	24-25	11.458	11.38	8.69	11.61	320	hypothetical secreted protein precursor	s/uk	Sigp			ACARI	31	10	24	9	16	9	419	2	356	2	313	2	264	2	228	2	193	2	164	2	132	2	7841	1	7874	1	7897
ORN-43380	0	64.61	64.61	BAM78543.1	6e-07	Orn-43380	96	Orn-43380	291	SIG	20-21	10.129	11.58	7.961	12.01	291	hypothetical secreted protein precursor	s/uk	Sigp			REFSEQ-VERTEBRATES	31	10	24	9	16	9	15	7	9	7	4	7	6533	1	6584	1	6610	1	6636	1	6659	1	6672	1	6691	1	6698
ORN-6661	0	148.06	148.06	BAM78543.1	7e-05	Orn-6661	101	Orn-6661	306	SIG	20-21	11.154	11.56	8.914	11.87	306	hypothetical secreted protein precursor	s/uk	Sigp			NR-LIGHT	31	10	24	9	16	9	419	2	356	2	313	2	264	2	228	2	193	2	164	2	132	2	7206	1	7229	1	7246
P-selectin like
ORN-30487	2.78	94.7	97.48	JAR89699.1	2e-92	Orn-30487	708	Orn-30487	2127	CYT		77.788	4.98			2127	p-selectin-like	s/	REFSEQ-VERTEBRATES	1e-12	21.4	ACARI	2296	1	2372	1	2422	1	2428	1	2429	1	2430	1	2434	1	2438	1	2430	1	2433	1	2424	1	2418	1	2412	1	2409
Cytotoxin-like family
ORN-33534	38.94	2.12	41.06	JAT92431.1	2e-38	Orn-33534	111	Orn-33534	336	SIG	21-22	12.185	11.16	10.067	11.6	336	secreted protein pk-4 precursor - signalP detected	s/Neuropeptide	ACARI	3e-34	99	ACARI	1	66	55	6	37	6	34	5	27	5	3138	1	3156	1	3166	1	3169	1	3176	1	3177	1	3177	1	3179	1	3178
ORN-8758	3550.1	0	3550.1	AAS59852.1	1e-30	Orn-8758	94	Orn-8758	282	SIG	21-22	10.267	9.73	8.097	9.99	282	secreted protein PK-4 precursor - signalP detected	s/Neuropeptide	ACARI	7e-31	85.4	ACARI	1	66	55	6	37	6	34	5	27	5	33	4	21	4	15	4	10	4	9	4	6	4	7445	1	7476	1	7495
ORN-8759	10666.8	6.16	10673	AAS59852.1	4e-42	Orn-8759	112	Orn-8759	339	SIG	21-22	12.264	9.66	10.057	9.89	339	secreted protein PK-4 precursor - signalP detected	s/Neuropeptide	ACARI	2e-42	101.8	ACARI	1	66	55	6	37	6	34	5	27	5	33	4	21	4	15	4	10	4	9	4	6	4	10	3	7477	1	7496
ORN-8760	6695.83	0	6695.83	AAS59852.1	9e-37	Orn-8760	112	Orn-8760	339	SIG	21-22	12.087	10	10.042	10.16	339	secreted protein PK-4 precursor - signalP detected	s/Neuropeptide	ACARI	5e-37	101.8	ACARI	1	66	55	6	37	6	34	5	27	5	33	4	21	4	15	4	10	4	9	4	6	4	10	3	72	2	7497
ORN-8761	22609.8	2.05	22611.9	AAS59852.1	2e-40	Orn-8761	112	Orn-8761	339	SIG	21-22	12.168	9.93	10.109	10.07	339	secreted protein PK-4 precursor - signalP detected	s/Neuropeptide	ACARI	9e-41	101.8	ACARI	1	66	55	6	37	6	34	5	27	5	33	4	21	4	15	4	10	4	9	4	6	4	10	3	72	2	7498
ORN-4024	19.07	0	19.07	JAR86856.1	1e-110	Orn-4024	462	Orn-4024	1389	CYT		51.892	5.79			1389	unknown secreted protein PK-26 precursor - probable fragment	s/Neuropeptide	ACARI	5e-69	79.7	ACARI	4608	1	4888	1	5064	1	5179	1	5250	1	5309	1	5351	1	5387	1	5403	1	5420	1	5431	1	5438	1	5453	1	5459
ORNSIGP-21501	39.39	0	39.39	JAR86795.1	1e-54	OrnSigP-21501	210	OrnSigP-21501	638	SIG	16-17	22.866	8.91	21.316	8.71	638	unknown secreted protein PK-26 precursor - probable fragment - signalP detected	s/Neuropeptide	ACARI	5e-21	47.4	ACARI	28	10	17	10	29	6	63	3	44	3	35	3	277	2	241	2	204	2	175	2	7987	1	8034	1	8069	1	8093
ORNSIGP-6017	803.95	0	803.95	JAR86795.1	1e-66	OrnSigP-6017	210	OrnSigP-6017	638	SIG	16-17	23.204	9.13	21.633	8.97	638	unknown secreted protein PK-26 precursor - signalP detected	s/Neuropeptide	ACARI	3e-22	56	ACARI	28	10	17	10	29	6	63	3	44	3	35	3	277	2	241	2	204	2	175	2	7598	1	7640	1	7673	1	7694
ORNSIGP-19683	55.02	10	65.02	JAR87238.1	2e-18	OrnSigP-19683	193	OrnSigP-19683	587	SIG	20-21	21.189	8.96	18.984	8.53	587	unknown secreted protein PK-26 precursor - signalP detected	s/Neuropeptide	ACARI	2e-14	53.1	ACARI	28	10	17	10	7203	1	7416	1	7551	1	7654	1	7738	1	7801	1	7853	1	7889	1	7929	1	7976	1	8010	1	8033
ORNSIGP-21049	1331.92	0	1331.92	JAR87710.1	4e-36	OrnSigP-21049	169	OrnSigP-21049	515	SIG	16-17	19.057	5.55	17.426	5.41	515	unknown secreted protein PK-26 precursor - signalP detected	s/Neuropeptide	ACARI	2e-34	47.4	ACARI	28	10	17	10	29	6	132	3	369	2	328	2	281	2	7843	1	7895	1	7931	1	7971	1	8018	1	8053	1	8077
ORNSIGP-27704	124.71	0	124.71	JAR86856.1	2e-14	OrnSigP-27704	154	OrnSigP-27704	470	SIG	23-24	16.864	7.75	14.377	8.55	470	unknown secreted protein PK-26 precursor - signalP detected	s/Neuropeptide	ACARI	9e-14	32.8	ACARI	28	10	17	10	7469	1	7687	1	7823	1	7928	1	8015	1	8084	1	8140	1	8177	1	8219	1	8266	1	8301	1	8326
ORNSIGP-33338	42.61	0	42.61	JAR87710.1	2e-25	OrnSigP-33338	173	OrnSigP-33338	527	SIG	16-17	19.381	9.17	17.638	8.94	527	unknown secreted protein PK-26 precursor - signalP detected	s/Neuropeptide	ACARI	1e-19	47.4	ACARI	28	10	17	10	29	6	132	3	8116	1	8225	1	8313	1	8386	1	8447	1	8486	1	8528	1	8575	1	8611	1	8637
ORNSIGP-33736	80.75	2.04	82.79	AAS94230.1	3e-26	OrnSigP-33736	166	OrnSigP-33736	506	SIG	19-20	18.241	6.09	16.381	5.96	506	unknown secreted protein PK-26 precursor - signalP detected	s/Neuropeptide	ACARI	1e-26	48.8	ACARI	28	10	17	10	29	6	132	3	369	2	328	2	281	2	8405	1	8466	1	8505	1	8547	1	8594	1	8630	1	8656
ORNSIGP-36881	663.39	0	663.39	JAR86795.1	2e-37	OrnSigP-36881	215	OrnSigP-36881	653	SIG	16-17	23.959	5.45	22.384	5.45	653	unknown secreted protein PK-26 precursor - signalP detected	s/Neuropeptide	ACARI	3e-16	45.1	ACARI	28	10	17	10	7869	1	8100	1	8244	1	8355	1	8446	1	8521	1	8582	1	8621	1	8663	1	8710	1	8746	1	8772
ORN-25336	1.3	210.26	211.56	JAB69423.1	2e-09	Orn-25336	295	Orn-25336	888	CYT		33.022	9.59			888	cytotoxin	s/toxin	ACARI	9e-12	82.7	ACARI	1787	1	1811	1	1825	1	1798	1	1777	1	1763	1	1747	1	1739	1	1724	1	1721	1	1710	1	1698	1	1688	1	1681
ORN-41021	86.41	42.63	129.04	JAA58935.1	1e-108	Orn-41021	192	Orn-41021	579	CYT		21.479	8.42			579	ras-related c3 botulinum toxin substrate 1	s/toxin	ACARI	0	100	ACARI	2	49	1	43	14	9	11	8	6	8	3	7	5	6	38	3	24	3	125	2	5752	1	5763	1	5778	1	5784
ORNSIGP-45006	58.06	0	58.06	JAR87190.1	2e-56	OrnSigP-45006	318	OrnSigP-45006	962	SIG	22-23	36.512	9.26	33.923	9.26	962	cytotoxin	s/toxin	ACARI	1e-38	85.7	ACARI	582	2	512	2	436	2	8289	1	8443	1	8555	1	8653	1	8732	1	8795	1	8834	1	8877	1	8924	1	8963	1	8990
ORN-7095	33.49	19.69	53.18	JAA59024.1	1e-109	Orn-7095	209	Orn-7095	630	CYT		23.162	8.66			630	ras-related C3 botulinum toxin substrate 1-like isoform X1	s/toxin	NR-LIGHT	3e-99	100	ACARI	2	49	1	43	14	9	11	8	6	8	3	7	5	6	38	3	24	3	7193	1	7224	1	7255	1	7279	1	7296
Disintegrins
ORNSIGP-27119	11.84	0	11.84	XP_018497704.1	0.13	OrnSigP-27119	90	OrnSigP-27119	278	SIG	24-25	10.32	9.62	7.572	9.62	278	hypothetical secreted protein precursor	s/reprolysin	ACARI	1000	5.8		6696	1	7117	1	7444	1	7662	1	7798	1	7903	1	7990	1	8059	1	8115	1	8152	1	8194	1	8241	1	8276	1	8301
ORNSIGP-33702	30.38	1.56	31.94	JAB68845.1	5e-07	OrnSigP-33702	123	OrnSigP-33702	369	SIG	18-19	13.658	8.05	11.767	7	369	a disintegrin and metalloproteinase with thrombospondin motifs 7 - signalP detected	s/reprolysin	ACARI	2e-07	12.1	PFAM	6992	1	7427	1	7763	1	7990	1	8133	1	8242	1	8330	1	8403	1	8464	1	8503	1	8545	1	8592	1	8628	1	8654
ORNSIGP-41799	0	2384.05	2384.05	JAT79033.1	1e-123	OrnSigP-41799	521	OrnSigP-41799	1571	SIG	27-28	57.697	8.83	54.574	8.86	1571	A disintegrin and metalloproteinase with thrombospondin motifs 18-like - signalP detected	s/reprolysin	REFSEQ-INVERTEBRATE	4e-62	42.7	ACARI	7190	1	7643	1	7990	1	8224	1	8376	1	8487	1	8584	1	8662	1	8723	1	8762	1	8804	1	8851	1	8889	1	8916
ORN-24410	2.47	4.54	7.01	JAR89010.1	0	Orn-24410	413	Orn-24410	1242	CYT		48.411	5.43			1242	Tick ixodegrin	s/Ixodegrin	ACARI	0	65.8	ACARI	1692	1	1708	1	1716	1	1687	1	1662	1	1646	1	1624	1	1614	1	1596	1	1591	1	1579	1	1566	1	1553	1	1545
ORN-6946	2.03	7.8	9.83	JAP64579.1	8e-33	Orn-6946	122	Orn-6946	369	SIG	22-23	13.379	5.11	11.149	5.06	369	secreted protein precursor - signalP detected	s/	ACARI	4e-32	83.4	ACARI	5892	1	6272	1	6564	1	6755	1	6877	1	6970	1	7043	1	7098	1	7133	1	7164	1	7195	1	7222	1	7246	1	7263
ORN-35454	677.89	0	677.89	JAC27850.1	9e-16	Orn-35454	119	Orn-35454	360	BL	33-34	12.457	6.08	8.771	4.65	360	secreted salivary gland peptide	s/	NR-LIGHT	2e-07	61.2	ACARI	523	2	459	2	387	2	319	2	267	2	230	2	190	2	162	2	134	2	108	2	87	2	63	2	40	2	24
ORN-35455	465.08	0	465.08	JAC27850.1	4e-15	Orn-35455	119	Orn-35455	360	BL	33-34	12.48	5.5	8.805	4.65	360	secreted salivary gland peptide	s/	NR-LIGHT	2e-07	61.2	ACARI	523	2	459	2	387	2	319	2	267	2	230	2	190	2	162	2	134	2	108	2	87	2	63	2	40	2	24
ORNSIGP-31722	0	47.96	47.96	AAM54048.1	0.001	OrnSigP-31722	99	OrnSigP-31722	305	SIG	21-22	11.143	4.71	8.786	4.42	305	hypothetical secreted protein precursor	s/uk	Sigp				6897	1	7331	1	7664	1	7890	1	8030	1	8138	1	8226	1	8299	1	8358	1	8397	1	8439	1	8486	1	8522	1	8547
ORN-14583	0	32107.1	32107.1	AAM54048.1	4e-11	Orn-14583	81	Orn-14583	246	SIG	21-22	9.158	4.64	6.819	4.52	246	hypothetical conserved secreted protein precursor	s/ucs	Sigp			ACARI	162	3	131	3	92	3	819	1	763	1	729	1	691	1	668	1	634	1	618	1	593	1	563	1	539	1	525
Evasin -immunity tick binidign chemokine
ORNSIGP-2330	15.29	0	15.29	JAC19382.1	2.4	OrnSigP-2330	74	OrnSigP-2330	227	BL	23-24	8.247	9.38	5.846	9.78	227	Evasin	s/EVASIN	ACARI	1000	32.9		6123	1	6520	1	6829	1	7038	1	7171	1	7272	1	7350	1	7408	1	7456	1	7490	1	7527	1	7568	1	7601	1	7622
Secreted hormones
ORN-28419	0	18.11	18.11	XP_002399994.1	4e-25	Orn-28419	77	Orn-28419	234	SIG	23-24	7.825	11.79	5.265	12.22	234	Neuropeptide-like protein 29 - signalP detected	s/hormone	SWISSP	2e-13	95.8	ACARI	1	66	7	17	47	5	28	5	21	5	15	5	2140	1	2138	1	2128	1	2130	1	2121	1	2114	1	2107	1	2100
ORN-31979	0	8.07	8.07	XP_015786552.1	1e-10	Orn-31979	79	Orn-31979	240	SIG	25-26	8.776	5.34	6.223	6.13	240	Neuropeptide F - signalP detected	s/hormone	SWISSP	5e-07	59.7	SWISSP	2552	1	2647	1	2713	1	2726	1	2734	1	2746	1	2759	1	2765	1	2763	1	2768	1	2765	1	2761	1	2758	1	2755
ORN-33404	19.82	0	19.82	JAT91519.1	2e-17	Orn-33404	101	Orn-33404	306	SIG	23-24	11.286	9.02	8.904	9.58	306	prohormone-1 - signalP detected	s/hormone	ACARI	3e-16	104.1	ACARI	2819	1	2941	1	3017	1	3050	1	3072	1	3092	1	3110	1	3119	1	3122	1	3129	1	3130	1	3130	1	3132	1	3131
ORN-38157	0	23.89	23.89	XP_002416390.1	1e-18	Orn-38157	136	Orn-38157	411	SIG	17-18	15.968	9.55	14.115	9.91	411	allatostatin a preprohormone mori allatostatin preprohormone - signalP detected	s/hormone	ACARI	2e-17	58.1	ACARI	4070	1	4285	1	4434	1	4524	1	4574	1	4616	1	4652	1	4680	1	4695	1	4712	1	4722	1	4728	1	4740	1	4745
ORNSIGP-39109	0	20.43	20.43	JAR90028.1	1e-123	OrnSigP-39109	320	OrnSigP-39109	968	SIG	25-26	35.394	6.33	32.65	5.98	968	corticotropin releasing hormone binding protein - signalP detected	s/hormone	REFSEQ-INVERTEBRATE	2e-56	77.3	ACARI	7136	1	7583	1	7925	1	8156	1	8302	1	8413	1	8504	1	8580	1	8641	1	8680	1	8722	1	8769	1	8806	1	8833
ORN-40394	10.93	58.56	69.49	JAT97529.1	5e-88	Orn-40394	406	Orn-40394	1221	SIG	18-19	44.68	6.13	42.902	6.15	1221	Haemolymph juvenile hormone binding protein - signalP detected	s/	PFAM	7e-25	71.9	ACARI	4652	1	4939	1	5118	1	5235	1	5310	1	5370	1	5413	1	5452	1	5468	1	5486	1	5499	1	5506	1	5521	1	5527
Lipocalins
ORN-10565	0.62	8919.91	8920.53	JAT79104.1	8e-82	Orn-10565	200	Orn-10565	603	SIG	23-24	22.691	9.06	20.278	8.96	603	truncated salivary lipocalin partial - signalP detected lipocalin	s/lipocal	ACARI	2e-41	96.7	ACARI	7	23	14	11	13	9	8	9	4	9	12	5	8	5	4	5	4	4	4	4	7	3	164	1	133	1	109
ORN-11797	0	1515.4	1515.4	JAT78893.1	3e-49	Orn-11797	196	Orn-11797	591	SIG	19-20	21.864	5.93	19.677	5.94	591	salivary lipocalin - signalP detected lipocalin	s/lipocal	ACARI	9e-30	101.6	ACARI	7	23	730	1	665	1	583	1	523	1	485	1	443	1	406	1	368	1	343	1	312	1	277	1	247	1	224
ORN-12449	0.83	9.65	10.48	ADI60053.1	2e-55	Orn-12449	173	Orn-12449	519	SIG	16-17	19.158	4.46	17.399	4.37	519	lipocal-1 1 - signalP detected lipocalin	s/lipocal	ACARI	6e-07	54.4	ACARI	841	1	781	1	717	1	638	1	579	1	543	1	501	1	470	1	435	1	413	1	383	1	349	1	320	1	299
ORN-13173	1.46	10878.5	10880	JAT78728.1	3e-40	Orn-13173	228	Orn-13173	687	CYT		25.142	9.04			687	salivary lipocalin - probable fragment lipocalin	s/lipocal	ACARI	3e-26	98.1	ACARI	302	2	250	2	780	1	703	1	646	1	610	1	569	1	540	1	505	1	487	1	459	1	426	1	397	1	379
ORN-15862	0	423.29	423.29	JAT79032.1	2e-60	Orn-15862	194	Orn-15862	585	SIG	20-21	22.588	5.57	20.291	5.56	585	salivary lipocalin - signalP detected lipocalin	s/lipocal	ACARI	6e-18	84.8	ACARI	7	23	95	4	66	4	180	2	139	2	119	2	99	2	77	2	749	1	734	1	712	1	688	1	667	1	653
ORN-18500	0	83.57	83.57	ACB70378.1	4e-22	Orn-18500	169	Orn-18500	510	SIG	22-23	19.575	6.82	17.216	6.37	510	moubatin-like lipocalin - signalP detected lipocalin	s/lipocal	ACARI	2e-22	103.6	ACARI	48	8	1226	1	1199	1	1139	1	1098	1	1068	1	1035	1	1015	1	987	1	975	1	954	1	932	1	912	1	898
ORN-18616	1.65	2065.32	2066.97	ABR23394.1	1e-49	Orn-18616	213	Orn-18616	642	SIG	17-18	23.945	8.9	22.081	8.85	642	truncated salivary lipocalin partial - signalP detected lipocalin	s/lipocal	ACARI	7e-50	100	ACARI	7	23	14	11	13	9	8	9	4	9	26	4	38	3	30	3	18	3	15	3	11	3	6	3	920	1	907
ORN-18741	1.6	24637.8	24639.4	JAT78756.1	5e-68	Orn-18741	175	Orn-18741	528	SIG	17-18	19.06	5.25	17.336	5.42	528	salivary secreted lipocalin - signalP detected lipocalin	s/lipocal	ACARI	2e-46	102.2	ACARI	48	8	149	3	240	2	193	2	152	2	130	2	110	2	86	2	1005	1	993	1	974	1	952	1	933	1	920
ORNSIGP-18906	0	2527.78	2527.78	JAT79032.1	7e-23	OrnSigP-18906	198	OrnSigP-18906	602	SIG	18-19	22.764	6.98	20.691	6.64	602	salivary lipocalin - signalP detected lipocalin	s/lipocal	ACARI	3e-16	85.1	ACARI	7	23	95	4	66	4	197	2	155	2	134	2	113	2	89	2	74	2	58	2	47	2	32	2	7991	1	8014
ORN-18907	0	1505.97	1505.97	JAT79032.1	8e-23	Orn-18907	194	Orn-18907	585	SIG	18-19	22.227	6.36	20.227	6.72	585	salivary lipocalin - signalP detected lipocalin	s/lipocal	ACARI	3e-15	82.5	ACARI	7	23	95	4	66	4	197	2	155	2	134	2	113	2	89	2	74	2	58	2	47	2	32	2	984	1	973
ORN-21108	0	3309.31	3309.31	ABR23441.1	1e-22	Orn-21108	186	Orn-21108	561	SIG	19-20	21.653	8.72	19.674	8.78	561	salivary lipocalin - signalP detected lipocalin	s/lipocal	ACARI	7e-23	104.2	ACARI	191	3	157	3	120	3	86	3	67	3	1325	1	1296	1	1282	1	1259	1	1249	1	1233	1	1217	1	1202	1	1192
ORN-21537	1.32	1791.58	1792.9	ACB70358.1	5e-52	Orn-21537	193	Orn-21537	582	SIG	19-20	22.098	8.84	20.051	8.85	582	salivary secreted lipocalin - signalP detected lipocalin	s/lipocal	ACARI	3e-52	99.4	ACARI	7	23	316	2	254	2	207	2	165	2	145	2	125	2	98	2	82	2	64	2	1264	1	1248	1	1233	1	1223
ORN-21871	0	581.91	581.91	JAT79050.1	3e-14	Orn-21871	188	Orn-21871	567	SIG	18-19	21.349	6.43	19.424	6.42	567	salivary lipocalin lipocalin	s/lipocal	ACARI	9e-07	99.4	ACARI	7	23	1511	1	1506	1	1464	1	1430	1	1404	1	1376	1	1362	1	1339	1	1330	1	1315	1	1299	1	1285	1	1275
ORN-21881	0	13996.8	13996.8	JAT79300.1	2e-22	Orn-21881	135	Orn-21881	408	SIG	23-24	14.896	8.88	12.335	9.21	408	salivary secreted lipocalin - signalP detected lipocalin	s/lipocal	ACARI	5e-20	75.8	ACARI	7	23	1517	1	1512	1	1470	1	1436	1	1410	1	1382	1	1368	1	1345	1	1336	1	1321	1	1305	1	1291	1	1281
ORN-22075	0	1835.93	1835.93	JAT79032.1	3e-59	Orn-22075	221	Orn-22075	666	CYT		25.56	9.31			666	salivary lipocalin lipocalin	s/lipocal	ACARI	3e-18	82	ACARI	7	23	95	4	66	4	180	2	139	2	119	2	99	2	77	2	1368	1	1359	1	1344	1	1329	1	1315	1	1305
ORN-22573	0	1606.98	1606.98	ACB70317.1	6e-70	Orn-22573	177	Orn-22573	534	SIG	21-22	20.113	8.77	17.826	8.63	534	moubatin-like lipocalin - signalP detected lipocalin	s/lipocal	ACARI	3e-70	98	ACARI	48	8	149	3	1572	1	1534	1	1506	1	1487	1	1459	1	1448	1	1427	1	1419	1	1405	1	1391	1	1378	1	1369
ORN-23797	0.23	13.86	14.09	JAA71587.1	5e-74	Orn-23797	375	Orn-23797	1128	CYT		41.25	4.73			1128	salivary lipocalin - probable fragment lipocalin	s/lipocal	ACARI	2e-74	71.7	ACARI	1644	1	1657	1	1665	1	1634	1	1609	1	1592	1	1570	1	1560	1	1539	1	1532	1	1519	1	1506	1	1493	1	1485
ORN-24118	0	1812.93	1812.93	ACB70358.1	4e-48	Orn-24118	193	Orn-24118	582	SIG	19-20	22.169	9.1	20.102	9.17	582	salivary secreted lipocalin - signalP detected lipocalin	s/lipocal	ACARI	2e-48	99.4	ACARI	7	23	316	2	254	2	207	2	165	2	145	2	125	2	98	2	82	2	64	2	1552	1	1539	1	1526	1	1518
ORN-27766	0	2161.63	2161.63	JAT78728.1	1e-13	Orn-27766	126	Orn-27766	381	CYT		13.813	9.69			381	salivary lipocalin lipocalin	s/lipocal	ACARI	1e-08	58.2	ACARI	2006	1	2061	1	2096	1	2085	1	2073	1	2066	1	2059	1	2055	1	2044	1	2043	1	2034	1	2027	1	2019	1	2012
ORNSIGP-30535	0	219.45	219.45	ACB70384.1	5e-20	OrnSigP-30535	227	OrnSigP-30535	689	SIG	27-28	25.356	5	22.568	5.09	689	salivary lipocalin - signalP detected lipocalin	s/lipocal	ACARI	3e-20	82.5	ACARI	7	23	7261	1	7591	1	7813	1	7949	1	8057	1	8145	1	8216	1	8273	1	8312	1	8354	1	8401	1	8437	1	8462
ORN-3085	0	9.12	9.12	JAT78752.1	1e-51	Orn-3085	148	Orn-3085	447	CYT		16.121	5.03			447	salivary secreted lipocalin lipocalin	s/lipocal	ACARI	7e-36	85.3	ACARI	48	8	149	3	240	2	193	2	152	2	130	2	110	2	86	2	2514	1	2517	1	2510	1	2505	1	2501	1	2498
ORN-33629	0	3079.69	3079.69	JAT79175.1	3e-27	Orn-33629	176	Orn-33629	531	SIG	18-19	18.817	4.44	16.844	4.44	531	salivary lipocalin - signalP detected lipocalin	s/lipocal	ACARI	4e-27	96.2	ACARI	2881	1	3005	1	3086	1	3119	1	3145	1	3167	1	3185	1	3195	1	3198	1	3205	1	3206	1	3206	1	3208	1	3207
ORN-33871	0	6148.95	6148.95	JAT78791.1	2e-76	Orn-33871	169	Orn-33871	510	SIG	19-20	19.154	5.47	16.916	5.02	510	salivary lipocalin - signalP detected lipocalin	s/lipocal	ACARI	2e-20	91.1	ACARI	48	8	440	2	365	2	303	2	254	2	221	2	183	2	155	2	129	2	104	2	85	2	62	2	39	2	3292
ORNSIGP-33995	0	209.42	209.42	JAT79104.1	1e-21	OrnSigP-33995	211	OrnSigP-33995	641	BL	29-30	23.738	5.67	20.672	5.12	641	salivary lipocalin lipocalin	s/lipocal	ACARI	2e-19	94.1	ACARI	7	23	14	11	7774	1	8001	1	8144	1	8254	1	8342	1	8417	1	8478	1	8517	1	8559	1	8606	1	8642	1	8668
ORN-34676	0	1304.4	1304.4	JAT78791.1	2e-78	Orn-34676	169	Orn-34676	510	SIG	19-20	19.247	5.88	17.029	5.22	510	salivary lipocalin - signalP detected lipocalin	s/lipocal	ACARI	6e-20	91.1	ACARI	48	8	440	2	365	2	303	2	254	2	221	2	183	2	155	2	129	2	104	2	85	2	62	2	39	2	3572
ORN-37255	0	8803.09	8803.09	ABR23441.1	7e-30	Orn-37255	188	Orn-37255	567	SIG	19-20	21.206	8.09	19.239	8.2	567	salivary lipocalin - signalP detected lipocalin	s/lipocal	ACARI	4e-30	109	ACARI	191	3	157	3	120	3	86	3	67	3	240	2	4372	1	4391	1	4403	1	4415	1	4422	1	4426	1	4437	1	4440
ORNSIGP-38679	259.28	218.95	478.23	JAR87530.1	9e-99	OrnSigP-38679	215	OrnSigP-38679	653	SIG	20-21	23.89	8.62	21.799	8.72	653	Apolipoprotein D/Lipocalin - signalP detected lipocalin	s/lipocal	KOG	1e-15	91	NR-LIGHT	7126	1	7573	1	7914	1	8145	1	8291	1	8402	1	8493	1	8569	1	8630	1	8669	1	8711	1	8758	1	8795	1	8822
ORN-3986	0.6	12681	12681.6	JAT79104.1	4e-72	Orn-3986	203	Orn-3986	612	SIG	20-21	23.126	9.39	21.027	9.4	612	salivary lipocalin - signalP detected lipocalin	s/lipocal	ACARI	2e-41	97.5	ACARI	7	23	14	11	13	9	8	9	4	9	12	5	8	5	4	5	4	4	4	4	7	3	5283	1	5298	1	5304
ORN-40704	0.55	2673.83	2674.38	JAT78728.1	1e-37	Orn-40704	213	Orn-40704	642	CYT		24.303	8.98			642	salivary lipocalin - probable fragment lipocalin	s/lipocal	ACARI	2e-24	89.1	ACARI	302	2	250	2	5223	1	5344	1	5425	1	5486	1	5532	1	5573	1	5590	1	5608	1	5621	1	5629	1	5644	1	5650
ORNSIGP-44175	0	3914.82	3914.82	JAT79109.1	2e-77	OrnSigP-44175	168	OrnSigP-44175	512	SIG	18-19	18.821	7.52	16.759	8.23	512	salivary secreted lipocalin - signalP detected lipocalin	s/lipocal	ACARI	2e-15	83	ACARI	48	8	7692	1	8039	1	8275	1	8429	1	8541	1	8639	1	8718	1	8781	1	8820	1	8863	1	8910	1	8949	1	8976
ORN-4729	0.81	6541.43	6542.24	JAT78724.1	8e-50	Orn-4729	174	Orn-4729	525	SIG	18-19	19.441	6.01	17.526	6.04	525	salivary lipocalin - signalP detected lipocalin	s/lipocal	ACARI	4e-36	97.8	ACARI	7	23	14	11	6423	1	6608	1	6723	1	6812	1	6883	1	6938	1	6969	1	6998	1	7026	1	7046	1	7066	1	7077
ORN-4748	1.83	14808.2	14810	JAT79104.1	6e-80	Orn-4748	201	Orn-4748	606	SIG	22-23	22.584	8.79	20.3	8.8	606	salivary lipocalin - signalP detected lipocalin	s/lipocal	ACARI	5e-42	98.5	ACARI	7	23	14	11	13	9	8	9	4	9	12	5	8	5	4	5	4	4	4	4	7	3	7051	1	7071	1	7082
ORN-4749	0.6	5716.05	5716.65	JAT79104.1	1e-74	Orn-4749	203	Orn-4749	612	SIG	20-21	22.946	9.02	20.815	8.93	612	salivary lipocalin - signalP detected lipocalin	s/lipocal	ACARI	5e-46	97	ACARI	7	23	14	11	13	9	8	9	4	9	12	5	8	5	4	5	4	4	4	4	7031	1	7052	1	7072	1	7083
ORN-4757	0	230	230.08	JAT79050.1	3e-80	Orn-4757	237	Orn-4757	714	BL/ANC		27.197	8.49			714	salivary lipocalin lipocalin	s/lipocal	ACARI	7e-09	103.2	ACARI	5777	1	6147	1	6427	1	6613	1	6728	1	6817	1	6888	1	6943	1	6974	1	7004	1	7033	1	7054	1	7074	1	7085
ORN-4949	0	460.49	460.49	JAT79104.1	1e-79	Orn-4949	201	Orn-4949	606	SIG	23-24	22.565	9.07	20.193	8.85	606	salivary lipocalin - signalP detected lipocalin	s/lipocal	ACARI	6e-45	99	ACARI	7	23	14	11	13	9	8	9	4	9	12	5	8	5	4	5	6985	1	7015	1	7044	1	7065	1	7085	1	7096
ORN-6067	0.6	4582.01	4582.61	ABR23394.1	6e-48	Orn-6067	203	Orn-6067	612	SIG	17-18	22.974	9.13	21.154	9.13	612	truncated salivary lipocalin partial - signalP detected lipocalin	s/lipocal	ACARI	3e-48	101	ACARI	7	23	14	11	13	9	8	9	4	9	26	4	38	3	30	3	18	3	15	3	11	3	6	3	68	2	7177
ORN-6068	0	579.64	579.64	ABR23394.1	3e-51	Orn-6068	206	Orn-6068	621	SIG	21-22	23.342	8.84	21.101	8.63	621	truncated salivary lipocalin partial - signalP detected lipocalin	s/lipocal	ACARI	1e-51	100	ACARI	7	23	14	11	13	9	8	9	4	9	26	4	38	3	30	3	18	3	15	3	11	3	6	3	68	2	7178
ORN-6073	0	14259.6	14259.6	ACB70348.1	2e-43	Orn-6073	224	Orn-6073	675	SIG	22-23	25.257	6.31	23.07	6.09	675	salivary lipocalin - signalP detected lipocalin	s/lipocal	ACARI	1e-43	87.3	ACARI	5838	1	6215	1	6499	1	6687	1	6808	1	6900	1	6972	1	7027	1	7061	1	7092	1	7121	1	7144	1	7165	1	7179
ORN-7555	5.85	31421.9	31427.7	AAA29432.1	1e-21	Orn-7555	160	Orn-7555	483	CYT		17.843	9.35			483	salivary lipocalin partial lipocalin	s/lipocal	ACARI	8e-19	101.3	ACARI	48	8	6329	1	6632	1	6827	1	6953	1	7049	1	7123	1	7179	1	7218	1	7251	1	7284	1	7316	1	7345	1	7363
ORN-8751	0	871.16	871.16	JAT78736.1	5e-67	Orn-8751	260	Orn-8751	783	SIG	25-26	30.138	9.49	27.371	9.55	783	salivary secreted lipocalin - signalP detected lipocalin	s/lipocal	ACARI	3e-11	96.5	ACARI	242	3	199	3	157	3	113	3	365	2	323	2	275	2	239	2	202	2	173	2	141	2	103	2	7474	1	7493
ORN-9152	0	1001.49	1001.49	JAT78736.1	6e-63	Orn-9152	258	Orn-9152	777	SIG	25-26	30.084	9.43	27.353	9.48	777	salivary secreted lipocalin - signalP detected lipocalin	s/lipocal	ACARI	1e-11	94.8	ACARI	242	3	199	3	157	3	113	3	365	2	323	2	275	2	239	2	202	2	173	2	141	2	103	2	7503	1	7524
ORNSIGP-3602	0	6661.46	6661.46	JAT78754.1	3e-25	OrnSigP-3602	118	OrnSigP-3602	362	SIG	23-24	13.54	9.3	11.121	9.27	362	salivary lipocalin - signalP detected lipocalin	s/lipocal	ACARI	6e-22	33.9	ACARI	6142	1	6542	1	6852	1	7061	1	7194	1	7295	1	7374	1	7432	1	7480	1	7514	1	7551	1	7592	1	7625	1	7646
ORNSIGP-6069	0	1470.14	1470.14	JAT79104.1	9e-21	OrnSigP-6069	123	OrnSigP-6069	370	SIG	17-18	13.885	9.75	12.09	9.8	370	salivary lipocalin - signalP detected lipocalin	s/lipocal	ACARI	8e-21	63.1	ACARI	7	23	14	11	13	9	8	9	4	9	26	4	7421	1	7479	1	7527	1	7561	1	7599	1	7641	1	7674	1	7695
ORNSIGP-25971	28.11	3	31.11	JAC30847.1	9.1	OrnSigP-25971	99	OrnSigP-25971	305	SIG	17-18	11.381	8.93	9.666	8.69	305	hypothetical secreted protein precursor lipocalin	s/lipocal	ACARI	1000	20.5		6663	1	7083	1	7410	1	7628	1	7764	1	7869	1	7956	1	8023	1	8079	1	8116	1	8158	1	8205	1	8240	1	8265
ORNSIGP-36729	0	2379.97	2379.97	ACB70306.1	3e-17	OrnSigP-36729	104	OrnSigP-36729	313	SIG	19-20	11.396	5.43	9.485	5.44	313	salivary lipocalin - signalP detected lipocalin	s/lipocal	ACARI	1e-17	55.8	ACARI	191	3	157	3	120	3	86	3	67	3	240	2	8442	1	8517	1	8578	1	8617	1	8659	1	8706	1	8742	1	8768
ORN-33132	0	94.17	94.17	JAT79028.1	2e-74	Orn-33132	211	Orn-33132	636	SIG	24-25	24.886	7.48	22.244	6.06	636	hypothetical secreted protein precursor	s/uk	Sigp			ACARI	242	3	199	3	157	3	113	3	2993	1	3011	1	3028	1	3037	1	3038	1	3045	1	3046	1	3046	1	3048	1	3046
ORN-43658	0	4489.34	4489.34	JAT79050.1	3e-11	Orn-43658	197	Orn-43658	594	SIG	24-25	23.058	9.11	20.3	9.23	594	hypothetical secreted protein precursor	s/uk	Sigp			ACARI	7	23	472	2	395	2	325	2	271	2	235	2	6613	1	6664	1	6692	1	6718	1	6741	1	6754	1	6773	1	6780
ORN-36554	0	17.31	17.31	JAT79300.1	1e-10	Orn-36554	187	Orn-36554	564	SIG	20-21	22.031	8.65	20.01	8.87	564	hypothetical secreted protein precursor	s/uk	Sigp			ACARI	7	23	472	2	395	2	325	2	271	2	235	2	4169	1	4183	1	4195	1	4207	1	4213	1	4216	1	4227	1	4230
Mucins
ORN-15102	0	239.07	239.07	ACB70373.1	4e-16	Orn-15102	183	Orn-15102	552	SIG	18-19	18.899	3.72	17.118	3.72	552	salivary mucin - signalP detected	s/mucin	ACARI	2e-16	82.5	ACARI	318	2	269	2	215	2	171	2	135	2	111	2	93	2	71	2	59	2	46	2	37	2	602	1	578	1	564
ORN-15381	0	663.59	663.59	ACB70373.1	1e-14	Orn-15381	175	Orn-15381	528	SIG	18-19	18.054	3.72	16.28	3.72	528	hypothetical conserved secreted protein precursor	s/ucs	netoglyc			ACARI	318	2	269	2	215	2	171	2	135	2	111	2	93	2	71	2	59	2	46	2	37	2	621	1	597	1	583
ORNSIGP-29486	80.24	34.45	114.69	JAT79131.1	6e-54	OrnSigP-29486	174	OrnSigP-29486	530	SIG	27-28	19.491	6.83	16.393	6.93	530	secreted protein precursor partial - signalP detected	s/mucin	ACARI	1e-22	73.4	ACARI	6793	1	7216	1	7546	1	7766	1	7902	1	8008	1	8096	1	8165	1	8221	1	8259	1	8301	1	8348	1	8384	1	8409
ORN-34707	13.52	10.23	23.75	JAP75274.1	0	Orn-34707	1090	Orn-34707	3273	SIG	23-24	118.299	4.97	115.969	4.95	3273	conserved secreted mucin - signalP detected	s/mucin	ACARI	0	103.6	ACARI	3167	1	3320	1	3417	1	3466	1	3497	1	3525	1	3548	1	3558	1	3566	1	3574	1	3577	1	3578	1	3582	1	3584
ORN-43000	18.93	16.41	35.34	JAB69495.1	1e-138	Orn-43000	371	Orn-43000	1116	SIG	24-25	40.867	8.67	38.347	8.45	1116	conserved secreted protein precursor - signalP detected	s/mucin	ACARI	0	103.3	ACARI	5416	1	5747	1	5992	1	6155	1	6260	1	6336	1	6396	1	6446	1	6471	1	6495	1	6513	1	6526	1	6544	1	6551
ORN-43114	50.0001	6.91	56.93	JAT98345.1	1e-125	Orn-43114	699	Orn-43114	2100	SIG	18-19	77.186	9.57	75.43	9.56	2100	Conserved secreted mucin - signalP detected	s/mucin	KOG	0	98.3	ACARI	5447	1	5783	1	6030	1	6194	1	6299	1	6376	1	6437	1	6487	1	6513	1	6538	1	6558	1	6571	1	6589	1	6596
ORN-44045	2.32	38.48	40.8	JAA55957.1	5e-26	Orn-44045	235	Orn-44045	708	SIG	19-20	24.589	4.46	22.619	4.4	708	secreted glycine-rich salivary protein - signalP detected	s/mucin	ACARI	6e-24	98.7	ACARI	5630	1	5984	1	6245	1	6419	1	6528	1	6608	1	6672	1	6724	1	6752	1	6778	1	6801	1	6814	1	6833	1	6840
ORNSIGP-21915	167.77	0	167.77	JAB70996.1	2e-20	OrnSigP-21915	434	OrnSigP-21915	1310	SIG	21-22	48.231	6.36	46.055	6.38	1310	secreted papa repeat protein - signalP detected	s/mucin	ACARI	6e-18	43.8	ACARI	6529	1	6947	1	7271	1	7485	1	7620	1	7723	1	7808	1	7874	1	7926	1	7962	1	8004	1	8051	1	8086	1	8110
ORNSIGP-25718	12387.6	0.48	12388	JAC24334.1	8e-08	OrnSigP-25718	198	OrnSigP-25718	602	SIG	23-24	23.433	6.14	21.147	6.51	602	secreted papa repeat protein partial - signalP detected	s/mucin	ACARI	5e-08	26.6	ACARI	204	3	168	3	130	3	94	3	72	3	53	3	44	3	109	2	92	2	8101	1	8143	1	8190	1	8225	1	8250
ORNSIGP-39295	73.64	0	73.64	JAR86545.1	2e-25	OrnSigP-39295	387	OrnSigP-39295	1169	SIG	20-21	42.246	6.52	40.172	6.56	1169	mucin-2-like - signalP detected	s/mucin	REFSEQ-VERTEBRATES	8e-18	57.7	NR-LIGHT	7140	1	7589	1	7931	1	8162	1	8308	1	8419	1	8510	1	8586	1	8647	1	8686	1	8728	1	8775	1	8812	1	8839
ORNSIGP-31378	97.59	0	97.59	JAB70996.1	3e-20	OrnSigP-31378	724	OrnSigP-31378	2180	SIG	21-22	79.781	9.38	77.659	9.41	2180	mucin 30E - probable fragment - signalP detected	s/mucin s/	REFSEQ-INVERTEBRATE	1e-27	37.4	REFSEQ-INVERTEBRATE	6875	1	7309	1	7640	1	7866	1	8006	1	8114	1	8202	1	8275	1	8334	1	8373	1	8415	1	8462	1	8498	1	8523
ORNSIGP-6290	0	23477.6	23477.6	ABR23402.1	9e-11	OrnSigP-6290	81	OrnSigP-6290	251	SIG	21-22	8.887	9.38	6.744	9.22	251	hypothetical secreted protein precursor	s/mucin s/uk	ACARI	1000	36.8	ACARI	6195	1	6596	1	6906	1	7115	1	7248	1	7349	1	7429	1	7489	1	7537	1	7571	1	7609	1	7652	1	7685	1	7706
ORN-24349	28.38	15.48	43.86	JAP80044.1	3e-54	Orn-24349	487	Orn-24349	1464	CYT		53.828	8.46			1464	mucin 68d	s/	ACARI	2e-54	101.1	ACARI	1689	1	1705	1	1713	1	1683	1	1658	1	1641	1	1619	1	1609	1	1591	1	1586	1	1574	1	1561	1	1548	1	1540
ORN-26683	17.99	75.91	93.9	JAR90118.1	1e-162	Orn-26683	868	Orn-26683	2607	CYT		94.27	4.72			2607	mucin 68d partial - probable fragment - 17 NetOglyc sites	s/	ACARI	0	92.4	ACARI	1917	1	1958	1	1988	1	1969	1	1954	1	1943	1	1931	1	1926	1	1914	1	1912	1	1901	1	1892	1	1883	1	1876
ORN-43909	11.79	12.05	23.84	JAR90268.1	1e-159	Orn-43909	623	Orn-43909	1872	CYT		68.784	6.56			1872	mucin-12-like isoform X2 - probable fragment - 12 NetOglyc sites	s/	REFSEQ-INVERTEBRATE	3e-91	18.5	ACARI	5618	1	5970	1	6231	1	6405	1	6514	1	6593	1	6657	1	6709	1	6737	1	6763	1	6786	1	6799	1	6818	1	6825
ORN-30650	24.08	8.45	32.53	JAR88988.1	0	Orn-30650	1600	Orn-30650	4803	CYT		168.141	5.52			4803	mucin-17 - 38 NetOglyc sites	s/	ACARI	0	104.6	ACARI	2324	1	2401	1	2455	1	2461	1	2464	1	2467	1	2472	1	2477	1	2470	1	2473	1	2466	1	2460	1	2456	1	2453
ORN-11856	83.26	54.69	137.95	JAP82392.1	0	Orn-11856	1931	Orn-11856	5796	CYT		208.365	8.99			5796	mucin-17 partial - probable fragment - 26 NetOglyc sites	s/	ACARI	0	104.9	ACARI	806	1	742	1	677	1	595	1	536	1	498	1	456	1	422	1	384	1	361	1	330	1	296	1	266	1	243
ORN-36558	29.3	9.95	39.25	JAT94008.1	0	Orn-36558	1632	Orn-36558	4899	CYT		173.497	7.24			4899	mucin-17 partial - probable fragment - 71 NetOglyc sites	s/	ACARI	0	60	ACARI	3680	1	3867	1	3995	1	4064	1	4105	1	4143	1	4171	1	4185	1	4197	1	4209	1	4215	1	4218	1	4229	1	4232
ORN-32021	5.78	4.4	10.18	XP_002435859.1	6e-67	Orn-32021	390	Orn-32021	1170	CYT		39.683	10.73			1170	mucin-17-like - 33 NetOglyc sites	s/	REFSEQ-INVERTEBRATE	5e-50	29.4	ACARI	2559	1	2654	1	2721	1	2734	1	2742	1	2754	1	2767	1	2773	1	2771	1	2776	1	2773	1	2769	1	2766	1	2763
ORN-42058	21.38	0.00017	21.45	JAP86961.1	0	Orn-42058	785	Orn-42058	2358	CYT		87.32	5.76			2358	mucin-17-like - probable fragment - 50 NetOglyc sites	s/	REFSEQ-INVERTEBRATE	0	33.8	ACARI	5167	1	5484	1	5712	1	5865	1	5960	1	6031	1	6084	1	6130	1	6154	1	6175	1	6189	1	6201	1	6218	1	6225
ORN-42248	0	44.82	44.82	JAP78586.1	1e-168	Orn-42248	469	Orn-42248	1410	CYT		48.761	9.04			1410	mucin-19 - probable fragment - 29 NetOglyc sites	s/	NR-LIGHT	1e-51	91.6	REFSEQ-INVERTEBRATE	5222	1	5543	1	5774	1	5928	1	6023	1	6095	1	6149	1	6196	1	6220	1	6242	1	6256	1	6269	1	6286	1	6293
ORN-40850	13.33	4.44	17.77	JAR88521.1	0	Orn-40850	956	Orn-40850	2871	CYT		99.794	9.63			2871	mucin-5ac - 39 NetOglyc sites	s/	ACARI	0	101.8	ACARI	4781	1	5077	1	5272	1	5394	1	5479	1	5542	1	5588	1	5629	1	5649	1	5667	1	5680	1	5688	1	5703	1	5709
ORN-32867	6.47	4.42	10.89	JAP80987.1	8e-53	Orn-32867	388	Orn-32867	1167	CYT		42.113	8.1			1167	mucin-5ac partial - probable fragment	s/	ACARI	2e-30	91	ACARI	2707	1	2818	1	2889	1	2917	1	2934	1	2950	1	2966	1	2974	1	2975	1	2982	1	2982	1	2981	1	2982	1	2979
ORN-37306	1.49	0	1.49	JAT95588.1	2e-74	Orn-37306	226	Orn-37306	681	CYT		25.62	9.03			681	mucin-5AC-like isoform X3 - probable fragment	s/	REFSEQ-VERTEBRATES	1e-19	43.5	ACARI	3854	1	4054	1	4191	1	4272	1	4320	1	4360	1	4393	1	4412	1	4424	1	4437	1	4447	1	4451	1	4463	1	4466
ORN-36163	17.4	0	17.4	JAT79135.1	1e-119	Orn-36163	233	Orn-36163	702	SIG	17-18	22.983	5.5	21.241	5.33	702	mucin-eritrophin-like protein precursor partial - signalP detected	s/	ACARI	2e-78	113.9	ACARI	3553	1	3731	1	3848	1	3913	1	3954	1	3990	1	4016	1	4030	1	4042	1	4054	1	4060	1	4063	1	4074	1	4077
ORNSIGP-29124	9.67	7.25	16.92	XP_002405770.1	4e-07	OrnSigP-29124	649	OrnSigP-29124	1955	CYT		68.558	8.55			1955	secreted mucin MUC17 - 16 NetOglyc sites	s/	ACARI	2e-07	17.1	REFSEQ-INVERTEBRATE	6777	1	7200	1	7530	1	7748	1	7884	1	7990	1	8078	1	8147	1	8203	1	8240	1	8282	1	8329	1	8365	1	8390
ORN-40499	0	52.51	52.51	AEO32647.1	3e-17	Orn-40499	454	Orn-40499	1365	CYT		48.87	6.15			1365	secreted mucin partial - 41 NetOglyc sites	s/	ACARI	4e-14	95.1	ACARI	4685	1	4973	1	5156	1	5275	1	5350	1	5410	1	5455	1	5494	1	5511	1	5529	1	5542	1	5550	1	5565	1	5571
ORNSIGP-13669	422.41	0.99	423.4	JAB70928.1	0	OrnSigP-13669	1145	OrnSigP-13669	3443	SIG	26-27	131.532	7.85	128.662	7.73	3443	Mucin/alpha-tectorin - probable fragment - signalP detected	s/	KOG	4e-51	80.1	ACARI	6351	1	6762	1	7077	1	7288	1	7422	1	7524	1	7607	1	7670	1	7721	1	7756	1	7795	1	7840	1	7873	1	7896
Enzymes
Chitinases
ORN-43110	315.35	0.53	315.88	XP_003745198.1	3e-82	Orn-43110	562	Orn-43110	1689	BL	35-36	61.84	9.39	58.092	9.24	1689	Chitinase	met/carb	KOG	2e-57	88.4	ACARI	5445	1	5781	1	6028	1	6192	1	6297	1	6374	1	6435	1	6485	1	6511	1	6536	1	6556	1	6569	1	6587	1	6594
ORN-33039	234.17	0	234.17	APA05225.1	5e-42	Orn-33039	1237	Orn-33039	3714	SIG	21-22	137.15	6.18	135.094	6.14	3714	Chitinase - signalP detected	met/carb	KOG	3e-32	91.4	SMART	484	2	426	2	354	2	294	2	248	2	219	2	180	2	153	2	128	2	101	2	3019	1	3018	1	3020	1	3018
ORNSIGP-39934	0	92.64	92.64	JAB70700.1	9e-54	OrnSigP-39934	437	OrnSigP-39934	1319	SIG	19-20	49.92	6.01	47.827	6.02	1319	Chitinase - signalP detected	met/carb	KOG	5e-57	85.1	SMART	42	9	38	7	526	2	438	2	8324	1	8435	1	8527	1	8603	1	8664	1	8703	1	8745	1	8792	1	8829	1	8856
ORNSIGP-40171	0	125.05	125.05	JAP74925.1	5e-53	OrnSigP-40171	416	OrnSigP-40171	1256	SIG	37-38	48.262	5.78	44.367	5.47	1256	Chitinase - signalP detected	met/carb	KOG	6e-52	93.9	SMART	42	9	38	7	526	2	438	2	8332	1	8443	1	8535	1	8611	1	8672	1	8711	1	8753	1	8800	1	8838	1	8865
ORN-40242	18.44	12.48	30.92	JAB70416.1	1e-141	Orn-40242	414	Orn-40242	1245	SIG	31-32	46.798	5.4	43.587	5.7	1245	Chitinase - signalP detected	met/carb	KOG	1e-72	88.1	ACARI	42	9	38	7	83	4	361	2	5251	1	5310	1	5352	1	5388	1	5404	1	5421	1	5432	1	5439	1	5454	1	5460
ORN-40291	57.76	0.63	58.39	JAB70416.1	1e-103	Orn-40291	413	Orn-40291	1242	SIG	20-21	47.445	8.91	45.475	9.01	1242	Chitinase - signalP detected	met/carb	KOG	1e-64	87.7	ACARI	42	9	38	7	83	4	362	2	303	2	262	2	214	2	5412	1	5428	1	5445	1	5456	1	5463	1	5478	1	5484
ORN-40662	38.26	1.78	40.04	JAA71021.1	0	Orn-40662	430	Orn-40662	1293	SIG	24-25	49.429	8.69	46.813	8.7	1293	Chitinase - signalP detected	met/carb	KOG	2e-66	87.9	ACARI	42	9	38	7	83	4	361	2	5416	1	5477	1	5522	1	5563	1	5580	1	5598	1	5611	1	5619	1	5634	1	5640
ORNSIGP-41304	244.59	0.3	244.89	JAB70416.1	3e-94	OrnSigP-41304	424	OrnSigP-41304	1280	SIG	24-25	48.628	5.75	46.109	5.65	1280	Chitinase - signalP detected	met/carb	KOG	6e-63	84	ACARI	42	9	38	7	83	4	362	2	303	2	262	2	214	2	8644	1	8705	1	8744	1	8786	1	8833	1	8871	1	8898
ORN-43559	15	2.29	17.29	JAB70700.1	1e-116	Orn-43559	378	Orn-43559	1137	SIG	22-23	42.508	6.01	40.134	5.46	1137	Chitinase - signalP detected	met/carb	KOG	2e-75	81.2	ACARI	42	9	38	7	6162	1	6334	1	6441	1	6519	1	6581	1	6632	1	6660	1	6686	1	6709	1	6722	1	6741	1	6748
ORN-5390	130.42	0	130.42	JAT95172.1	1e-149	Orn-5390	507	Orn-5390	1524	SIG	28-29	55.873	5.5	52.684	5.33	1524	Chitinase - signalP detected	met/carb	KOG	2e-86	95.8	ACARI	42	9	578	2	499	2	413	2	350	2	307	2	6917	1	6972	1	7005	1	7036	1	7065	1	7086	1	7107	1	7118
Metalloproteases
ORN-13820	0.24	6429	6429.24	JAR94930.1	7e-13	Orn-13820	362	Orn-13820	1089	SIG	19-20	41.004	9.13	38.862	9.14	1089	Secreted metalloprotease	s/enz metalloprotease	ACARI	4e-12	56.5	ACARI	37	9	260	2	208	2	774	1	718	1	683	1	644	1	620	1	585	1	568	1	542	1	511	1	487	1	473
ORN-17063	0	111.51	111.51	XP_002410665.1	7e-81	Orn-17063	498	Orn-17063	1497	SIG	18-19	56.863	6.05	54.935	6.01	1497	Secreted metalloprotease	s/enz metalloprotease	ACARI	4e-81	101.7	ACARI	10	21	6	19	20	8	20	6	17	6	9	6	6	6	28	3	65	2	51	2	41	2	822	1	802	1	788
ORNSIGP-18853	0	24.77	24.77	JAA54107.1	6e-49	OrnSigP-18853	513	OrnSigP-18853	1547	SIG	33-34	56.633	6.61	52.638	6.26	1547	Secreted metalloprotease	s/enz metalloprotease	ACARI	3e-49	89.3	ACARI	10	21	6862	1	7183	1	7396	1	7531	1	7634	1	7718	1	7781	1	7833	1	7869	1	7909	1	7956	1	7989	1	8012
ORN-18929	0.33	352.57	352.9	JAT78717.1	1e-152	Orn-18929	497	Orn-18929	1494	SIG	17-18	55.989	7.26	54.013	7.33	1494	Secreted metalloprotease	s/enz metalloprotease	ACARI	1e-79	99	ACARI	10	21	6	19	1251	1	1198	1	1158	1	1129	1	1098	1	1079	1	1054	1	1042	1	1026	1	1005	1	989	1	978
ORN-20988	0	36.47	36.47	JAA68329.1	2e-74	Orn-20988	448	Orn-20988	1347	SIG	18-19	51.248	6.23	49.184	6.1	1347	Secreted metalloprotease	s/enz metalloprotease	ACARI	1e-74	83.9	ACARI	10	21	6	19	20	8	20	6	17	6	9	6	6	6	94	2	79	2	63	2	52	2	1183	1	1167	1	1157
ORN-20989	0	256.35	256.35	XP_002416297.1	4e-77	Orn-20989	503	Orn-20989	1512	SIG	18-19	57.206	6.7	55.078	6.65	1512	Secreted metalloprotease	s/enz metalloprotease	REFSEQ-INVERTEBRATE	4e-68	98	ACARI	10	21	6	19	20	8	20	6	17	6	9	6	6	6	94	2	79	2	63	2	52	2	1184	1	1168	1	1158
ORN-21102	0.14	534.85	534.99	JAT78914.1	0	Orn-21102	552	Orn-21102	1659	SIG	20-21	62.401	9.28	60.367	9.28	1659	Secreted metalloprotease	s/enz metalloprotease	ACARI	5e-35	91.6	ACARI	190	3	156	3	119	3	1385	1	1351	1	1324	1	1295	1	1281	1	1258	1	1248	1	1232	1	1216	1	1201	1	1191
ORN-23995	0.15	1988.35	1988.5	XP_002410665.1	1e-80	Orn-23995	538	Orn-23995	1617	SIG	18-19	61.032	7.26	59.036	7.08	1617	Secreted metalloprotease	s/enz metalloprotease	ACARI	7e-81	97.6	ACARI	10	21	6	19	20	8	20	6	17	6	9	6	6	6	28	3	1560	1	1553	1	1540	1	1527	1	1514	1	1506
ORNSIGP-25848	0	1087.84	1087.84	JAA72907.1	3e-81	OrnSigP-25848	520	OrnSigP-25848	1568	SIG	19-20	58.95	8.38	56.744	8.3	1568	Secreted metalloprotease	s/enz metalloprotease	ACARI	2e-81	97	ACARI	10	21	6	19	20	8	20	6	17	6	9	6	6	6	8017	1	8073	1	8110	1	8152	1	8199	1	8234	1	8259
ORNSIGP-26662	0	137.28	137.28	JAT78914.1	1e-130	OrnSigP-26662	511	OrnSigP-26662	1541	SIG	20-21	58.862	5.79	56.73	5.74	1541	Secreted metalloprotease	s/enz metalloprotease	ACARI	1e-32	95	ACARI	190	3	156	3	119	3	250	2	202	2	179	2	153	2	8041	1	8097	1	8134	1	8176	1	8223	1	8258	1	8283
ORN-29388	3.31	5776.18	5779.49	JAT78775.1	0	Orn-29388	510	Orn-29388	1533	SIG	19-20	58.078	5.93	55.938	6	1533	Secreted metalloprotease	s/enz metalloprotease	ACARI	2e-79	102.6	ACARI	10	21	6	19	20	8	2275	1	2269	1	2268	1	2267	1	2266	1	2256	1	2259	1	2250	1	2243	1	2237	1	2230
ORNSIGP-31346	0	225.53	225.53	JAT78961.1	1e-100	OrnSigP-31346	518	OrnSigP-31346	1562	SIG	19-20	59.218	7.84	57.04	7.63	1562	Secreted metalloprotease	s/enz metalloprotease	ACARI	8e-71	93	ACARI	10	21	6	19	26	7	7863	1	8003	1	8111	1	8199	1	8271	1	8330	1	8369	1	8411	1	8458	1	8494	1	8519
ORNSIGP-31518	0	995.03	995.03	ABI52714.1	2e-40	OrnSigP-31518	349	OrnSigP-31518	1055	SIG	27-28	38.765	9.02	36.003	9.03	1055	Secreted metalloprotease	s/enz metalloprotease	ACARI	9e-41	102.6	ACARI	37	9	79	5	7649	1	7875	1	8015	1	8123	1	8211	1	8284	1	8343	1	8382	1	8424	1	8471	1	8507	1	8532
ORN-3570	0	51.43	51.43	JAT78961.1	1e-104	Orn-3570	531	Orn-3570	1596	SIG	18-19	59.877	8.22	57.962	8.26	1596	Secreted metalloprotease	s/enz metalloprotease	ACARI	7e-68	89.1	ACARI	10	21	6	19	26	7	117	3	86	3	3827	1	3852	1	3866	1	3877	1	3888	1	3893	1	3895	1	3904	1	3907
ORN-36288	0	16.1	16.1	JAT78961.1	2e-78	Orn-36288	589	Orn-36288	1770	SIG	19-20	66.596	6.83	64.521	6.71	1770	Secreted metalloprotease	s/enz metalloprotease	ACARI	2e-73	98.1	ACARI	10	21	6	19	3894	1	3960	1	4001	1	4037	1	4064	1	4078	1	4090	1	4102	1	4108	1	4111	1	4122	1	4125
ORN-3633	0	84.34	84.34	JAT79023.1	2e-32	Orn-3633	360	Orn-3633	1083	SIG	19-20	40.273	8.09	37.802	7.92	1083	Secreted metalloprotease	s/enz metalloprotease	ACARI	1e-11	91.6	ACARI	3613	1	3795	1	3917	1	3984	1	4025	1	4061	1	4088	1	4102	1	4114	1	4126	1	4132	1	4135	1	4146	1	4149
ORN-38590	594.12	0.64	594.76	JAB69431.1	2e-70	Orn-38590	252	Orn-38590	759	SIG	22-23	28.73	9.02	26.274	9.17	759	Secreted metalloprotease	s/enz metalloprotease	ACARI	1e-70	85.1	ACARI	569	2	4419	1	4575	1	4674	1	4727	1	4773	1	4810	1	4838	1	4854	1	4871	1	4881	1	4887	1	4899	1	4905
ORN-39768	0	71.23	71.23	JAT79077.1	2e-52	Orn-39768	394	Orn-39768	1185	SIG	42-43	45.134	8.67	40.436	7.17	1185	Secreted metalloprotease	s/enz metalloprotease	ACARI	1e-13	50.9	ACARI	37	9	79	5	82	4	5012	1	5077	1	5130	1	5170	1	5204	1	5220	1	5237	1	5247	1	5253	1	5268	1	5274
ORN-40233	0	58.32	58.32	JAT78961.1	1e-102	Orn-40233	506	Orn-40233	1521	SIG	19-20	57.122	5.9	55.122	5.85	1521	Secreted metalloprotease	s/enz metalloprotease	ACARI	7e-78	95.1	ACARI	10	21	6	19	26	7	117	3	86	3	5305	1	5347	1	5383	1	5399	1	5416	1	5427	1	5434	1	5449	1	5455
ORN-6030	127.83	0	127.83	JAT97666.1	5e-11	Orn-6030	429	Orn-6030	1290	SIG	34-35	48.677	9.04	44.962	9	1290	Secreted metalloprotease	s/enz metalloprotease	ACARI	3e-11	105.5	ACARI	37	9	260	2	208	2	6678	1	6799	1	6891	1	6963	1	7018	1	7052	1	7083	1	7112	1	7135	1	7156	1	7168
ORN-6053	0.19	193.37	193.56	ABI52789.1	3e-34	Orn-6053	438	Orn-6053	1317	SIG	48-49	51.091	8.97	45.89	9.12	1317	Secreted metalloprotease	s/enz metalloprotease	ACARI	2e-34	81	ACARI	37	9	6211	1	6495	1	6683	1	6804	1	6896	1	6968	1	7023	1	7057	1	7088	1	7117	1	7140	1	7161	1	7173
ORN-6296	0	649.9	649.9	JAT78961.1	0	Orn-6296	553	Orn-6296	1662	SIG	34-35	63.235	9.37	59.04	9.25	1662	Secreted metalloprotease	s/enz metalloprotease	ACARI	6e-78	103.2	ACARI	10	21	6	19	26	7	128	3	94	3	311	2	262	2	226	2	7086	1	7117	1	7148	1	7172	1	7194	1	7211
ORN-6421	0	539.05	539.05	JAT78693.1	1e-136	Orn-6421	514	Orn-6421	1545	SIG	28-29	58.656	6.28	55.702	6.12	1545	Secreted metalloprotease	s/enz metalloprotease	ACARI	2e-69	102.4	ACARI	10	21	6	19	504	2	418	2	355	2	312	2	263	2	227	2	192	2	163	2	131	2	7189	1	7212	1	7229
ORN-6520	0	45.85	45.85	JAT78961.1	1e-109	Orn-6520	558	Orn-6520	1674	SIG	20-21	63.533	8.44	61.196	8.36	1674	Secreted metalloprotease	s/enz metalloprotease	ACARI	2e-78	94.9	ACARI	10	21	6	19	26	7	117	3	86	3	6947	1	7020	1	7075	1	7110	1	7141	1	7172	1	7198	1	7221	1	7238
ORN-9614	0.3	4639.91	4640.21	JAT79254.1	0	Orn-9614	526	Orn-9614	1581	SIG	27-28	59.863	6.85	57.068	6.65	1581	Secreted metalloprotease	s/enz metalloprotease	ACARI	0	94	ACARI	10	21	6	19	20	8	6979	1	7110	1	7211	1	7286	1	7344	1	7389	1	7423	1	7460	1	7501	1	7534	1	7555
ORNSIGP-6295	0.32	1250.51	1250.83	JAT78961.1	1e-126	OrnSigP-6295	301	OrnSigP-6295	904	SIG	34-35	34.837	6.61	30.74	6.09	904	Secreted metalloprotease	s/enz metalloprotease	REFSEQ-INVERTEBRATE	6e-30	44.4	ACARI	10	21	6	19	26	7	128	3	94	3	7350	1	7430	1	7490	1	7538	1	7572	1	7610	1	7653	1	7686	1	7707
ORNSIGP-20599	0	13.53	13.53	JAA69197.1	12	OrnSigP-20599	71	OrnSigP-20599	215	SIG	21-22	7.993	7.65	5.703	7.88	215	Secreted metalloprotease	s/enz metalloprotease	ACARI	1000	9.4		6486	1	6902	1	7226	1	7439	1	7574	1	7677	1	7762	1	7825	1	7877	1	7913	1	7953	1	8000	1	8034	1	8057
ORNSIGP-26664	0	23.24	23.24	JAT78914.1	7e-29	OrnSigP-26664	115	OrnSigP-26664	345	SIG	20-21	13.099	8.14	11.023	8.1	345	Secreted metalloprotease	s/enz metalloprotease	ACARI	1000	51.8	ACARI	6681	1	7101	1	7428	1	7646	1	7782	1	7887	1	7974	1	8042	1	8098	1	8135	1	8177	1	8224	1	8259	1	8284
ORNSIGP-27740	0	98.65	98.65	JAA66836.1	0.22	OrnSigP-27740	79	OrnSigP-27740	239	SIG	24-25	9.054	8.76	6.352	9.11	239	Secreted metalloprotease	s/enz metalloprotease	ACARI	1000	25.2		6721	1	7143	1	7471	1	7689	1	7825	1	7930	1	8017	1	8086	1	8142	1	8179	1	8221	1	8268	1	8303	1	8328
ORN-27741	0	400.92	400.92	AEO35032.1	2e-18	Orn-27741	369	Orn-27741	1110	SIG	30-31	42.096	8.74	38.662	8.6	1110	metalloproteinase - signalP detected	s/protease	ACARI	9e-18	65.1	ACARI	2003	1	2057	1	2092	1	2081	1	2069	1	2062	1	2054	1	2050	1	2039	1	2038	1	2029	1	2022	1	2014	1	2007
ORN-33417	0	253.49	253.49	ABI52776.1	2e-08	Orn-33417	251	Orn-33417	756	SIG	21-22	27.52	9.45	25.101	9.49	756	hypothetical secreted protein precursor	s/uk	Sigp			ACARI	2826	1	2948	1	3024	1	3057	1	3079	1	3099	1	3117	1	3126	1	3129	1	3136	1	3137	1	3137	1	3139	1	3138
ORN-38548	0	1644.54	1644.54	JAT79118.1	1e-65	Orn-38548	300	Orn-38548	903	SIG	28-29	33.965	8.87	30.936	8.6	903	hypothetical conserved secreted protein precursor	s/ucs	Sigp			ACARI	4177	1	4405	1	4561	1	4660	1	4713	1	4759	1	4796	1	4824	1	4840	1	4857	1	4867	1	4873	1	4885	1	4891
Lipases
ORN-42276	40.96	30.5	71.46	JAP73190.1	0	Orn-42276	610	Orn-42276	1833	SIG	25-26	69.528	8.16	66.825	8.08	1833	Acid sphingomyelinase and PHM5 phosphate metabolism protein - probable fragment - signalP detected	s/met/lipd Acid	KOG	0	91.8	ACARI	5229	1	5550	1	5782	1	5936	1	6031	1	6103	1	6157	1	6204	1	6228	1	6250	1	6264	1	6277	1	6294	1	6301
ORN-40167	80.16	2.68	82.84	XP_015786670.1	1e-165	Orn-40167	559	Orn-40167	1680	SIG	27-28	62.195	7.88	59.373	7.31	1680	lipase - probable fragment - signalP detected	s/met/lipd lipase	ACARI	0	60.6	NR-LIGHT	4585	1	4862	1	5037	1	5151	1	5220	1	5277	1	5319	1	5355	1	5371	1	5388	1	5399	1	5406	1	5421	1	5427
ORNSIGP-22659	20.15	0	20.15	XP_002399927.1	2e-08	OrnSigP-22659	71	OrnSigP-22659	215	SIG	18-19	8.24	10.15	6.272	10.14	215	lipase precursor partial - signalP detected	s/met/lipd lipase	ACARI	9e-09	12.1	NR-LIGHT	6550	1	6968	1	7292	1	7508	1	7643	1	7747	1	7834	1	7900	1	7953	1	7989	1	8031	1	8078	1	8113	1	8137
ORNSIGP-28893	47.6	1.6	49.2	JAB71409.1	2e-90	OrnSigP-28893	405	OrnSigP-28893	1223	SIG	27-28	43.589	8.56	40.925	8.26	1223	pancreatic lipase-like enzyme - signalP detected	s/met/lipd pancreatic	ACARI	1e-90	98	ACARI	555	2	7191	1	7521	1	7739	1	7875	1	7981	1	8069	1	8138	1	8194	1	8231	1	8273	1	8320	1	8356	1	8381
ORNSIGP-21801	0	807.89	807.89	AGJ90343.1	1e-52	OrnSigP-21801	302	OrnSigP-21801	914	SIG	25-26	34.644	5.91	31.887	5.92	914	phospholipase A2 - probable fragment - signalP detected	s/met/lipd phospholipase	ACARI	5e-53	99.2	ACARI	46	8	36	7	222	2	7480	1	7615	1	7718	1	7803	1	7869	1	7921	1	7957	1	7999	1	8046	1	8081	1	8105
ORNSIGP-39427	0	81.72	81.72	ACB70400.1	8e-67	OrnSigP-39427	334	OrnSigP-39427	1010	SIG	22-23	38.012	8.77	35.593	8.78	1010	phospholipase A2 partial - probable fragment - signalP detected	s/met/lipd phospholipase	ACARI	4e-67	94	ACARI	65	6	88	4	61	4	8167	1	8313	1	8424	1	8515	1	8591	1	8652	1	8691	1	8733	1	8780	1	8817	1	8844
ORN-8738	0	325.49	325.49	AGJ90343.1	5e-95	Orn-8738	312	Orn-8738	939	SIG	21-22	35.643	6.13	33.339	6.15	939	phospholipase A2 - probable fragment - signalP detected	s/met/lipd phospholipase	ACARI	2e-95	98.5	ACARI	46	8	36	7	49	5	30	5	23	5	16	5	7234	1	7291	1	7335	1	7369	1	7404	1	7441	1	7471	1	7490
ORNSIGP-9711	0	357.15	357.15	AGJ90343.1	9e-99	OrnSigP-9711	302	OrnSigP-9711	914	SIG	21-22	34.661	5.88	32.488	5.89	914	phospholipase A2 - probable fragment - signalP detected	s/met/lipd phospholipase	ACARI	5e-99	98.8	ACARI	46	8	36	7	49	5	30	5	23	5	16	5	7509	1	7571	1	7620	1	7654	1	7692	1	7735	1	7768	1	7789
ORNSIGP-14174	0	157.89	157.89	ACB70400.1	2e-49	OrnSigP-14174	241	OrnSigP-14174	723	SIG	18-19	27.368	9.13	25.206	8.96	723	phospholipase A2 partial - probable fragment - signalP detected	s/met/lipd phospholipase	ACARI	1e-49	57.2	ACARI	65	6	88	4	61	4	7301	1	7435	1	7537	1	7620	1	7683	1	7734	1	7769	1	7808	1	7854	1	7887	1	7910
ORNSIGP-22770	0	15.81	15.81	JAP82190.1	2e-52	OrnSigP-22770	295	OrnSigP-22770	893	SIG	26-27	33.027	8.8	30.204	8.46	893	phospholipase a2 precursor partial - signalP detected	s/met/lipd phospholipase	ACARI	2e-52	60	ACARI	65	6	6973	1	7298	1	7514	1	7649	1	7753	1	7840	1	7906	1	7959	1	7995	1	8037	1	8084	1	8119	1	8143
ORN-8380	0	1115.33	1115.33	AGJ90343.1	1e-92	Orn-8380	312	Orn-8380	939	SIG	23-24	34.353	6.25	32.027	6.01	939	phospholipase A2 - signalP detected	s/met/lipd phospholipase	ACARI	7e-93	100	ACARI	46	8	36	7	49	5	30	5	23	5	16	5	45	3	7238	1	7281	1	7314	1	7349	1	7383	1	7412	1	7431
ORN-39181	0	45.93	45.93	JAR90343.1	5e-30	Orn-39181	158	Orn-39181	477	SIG	23-24	17.555	5.64	15.154	5.71	477	salivary phospholipase a2 partial - probable fragment - signalP detected	s/met/lipd salivary	ACARI	3e-30	76.3	ACARI	441	2	386	2	315	2	4843	1	4902	1	4953	1	4992	1	5026	1	5042	1	5059	1	5069	1	5075	1	5090	1	5096
ORNSIGP-24733	10.33	1.75	12.08	XP_002399661.1	1e-149	OrnSigP-24733	378	OrnSigP-24733	1142	SIG	23-24	42.861	8.51	40.14	8.52	1142	sphingomyelin phosphodiesterase - signalP detected	s/met/lipd sphingomyelin	ACARI	0	101.1	ACARI	6615	1	7034	1	7359	1	7576	1	7711	1	7816	1	7903	1	7969	1	8022	1	8058	1	8100	1	8147	1	8182	1	8207
ORN-40230	484.73	36.31	521.04	JAP79573.1	1e-150	Orn-40230	402	Orn-40230	1209	SIG	20-21	46.08	6.47	43.902	6.4	1209	Triglyceride lipase-cholesterol esterase - signalP detected	s/met/lipd Triglyceride	KOG	0	93	ACARI	4604	1	4884	1	5060	1	5175	1	5245	1	5303	1	5345	1	5381	1	5397	1	5414	1	5425	1	5432	1	5447	1	5453
Nucleases
ORN-30849	18.66	13.02	31.68	JAP69433.1	1e-138	Orn-30849	294	Orn-30849	885	SIG	22-23	32.955	10.13	30.58	10.15	885	DDE superfamily endonuclease - probable fragment - signalP detected	s/met/nuc DDE	PFAM	3e-45	109	ACARI	20	14	403	2	334	2	2500	1	2503	1	2508	1	2515	1	2520	1	2513	1	2516	1	2509	1	2504	1	2500	1	2497
ORN-32659	0	467.28	467.28	JAP75188.1	2e-78	Orn-32659	378	Orn-32659	1137	SIG	30-31	43.409	9.45	39.899	9.52	1137	Deoxyribonuclease II - signalP detected	s/met/nuc Deoxyribonuclease	PFAM	5e-69	105.2	ACARI	241	3	195	3	350	2	2870	1	2885	1	2901	1	2917	1	2925	1	2925	1	2932	1	2932	1	2931	1	2932	1	2929
ORN-41470	207.84	0	207.84	JAR90053.1	3e-94	Orn-41470	357	Orn-41470	1074	SIG	22-23	40.569	6.39	38.222	6.15	1074	Deoxyribonuclease II - signalP detected	s/met/nuc Deoxyribonuclease	PFAM	3e-88	103	ACARI	241	3	195	3	5493	1	5634	1	5724	1	5790	1	5839	1	5881	1	5905	1	5926	1	5940	1	5951	1	5968	1	5975
ORNSIGP-30294	0	17.99	17.99	JAP83938.1	6e-75	OrnSigP-30294	243	OrnSigP-30294	737	SIG	22-23	28.231	8.55	25.837	8.55	737	endonuclease partial - probable fragment - signalP detected	s/met/nuc endonuclease	ACARI	7e-75	66.2	ACARI	45	8	30	8	18	8	77	3	59	3	117	2	97	2	75	2	61	2	8294	1	8336	1	8383	1	8419	1	8444
ORN-24720	6.56	2.76	9.32	JAP71021.1	0	Orn-24720	655	Orn-24720	1965	SIG	25-26	75.016	7.55	72.206	7.29	1965	endoribonuclease Dicer - probable fragment - signalP detected	s/met/nuc endoribonuclease	MUS-PEP	0	34.9	ACARI	1722	1	1743	1	1753	1	1725	1	1701	1	1686	1	1667	1	1657	1	1640	1	1637	1	1626	1	1613	1	1600	1	1592
ORN-33956	5.77	15.23	21	JAG91327.1	1e-135	Orn-33956	412	Orn-33956	1239	SIG	22-23	47.123	8.25	44.788	7.57	1239	nuclease HARBI1-like - signalP detected	s/met/nuc nuclease	REFSEQ-INVERTEBRATE	4e-88	98.6	NR-LIGHT	27	11	292	2	235	2	3228	1	3255	1	3279	1	3298	1	3308	1	3312	1	3319	1	3320	1	3320	1	3324	1	3324
ORN-44441	2.45	6.55	9	JAC92661.1	5e-89	Orn-44441	308	Orn-44441	927	SIG	16-17	34.627	9.08	32.736	8.65	927	nuclease HARBI1-like - signalP detected	s/met/nuc nuclease	NR-LIGHT	1e-63	87.2	ACARI	27	11	139	3	6277	1	6455	1	6568	1	6649	1	6714	1	6766	1	6794	1	6820	1	6847	1	6862	1	6881	1	6888
ORN-15548	0.44	436.15	436.59	JAP83938.1	4e-67	Orn-15548	244	Orn-15548	735	SIG	27-28	28.355	9.03	25.427	9.13	735	ribonuclease t2 family partial - probable fragment - signalP detected	s/met/nuc ribonuclease	ACARI	7e-67	68	ACARI	45	8	30	8	18	8	77	3	59	3	117	2	97	2	75	2	61	2	697	1	674	1	649	1	628	1	614
ORN-18921	0	41.84	41.84	JAP83938.1	8e-38	Orn-18921	282	Orn-18921	849	SIG	22-23	31.401	6.31	28.916	6.67	849	Ribonuclease T2 family - signalP detected	s/met/nuc Ribonuclease	PFAM	2e-36	101.6	ACARI	45	8	30	8	18	8	1196	1	1156	1	1127	1	1096	1	1077	1	1052	1	1040	1	1024	1	1003	1	987	1	976
ORN-18922	82.49	0	82.49	JAA59108.1	1e-69	Orn-18922	244	Orn-18922	735	SIG	18-19	28.431	5.16	26.583	5.08	735	ribonuclease t2 family - signalP detected	s/met/nuc ribonuclease	ACARI	7e-70	86.2	ACARI	45	8	30	8	18	8	83	3	156	2	135	2	114	2	90	2	75	2	59	2	48	2	33	2	20	2	11
ORN-22496	0	9.64	9.64	JAT95978.1	3e-33	Orn-22496	245	Orn-22496	738	SIG	18-19	27.422	7.01	25.533	6.68	738	ribonuclease t2 family partial - probable fragment - signalP detected	s/met/nuc ribonuclease	ACARI	2e-33	64.8	ACARI	45	8	30	8	18	8	1515	1	1487	1	1466	1	1438	1	1425	1	1404	1	1396	1	1382	1	1367	1	1354	1	1345
ORNSIGP-11725	598.96	83.04	682	JAA66727.1	3e-59	OrnSigP-11725	271	OrnSigP-11725	821	SIG	13-14	30.379	8.92	29.047	8.92	821	structure-specific endonuclease ercc1-xpf ercc1 component - signalP detected	s/met/nuc structure-specific	ACARI	2e-59	88	ACARI	6298	1	6707	1	7020	1	7231	1	7365	1	7467	1	7550	1	7612	1	7662	1	7697	1	7735	1	7779	1	7812	1	7834
ORNSIGP-45024	16.34	29.89	46.23	JAT97477.1	1e-17	OrnSigP-45024	120	OrnSigP-45024	368	SIG	19-20	13.533	9.41	11.216	7.03	368	structure-specific endonuclease ercc1-xpf catalytic component xpf/ercc4 partial - signalP detected	s/met/nuc structure-specific	ACARI	2e-12	100	ACARI	7250	1	7705	1	8053	1	8290	1	8444	1	8556	1	8654	1	8733	1	8796	1	8835	1	8878	1	8925	1	8964	1	8991
Proteases
ORN-42987	24.07	15.53	39.6	JAP79650.1	0	Orn-42987	885	Orn-42987	2658	SIG	30-31	99.618	6.6	96.433	6.23	2658	atp-dependent lon protease atp-dependent lon protease - probable fragment - signalP detected	s/protease	ACARI	0	85.9	ACARI	626	2	552	2	5987	1	6150	1	6255	1	6331	1	6391	1	6441	1	6466	1	6490	1	6508	1	6521	1	6539	1	6546
Carboxipeptidases
ORNSIGP-29691	1.06	7.37	8.43	JAT97592.1	9e-68	OrnSigP-29691	155	OrnSigP-29691	467	SIG	34-35	17.862	9.14	14.217	7.24	467	carboxypeptidase m - signalP detected	s/protease	ACARI	3e-65	37.9	ACARI	6801	1	7225	1	7555	1	7775	1	7911	1	8017	1	8105	1	8174	1	8230	1	8268	1	8310	1	8357	1	8393	1	8418
ORNSIGP-40333	152.38	43.05	195.43	JAT97583.1	3e-16	OrnSigP-40333	312	OrnSigP-40333	944	SIG	18-19	34.657	7.05	32.937	7.17	944	carboxypeptidase N subunit 2-like - signalP detected	s/protease	REFSEQ-VERTEBRATES	1e-15	35.8	REFSEQ-VERTEBRATES	7158	1	7611	1	7954	1	8187	1	8336	1	8447	1	8539	1	8615	1	8676	1	8715	1	8757	1	8804	1	8842	1	8869
ORNSIGP-31785	36.44	1.3	37.74	JAB72088.1	1e-122	OrnSigP-31785	741	OrnSigP-31785	2231	SIG	18-19	82.225	8.81	80.507	8.81	2231	n-acetylated-alpha-linked acidic dipeptidase-like protein - signalP detected	s/protease	ACARI	0	87.4	ACARI	6898	1	7332	1	7665	1	7891	1	8031	1	8139	1	8227	1	8300	1	8359	1	8398	1	8440	1	8487	1	8523	1	8548
Cathepsins
ORN-11830	110.74	0.41	111.15	JAB75624.1	1e-147	Orn-11830	336	Orn-11830	1011	SIG	17-18	37.348	5.19	35.587	5.12	1011	cathepsin b - signalP detected	s/protease	ACARI	0	99.4	ACARI	166	3	134	3	95	3	68	3	47	3	37	3	68	2	51	2	37	2	26	2	21	2	13	2	5	2	2
ORN-11831	4339.5	1.24	4340.74	XP_002404474.1	1e-153	Orn-11831	336	Orn-11831	1011	SIG	17-18	37.264	5.43	35.545	5.34	1011	cathepsin B endopeptidase - signalP detected	s/protease	ACARI	0	99	ACARI	166	3	134	3	95	3	68	3	47	3	37	3	68	2	51	2	37	2	26	2	21	2	13	2	5	2	2
ORN-39519	1908.54	0.66	1909.2	JAR86971.1	0	Orn-39519	395	Orn-39519	1188	SIG	23-24	42.887	6.16	40.416	6.06	1188	cathepsin d - signalP detected	s/protease	ACARI	0	102.3	ACARI	255	3	209	3	167	3	125	3	90	3	65	3	5088	1	5122	1	5138	1	5155	1	5165	1	5171	1	5186	1	5192
ORNSIGP-41752	640.77	197.94	838.71	ADU03674.1	1e-167	OrnSigP-41752	391	OrnSigP-41752	1181	SIG	22-23	42.815	7.1	40.245	7.21	1181	cathepsin D2 - signalP detected	s/protease	ACARI	0	100.5	ACARI	255	3	209	3	167	3	125	3	90	3	65	3	8582	1	8660	1	8721	1	8760	1	8802	1	8849	1	8887	1	8914
ORN-41805	5.52	25.55	31.07	ADU03675.1	1e-166	Orn-41805	391	Orn-41805	1176	SIG	19-20	42.206	5.98	40.227	5.98	1176	cathepsin D3 - signalP detected	s/protease	ACARI	0	98.4	ACARI	255	3	209	3	167	3	125	3	90	3	65	3	5995	1	6039	1	6063	1	6084	1	6098	1	6110	1	6127	1	6134
ORN-43095	97.79	20.24	118.03	JAU00257.1	0	Orn-43095	471	Orn-43095	1416	SIG	19-20	52.931	8.29	51.052	8.33	1416	cathepsin f-like cysteine protease - signalP detected	s/protease	ACARI	0	98.1	ACARI	94	5	5776	1	6023	1	6187	1	6292	1	6369	1	6430	1	6480	1	6506	1	6531	1	6551	1	6564	1	6582	1	6589
ORN-41163	460.3	85.06	545.36	JAA69411.1	1e-152	Orn-41163	335	Orn-41163	1008	SIG	16-17	37.539	5.83	35.777	5.72	1008	cathepsin l-like cysteine proteinase b - signalP detected	s/protease	ACARI	0	99	ACARI	94	5	166	3	129	3	92	3	71	3	5664	1	5712	1	5753	1	5775	1	5794	1	5808	1	5819	1	5835	1	5841
Cysteine Proteases
ORNSIGP-30495	5339.11	0.28	5339.39	JAR86934.1	0	OrnSigP-30495	447	OrnSigP-30495	1349	SIG	20-21	49.836	5.81	47.854	5.74	1349	asparaginyl peptidase - signalP detected	s/protease	ACARI	0	99.5	ACARI	6835	1	7259	1	7589	1	7811	1	7947	1	8053	1	8141	1	8212	1	8269	1	8308	1	8350	1	8397	1	8433	1	8458
ORNSIGP-39132	33.35	8.82	42.17	JAC94178.1	1e-106	OrnSigP-39132	336	OrnSigP-39132	1016	SIG	21-22	37.096	7.52	34.92	8.06	1016	cysteine protease and a protease inhibitor - signalP detected	s/protease	ACARI	0	97.2	ACARI	94	5	7585	1	7927	1	8158	1	8304	1	8415	1	8506	1	8582	1	8643	1	8682	1	8724	1	8771	1	8808	1	8835
ORN-44472	248.81	0.14	248.95	JAR87401.1	1e-176	Orn-44472	457	Orn-44472	1374	SIG	18-19	51.848	6.15	49.999	6.07	1374	cysteine proteinase ixodes scapularis cysteine proteinase - signalP detected	s/protease	ACARI	0	90.7	ACARI	5661	1	6017	1	6282	1	6460	1	6573	1	6654	1	6719	1	6771	1	6799	1	6825	1	6852	1	6867	1	6886	1	6893
Serine Carboxipeptidase
ORNSIGP-42293	15.14	6.95	22.09	JAU00382.1	8e-91	OrnSigP-42293	287	OrnSigP-42293	869	SIG	18-19	32.47	5.66	30.317	5.79	869	O-sialoglycoprotein endopeptidase-like - probable fragment - signalP detected	s/protease	REFSEQ-VERTEBRATES	2e-28	86.8	ACARI	7207	1	7660	1	8007	1	8241	1	8393	1	8504	1	8601	1	8679	1	8740	1	8779	1	8821	1	8868	1	8906	1	8933
ORN-39613	471.85	5.8	477.65	JAR87614.1	0	Orn-39613	472	Orn-39613	1419	SIG	16-17	53.984	5.07	52.392	5.02	1419	probable serine carboxypeptidase CPVL precursor - signalP detected	s/protease	MUS-PEP	0	90.7	REFSEQ-VERTEBRATES	49	8	383	2	313	2	261	2	5024	1	5076	1	5116	1	5150	1	5166	1	5183	1	5193	1	5199	1	5214	1	5220
ORN-9207	620.34	180.83	801.17	JAC35326.1	1e-156	Orn-9207	443	Orn-9207	1332	SIG	23-24	49.482	8.63	46.977	8.25	1332	retinoid-inducible serine carboxypeptidase precursor - signalP detected	s/protease	MUS-PEP	0	97.5	ACARI	49	8	6442	1	6748	1	6953	1	7084	1	7185	1	7260	1	7317	1	7362	1	7396	1	7432	1	7472	1	7505	1	7526
ORNSIGP-30631	81.48	0.78	82.26	JAR92481.1	1e-105	OrnSigP-30631	478	OrnSigP-30631	1442	SIG	24-25	53.973	5.68	51.616	5.61	1442	serine carboxypeptidase cpvl partial - probable fragment - signalP detected	s/protease	ACARI	0	74	ACARI	49	8	164	3	125	3	7819	1	7955	1	8063	1	8151	1	8222	1	8279	1	8318	1	8360	1	8407	1	8443	1	8468
Serine Proteases
ORNSIGP-39529	31.49	0	31.49	XP_002415753.1	7e-52	OrnSigP-39529	269	OrnSigP-39529	815	SIG	23-24	29.32	10.38	26.818	10.19	815	serine protease - probable fragment - signalP detected	s/protease	ACARI	4e-52	69.1	ACARI	11	20	7597	1	7939	1	8171	1	8318	1	8429	1	8520	1	8596	1	8657	1	8696	1	8738	1	8785	1	8822	1	8849
ORNSIGP-41153	261.36	0.14	261.5	JAT94979.1	5e-97	OrnSigP-41153	459	OrnSigP-41153	1385	SIG	18-19	50.341	5.59	48.46	5.52	1385	serine protease - signalP detected	s/protease	NR-LIGHT	1e-89	100	ACARI	238	3	546	2	467	2	379	2	8358	1	8469	1	8563	1	8639	1	8700	1	8739	1	8781	1	8828	1	8866	1	8893
ORN-42332	76.94	0	76.94	JAB71130.1	1e-108	Orn-42332	470	Orn-42332	1413	SIG	17-18	51.622	8.52	49.888	8.52	1413	serine protease - signalP detected	s/protease	ACARI	0	101.9	ACARI	238	3	546	2	467	2	379	2	6045	1	6117	1	6172	1	6219	1	6243	1	6265	1	6279	1	6292	1	6309	1	6316
ORN-22047	3.33	9.82	13.15	JAA62427.1	1e-130	Orn-22047	389	Orn-22047	1170	SIG	17-18	42.358	9.51	40.667	9.49	1170	serine protease partial - probable fragment - signalP detected	s/protease	ACARI	0	74.7	ACARI	1526	1	1531	1	1526	1	1485	1	1453	1	1432	1	1404	1	1390	1	1367	1	1358	1	1343	1	1328	1	1314	1	1304
ORN-42712	5338.81	1.44	5340.25	AAQ82934.1	1e-133	Orn-42712	302	Orn-42712	909	SIG	18-19	33.333	6.1	31.536	6.1	909	serine protease-like protein precursor - signalP detected	s/protease	ACARI	0	101.3	ACARI	11	20	40	6	27	6	384	2	321	2	279	2	229	2	192	2	162	2	134	2	6406	1	6419	1	6437	1	6444
ORN-9608	310.29	0	310.29	AAQ82934.1	1e-137	Orn-9608	293	Orn-9608	882	SIG	18-19	32.256	6.07	30.363	6.07	882	serine protease-like protein precursor - signalP detected	s/protease	ACARI	0	100	ACARI	11	20	40	6	27	6	384	2	321	2	279	2	229	2	192	2	162	2	134	2	7459	1	7500	1	7533	1	7554
ORN-6011	677.96	0.24	678.2	JAC31968.1	0	Orn-6011	511	Orn-6011	1536	SIG	21-22	57.11	5.56	54.988	5.56	1536	thymus-specific serine protease - signalP detected	s/protease	ACARI	0	97.8	ACARI	5828	1	6203	1	6487	1	6674	1	6794	1	6886	1	6958	1	7013	1	7047	1	7078	1	7107	1	7130	1	7151	1	7163
ORN-38840	557.62	0.24	557.86	BAH03485.1	1e-72	Orn-38840	302	Orn-38840	909	SIG	16-17	33.785	5.95	32.009	5.95	909	tick serine proteinase - signalP detected	s/protease	ACARI	6e-73	95.1	ACARI	11	20	40	6	27	6	4758	1	4812	1	4862	1	4899	1	4929	1	4945	1	4962	1	4972	1	4978	1	4992	1	4998
ORNSIGP-42635	227.03	0	227.03	JAP75487.1	1e-77	OrnSigP-42635	287	OrnSigP-42635	869	SIG	18-19	31.542	8.3	29.653	8.36	869	tick serine proteinase partial - signalP detected	s/protease	ACARI	7e-78	95	ACARI	11	20	40	6	27	6	60	3	8401	1	8512	1	8609	1	8687	1	8748	1	8787	1	8829	1	8876	1	8914	1	8941
ORN-41730	22.6	40.1	62.7	JAR86887.1	0	Orn-41730	451	Orn-41730	1356	SIG	16-17	49.08	4.99	47.439	4.99	1356	trypsin - probable fragment - signalP detected	s/protease	NR-LIGHT	0	99.5	ACARI	5071	1	5378	1	5601	1	5748	1	5841	1	5910	1	5959	1	6003	1	6027	1	6048	1	6062	1	6073	1	6090	1	6097
ORN-32426	101.05	0.4	101.45	JAR87452.1	9e-76	Orn-32426	464	Orn-32426	1395	SIG	18-19	51.532	4.79	49.677	4.76	1395	Trypsin-like serine protease - probable fragment - signalP detected	s/protease	SMART	9e-69	107.4	ACARI	238	3	2730	1	2799	1	2817	1	2829	1	2843	1	2859	1	2866	1	2864	1	2871	1	2870	1	2866	1	2867	1	2864
ORN-38599	2.16	14.98	17.14	JAR88589.1	1e-136	Orn-38599	520	Orn-38599	1563	SIG	51-52	56.807	7.83	51.209	6.87	1563	Trypsin-like serine protease - probable fragment - signalP detected	s/protease	SMART	3e-56	108.7	ACARI	4194	1	4424	1	4580	1	4679	1	4732	1	4778	1	4815	1	4843	1	4859	1	4876	1	4886	1	4892	1	4904	1	4910
ORNSIGP-40391	1.75	32.67	34.42	JAP82847.1	0	OrnSigP-40391	919	OrnSigP-40391	2765	SIG	20-21	102.421	5.55	100.096	5.55	2765	Trypsin-like serine protease - probable fragment - signalP detected	s/protease	SMART	1e-67	107.4	ACARI	152	4	123	4	84	4	59	4	41	4	32	4	8542	1	8618	1	8679	1	8718	1	8760	1	8807	1	8845	1	8872
ORN-41125	0	36.53	36.53	JAR90294.1	0	Orn-41125	627	Orn-41125	1884	SIG	33-34	69.868	6.67	66.236	6.46	1884	Trypsin-like serine protease - probable fragment - signalP detected	s/protease	SMART	9e-65	101.7	ACARI	4867	1	5166	1	5371	1	5500	1	5586	1	5650	1	5698	1	5739	1	5761	1	5780	1	5794	1	5805	1	5821	1	5827
ORN-4422	0.55	35.15	35.7	JAP82847.1	0	Orn-4422	979	Orn-4422	2940	SIG	21-22	108.251	5.42	105.866	5.42	2940	Trypsin-like serine protease - probable fragment - signalP detected	s/protease	SMART	9e-64	108	ACARI	152	4	123	4	84	4	59	4	41	4	32	4	238	2	201	2	169	2	140	2	6819	1	6832	1	6851	1	6858
ORNSIGP-20011	0.28	90.24	90.52	JAC19801.1	5e-82	OrnSigP-20011	324	OrnSigP-20011	980	SIG	15-16	35.321	8.7	33.753	8.58	980	Trypsin-like serine protease - probable fragment - signalP detected	s/protease	SMART	1e-61	104.3	ACARI	11	20	26	8	7212	1	7425	1	7560	1	7663	1	7747	1	7810	1	7862	1	7898	1	7938	1	7985	1	8019	1	8042
ORN-4443	1.45	30.29	31.74	JAB70101.1	6e-48	Orn-4443	233	Orn-4443	702	SIG	22-23	25.608	8.73	23.374	8.73	702	Trypsin-like serine protease - signalP detected	s/protease	SMART	7e-60	96.9	SMART	11	20	26	8	87	3	61	3	42	3	34	3	23	3	203	2	171	2	142	2	111	2	6860	1	6879	1	6886
ORNSIGP-35802	9.56	0	9.56	JAB74400.1	7e-76	OrnSigP-35802	286	OrnSigP-35802	860	SIG	21-22	32.019	5.32	29.512	5.13	860	trypsin-like serine protease - signalP detected	s/protease	ACARI	4e-76	56.5	ACARI	7060	1	7498	1	7837	1	8066	1	8209	1	8319	1	8408	1	8483	1	8544	1	8583	1	8625	1	8672	1	8708	1	8734
ORN-42043	1663.1	4.53	1667.63	JAR87705.1	0	Orn-42043	556	Orn-42043	1671	SIG	19-20	62.598	6.06	60.544	5.91	1671	midgut cysteine proteinase 2 - signalP detected	s/protease	ACARI	0	100.7	ACARI	5164	1	5480	1	5708	1	5861	1	5956	1	6027	1	6080	1	6126	1	6150	1	6171	1	6185	1	6197	1	6214	1	6221
Protease Inhibitors
TIL domain
ORN-26506	0	3.07	3.07	JAT78789.1	1e-50	Orn-26506	100	Orn-26506	303	SIG	22-23	10.587	5.14	8.237	5.1	303	similar to chymotrypsin-elastase inhibitor ixodidin - signalP detected	s/protease	ACARI	4e-13	69.3	ACARI	21	13	1938	1	1968	1	1947	1	1932	1	1921	1	1909	1	1903	1	1890	1	1888	1	1877	1	1868	1	1859	1	1852
ORN-31728	0	7.63	7.63	JAA54345.1	2e-19	Orn-31728	80	Orn-31728	243	SIG	18-19	8.708	9.69	6.741	9.77	243	similar to chymotrypsin-elastase inhibitor ixodidin - signalP detected	s/protease	ACARI	1e-19	96.5	ACARI	21	13	184	3	146	3	268	2	221	2	197	2	2700	1	2706	1	2704	1	2708	1	2703	1	2699	1	2696	1	2693
ORNSIGP-30968	0	46.29	46.29	JAA66446.1	3e-07	OrnSigP-30968	81	OrnSigP-30968	251	SIG	17-18	8.631	4.58	6.661	4.58	251	TIL Domain	s/uk	ACARI	1000	67.7	NR-LIGHT	21	13	7288	1	7619	1	7843	1	7980	1	8088	1	8176	1	8248	1	8306	1	8345	1	8387	1	8434	1	8470	1	8495
ORN-29654	0	13.7	13.7	JAA66446.1	6e-23	Orn-29654	82	Orn-29654	249	SIG	21-22	8.87	8.39	6.704	8.81	249	chymotrypsin-elastase inhibitor ixodidin partial - signalP detected	s/protease	ACARI	2e-20	93.9	ACARI	21	13	184	3	146	3	268	2	221	2	197	2	2324	1	2326	1	2317	1	2320	1	2311	1	2305	1	2299	1	2294
Serine proteinase inhibitors
ORN-24508	2993.84	0.52	2994.36	JAR87492.1	1e-56	Orn-24508	191	Orn-24508	576	BL	45-46	20.963	5.17	16.162	4.93	576	serine protease inhibitor	s/protinh	ACARI	9e-37	92.7	ACARI	95	5	171	3	282	2	231	2	185	2	163	2	1637	1	1627	1	1610	1	1605	1	1594	1	1581	1	1568	1	1560
ORNSIGP-16346	0	5.82	5.82	XP_002433769.1	2e-51	OrnSigP-16346	161	OrnSigP-16346	491	BL	-1	17.379	8.5			491	serine protease inhibitor partial - probable fragment	s/protinh	ACARI	1e-51	16.3	ACARI	6402	1	6816	1	7134	1	7347	1	7482	1	7584	1	7668	1	7731	1	7783	1	7819	1	7859	1	7906	1	7939	1	7962
ORN-32134	0.22	8.6	8.82	XP_002401986.1	1e-123	Orn-32134	396	Orn-32134	1191	SIG	20-21	43.746	5.92	41.708	5.6	1191	serine protease inhibitor - probable fragment - signalP detected	s/protinh	NR-LIGHT	0	57.1	ACARI	12	19	5	19	11	10	2755	1	2766	1	2779	1	2792	1	2798	1	2796	1	2801	1	2798	1	2794	1	2792	1	2789
ORN-41294	77.11	5.64	82.75	JAI08944.1	1e-120	Orn-41294	395	Orn-41294	1188	SIG	16-17	44.067	9.4	42.393	9.33	1188	serine protease inhibitor 15 RmS15 - signalP detected	s/protinh	NR-LIGHT	0	100	ACARI	12	19	5	19	11	10	12	8	5653	1	5719	1	5767	1	5808	1	5831	1	5850	1	5864	1	5875	1	5891	1	5897
ORN-16685	1	5.65	6.65	ADK62391.1	0	Orn-16685	554	Orn-16685	1662	CYT		62.371	5.51			1662	serine proteinase inhibitor - probable fragment - 20 NetOglyc sites	s/protinh	ACARI	5e-60	69	ACARI	1137	1	1105	1	1066	1	1000	1	956	1	924	1	889	1	867	1	836	1	821	1	799	1	775	1	754	1	740
ORN-35536	0	128.44	128.44	JAT79139.1	1e-62	Orn-35536	161	Orn-35536	486	SIG	17-18	18.083	8.61	16.252	8.68	486	serine proteinase inhibitor - signalP detected	s/protinh	REFSEQ-INVERTEBRATE	3e-12	22.8	ACARI	95	5	461	2	389	2	320	2	268	2	231	2	191	2	163	2	135	2	109	2	88	2	64	2	3850	1	3853
ORNSIGP-41553	46.22	0	46.22	JAR87553.1	5e-64	OrnSigP-41553	285	OrnSigP-41553	863	SIG	17-18	31.42	9.58	29.583	9.39	863	serine proteinase inhibitor - signalP detected	s/protinh	ACARI	9e-52	72	PFAM	12	19	5	19	11	10	8218	1	8370	1	8481	1	8577	1	8655	1	8716	1	8755	1	8797	1	8844	1	8882	1	8909
ORN-7264	784.03	0	784.03	JAR87492.1	7e-51	Orn-7264	163	Orn-7264	492	SIG	20-21	17.858	5.88	15.747	5.23	492	serine proteinase inhibitor - signalP detected	s/protinh	REFSEQ-INVERTEBRATE	3e-34	32.5	ACARI	95	5	171	3	282	2	231	2	185	2	163	2	7101	1	7157	1	7196	1	7229	1	7260	1	7291	1	7320	1	7338
ORNSIGP-17093	567.13	0	567.13	XP_002434145.1	2e-25	OrnSigP-17093	158	OrnSigP-17093	482	SIG	18-19	17.478	6.78	15.606	6.94	482	serine proteinase inhibitor - signalP detected	s/protinh	ACARI	8e-26	23.8	REFSEQ-VERTEBRATES	95	5	171	3	7148	1	7361	1	7496	1	7599	1	7683	1	7746	1	7798	1	7834	1	7874	1	7921	1	7954	1	7977
ORN-13799	2.57	7.85	10.42	JAR86957.1	4e-88	Orn-13799	299	Orn-13799	897	CYT		33.091	4.93			897	SERine Proteinase INhibitors	s/protinh	SMART	2e-76	84.1	PFAM	12	19	5	19	11	10	12	8	16	6	13	5	641	1	617	1	582	1	565	1	539	1	508	1	484	1	470
ORN-31356	2.8	18.72	21.52	JAR86957.1	1e-110	Orn-31356	398	Orn-31356	1197	CYT		44.211	5.72			1197	SERine Proteinase INhibitors	s/protinh	SMART	3e-89	102.2	PFAM	12	19	5	19	11	10	12	8	16	6	13	5	2620	1	2626	1	2622	1	2625	1	2619	1	2614	1	2611	1	2608
ORN-6277	42.67	9.51	52.18	JAA54312.1	2e-95	Orn-6277	341	Orn-6277	1026	BL/SIG		38.211	6.1			1026	SERine Proteinase INhibitors	s/protinh	SMART	1e-94	97.7	PFAM	12	19	5	19	25	7	17	7	12	7	10	6	7	6	3	6	2	6	3	5	5	4	9	3	7188	1	7205
ORN-7250	43.85	25.95	69.8	AEO35533.1	6e-97	Orn-7250	364	Orn-7250	1095	CYT		41.19	5.79			1095	SERine Proteinase INhibitors	s/protinh	SMART	0	103	PFAM	12	19	5	19	25	7	17	7	12	7	10	6	7	6	3	6	2	6	3	5	5	4	9	3	7314	1	7332
ORN-7251	65.02	19.43	84.45	JAB83750.1	1e-99	Orn-7251	371	Orn-7251	1116	CYT		41.422	5.22			1116	SERine Proteinase INhibitors	s/protinh	SMART	4e-97	103	PFAM	12	19	5	19	25	7	17	7	12	7	10	6	7	6	3	6	2	6	3	5	5	4	9	3	7315	1	7333
ORN-39855	3.34	23.61	26.95	JAR86957.1	1e-108	Orn-39855	428	Orn-39855	1287	BL	-1	47.312	8.99			1287	SERine Proteinase INhibitors - probable fragment	s/protinh	SMART	3e-92	97.2	PFAM	12	19	5	19	11	10	12	8	16	6	5158	1	5198	1	5233	1	5249	1	5266	1	5276	1	5282	1	5297	1	5303
ORN-7531	18.88	2.85	21.73	AEO35533.1	5e-72	Orn-7531	271	Orn-7531	813	CYT		30.562	5.12			813	SERine Proteinase INhibitors - probable fragment	s/protinh	SMART	3e-73	75.2	PFAM	12	19	5	19	25	7	17	7	12	7	10	6	7	6	3	6	2	6	3	5	7277	1	7308	1	7337	1	7355
ORN-7532	10.52	5.74	16.26	JAI08963.1	3e-81	Orn-7532	312	Orn-7532	939	CYT		34.949	5.12			939	SERine Proteinase INhibitors - probable fragment	s/protinh	SMART	5e-83	87.4	PFAM	12	19	5	19	25	7	17	7	12	7	10	6	7	6	3	6	2	6	3	5	5	4	7309	1	7338	1	7356
ORN-38831	0.21	18.46	18.67	JAI08694.1	1e-92	Orn-38831	405	Orn-38831	1218	SIG	19-20	44.16	5.04	42.232	5	1218	SERine Proteinase INhibitors - probable fragment - signalP detected	s/protinh	SMART	2e-96	101.9	PFAM	12	19	5	19	11	10	12	8	4810	1	4860	1	4897	1	4927	1	4943	1	4960	1	4970	1	4976	1	4990	1	4996
ORNSIGP-32134	0.99	12.87	13.86	ABI52767.1	1e-90	OrnSigP-32134	422	OrnSigP-32134	1274	SIG	23-24	45.934	9.11	43.717	8.96	1274	SERine Proteinase INhibitors - probable fragment - signalP detected	s/protinh	SMART	1e-70	99.1	ACARI	12	19	5	19	7684	1	7910	1	8050	1	8158	1	8246	1	8319	1	8379	1	8418	1	8460	1	8507	1	8543	1	8568
ORN-18790	49.12	0	49.12	JAR86957.1	1e-151	Orn-18790	397	Orn-18790	1194	SIG	17-18	44.284	9.52	42.561	9.53	1194	SERine Proteinase INhibitors - signalP detected	s/protinh	SMART	6e-89	101.9	PFAM	12	19	5	19	11	10	12	8	16	6	13	5	40	3	1047	1	1021	1	1009	1	990	1	968	1	949	1	938
ORNSIGP-31357	3289.86	0.66	3290.52	JAR87553.1	1e-125	OrnSigP-31357	396	OrnSigP-31357	1196	SIG	17-18	44.282	8.95	42.456	8.95	1196	SERine Proteinase INhibitors - signalP detected	s/protinh	SMART	2e-88	101.6	PFAM	12	19	5	19	11	10	12	8	16	6	13	5	40	3	8272	1	8331	1	8370	1	8412	1	8459	1	8495	1	8520
ORN-37649	30.71	16.09	46.8	JAR86957.1	1e-111	Orn-37649	395	Orn-37649	1188	SIG	18-19	43.792	5.16	41.999	5.09	1188	SERine Proteinase INhibitors - signalP detected	s/protinh	SMART	2e-94	101.3	PFAM	12	19	5	19	11	10	12	8	16	6	13	5	40	3	4512	1	4525	1	4541	1	4551	1	4557	1	4569	1	4574
ORN-39989	38.13	14.78	52.91	JAR94210.1	3e-90	Orn-39989	388	Orn-39989	1167	SIG	19-20	43.018	6.32	41.081	6.51	1167	SERine Proteinase INhibitors - signalP detected	s/protinh	SMART	7e-82	101.3	PFAM	12	19	5	19	4975	1	5085	1	5150	1	5206	1	5246	1	5282	1	5298	1	5315	1	5325	1	5332	1	5347	1	5353
ORN-34830	6.67	12.79	19.46	JAB83750.1	4e-97	Orn-34830	379	Orn-34830	1140	CYT		42.85	5.78			1140	Serpin	imm	KOG	4e-99	96.8	PFAM	12	19	5	19	25	7	17	7	12	7	3556	1	3579	1	3590	1	3599	1	3607	1	3611	1	3612	1	3616	1	3618
ORN-7254	20.9	1.99	22.89	JAR95155.1	1e-105	Orn-7254	370	Orn-7254	1113	CYT		41.698	6.47			1113	Serpin	imm	KOG	0	98.4	PFAM	12	19	5	19	25	7	17	7	12	7	10	6	7	6	3	6	2	6	7227	1	7258	1	7289	1	7316	1	7334
Cystatins
ORNSIGP-14256	1380.71	0	1380.71	AAS01021.1	2e-42	OrnSigP-14256	132	OrnSigP-14256	404	SIG	20-21	14.719	5.8	12.38	4.87	404	cystatin precursor - signalP detected	s/protinh cystatin		1e-42	101.5	ACARI	97	5	75	5	50	5	56	4	214	2	188	2	7623	1	7686	1	7737	1	7772	1	7812	1	7858	1	7891	1	7914
ORN-27687	59.42	8.54	67.96	AAS55948.1	6e-47	Orn-27687	152	Orn-27687	459	SIG	21-22	16.681	6.05	14.369	5.29	459	cystatin-2 precursor - signalP detected	s/protinh cystatin	ACARI	3e-47	96.8	ACARI	97	5	75	5	50	5	2070	1	2057	1	2050	1	2042	1	2038	1	2027	1	2026	1	2017	1	2010	1	2002	1	1995
ORN-28454	551.55	160.98	712.53	JAR86551.1	7e-27	Orn-28454	116	Orn-28454	351	SIG	21-22	12.412	6.02	10.315	5.7	351	cystatin precursor - signalP detected	s/protinh cystatin	ACARI	1e-26	88.2	ACARI	97	5	75	5	50	5	56	4	214	2	188	2	2146	1	2144	1	2134	1	2136	1	2127	1	2120	1	2113	1	2106
ORNSIGP-31020	1011.39	208.67	1220.06	AIZ78005.1	4e-32	OrnSigP-31020	129	OrnSigP-31020	395	SIG	26-27	14.685	7.02	11.814	6.31	395	intracellular cystatin - signalP detected	s/protinh cystatin	ACARI	6e-32	97.9	ACARI	6859	1	7290	1	7621	1	7845	1	7982	1	8090	1	8178	1	8250	1	8308	1	8347	1	8389	1	8436	1	8472	1	8497
ORNSIGP-43094	15.45	2.89	18.34	AAS55948.1	8e-25	OrnSigP-43094	102	OrnSigP-43094	308	SIG	19-20	11.239	7.72	9.299	7.98	308	cystatin-2 precursor - signalP detected	s/protinh cystatin	ACARI	4e-25	77.3	ACARI	97	5	75	5	50	5	56	4	8412	1	8524	1	8621	1	8700	1	8762	1	8801	1	8844	1	8891	1	8929	1	8956
ORN-6013	17019.2	1.78	17021	AAS01021.1	1e-26	Orn-6013	117	Orn-6013	354	SIG	17-18	12.743	8.33	10.982	7.85	354	cystatin precursor - signalP detected	s/protinh cystatin	ACARI	8e-27	100	ACARI	97	5	75	5	50	5	56	4	6795	1	6887	1	6959	1	7014	1	7048	1	7079	1	7108	1	7131	1	7152	1	7164
Kazal
ORNSIGP-28513	16.33	6.9	23.23	JAR93016.1	0	OrnSigP-28513	619	OrnSigP-28513	1865	SIG	32-33	70.233	8.72	66.809	8.76	1865	Uncharacterized conserved protein contains KAZAL and TY - probable fragment - signalP detected	s/protinh Kazal	KOG	3e-35	47.5	ACARI	6751	1	7173	1	7502	1	7720	1	7856	1	7961	1	8048	1	8117	1	8173	1	8210	1	8252	1	8299	1	8335	1	8360
ORN-37827	28.02	59.78	87.8	JAC35133.1	6e-86	Orn-37827	241	Orn-37827	726	SIG	16-17	25.766	5.28	23.953	5.28	726	kazal-type serine protease inhibitor domain protein - signalP detected	s/protinh Kazal	ACARI	3e-86	96.3	ACARI	3983	1	4191	1	4338	1	4423	1	4472	1	4514	1	4548	1	4571	1	4585	1	4601	1	4611	1	4617	1	4629	1	4634
ORN-43113	37.31	101.41	138.72	JAA72370.1	1e-87	Orn-43113	317	Orn-43113	954	SIG	37-38	36.102	8.43	32.104	8.45	954	kazal type serine protease inhibitor - signalP detected	s/protinh Kazal	ACARI	5e-88	83.8	ACARI	5446	1	5782	1	6029	1	6193	1	6298	1	6375	1	6436	1	6486	1	6512	1	6537	1	6557	1	6570	1	6588	1	6595
Kunitz domain
ORN-31862	0	15.24	15.24	BAM28739.1	2e-18	Orn-31862	88	Orn-31862	267	SIG	24-25	9.724	5.13	7.385	5.09	267	chymotrypsin inhibitor - signalP detected	s/protinh	ACARI	1e-18	106	ACARI	22	12	48	6	147	3	107	3	233	2	2728	1	2740	1	2746	1	2744	1	2748	1	2745	1	2741	1	2738	1	2735
ORN-35230	846.7	1.05	847.75	ABI52647.1	5e-15	Orn-35230	140	Orn-35230	423	SIG	16-17	15.622	4.23	13.891	4.15	423	hypothetical conserved secreted protein precursor	s/ucs	Sigp			ACARI	3280	1	3443	1	3545	1	3597	1	3630	1	3663	1	3687	1	3700	1	3709	1	3718	1	3723	1	3725	1	3729	1	3731
ORNSIGP-24544	0.97	486.79	487.76	AEO36508.1	8e-06	OrnSigP-24544	159	OrnSigP-24544	485	SIG	23-24	18.291	5.79	15.715	5.79	485	bpti/kunitz domain-containing protein partial - signalP detected	s/protinh Kunitz	ACARI	1e-05	64.7	REFSEQ-INVERTEBRATE	34	9	82	4	175	3	131	3	97	3	70	3	55	3	39	3	205	2	176	2	143	2	105	2	74	2	8202
ORN-17094	136.1	0	136.1	JAA70588.1	6e-12	Orn-17094	65	Orn-17094	195	BL	16-17	7.216	9.13	5.508	9.16	195	BPTI/Kunitz family of serine protease inhibitors	s/protinh Kunitz	SMART	2e-13	83	REFSEQ-INVERTEBRATE	22	12	48	6	1111	1	1046	1	1002	1	971	1	937	1	915	1	886	1	872	1	850	1	828	1	808	1	794
ORN-25831	1505.04	0	1505.04	JAT91995.1	8e-17	Orn-25831	100	Orn-25831	303	SIG	19-20	10.616	9.43	8.602	9.59	303	BPTI/Kunitz family of serine protease inhibitors - signalP detected	s/protinh Kunitz	SMART	4e-19	98.1	SWISSP	22	12	48	6	1887	1	1864	1	1843	1	1830	1	1815	1	1809	1	1796	1	1793	1	1782	1	1772	1	1763	1	1756
ORN-16321	1.14	9788.92	9790.06	ACB70328.1	8e-44	Orn-16321	150	Orn-16321	453	CYT		17.516	9.42			453	dual kunitz salivary protein	s/protinh Kunitz	ACARI	5e-44	93.2	ACARI	34	9	67	5	46	5	46	4	34	4	24	4	100	2	820	1	789	1	774	1	752	1	728	1	707	1	693
ORN-20985	0	3422.83	3422.83	ACB70326.1	1e-26	Orn-20985	176	Orn-20985	531	CYT		20.112	9.45			531	dual kunitz salivary protein	s/protinh Kunitz	ACARI	5e-27	85.6	ACARI	34	9	67	5	46	5	1360	1	1324	1	1297	1	1267	1	1252	1	1227	1	1215	1	1199	1	1181	1	1165	1	1155
ORNSIGP-20409	0	660.68	660.68	ACB70326.1	3e-47	OrnSigP-20409	157	OrnSigP-20409	479	SIG	26-27	18.083	9.14	15.354	9.16	479	dual kunitz salivary protein - signalP detected	s/protinh Kunitz	ACARI	2e-47	90.6	ACARI	34	9	67	5	46	5	46	4	34	4	24	4	7757	1	7820	1	7872	1	7908	1	7948	1	7995	1	8029	1	8052
ORN-22514	0	669.76	669.76	ACB70328.1	5e-39	Orn-22514	165	Orn-22514	498	SIG	16-17	18.898	9.41	17.345	9.37	498	dual kunitz salivary protein - signalP detected	s/protinh Kunitz	ACARI	2e-39	100.6	ACARI	34	9	67	5	46	5	46	4	34	4	24	4	100	2	1428	1	1407	1	1399	1	1385	1	1370	1	1357	1	1348
ORNSIGP-22513	0	298.47	298.47	ABR23474.1	2e-19	OrnSigP-22513	99	OrnSigP-22513	297	SIG	24-25	11.435	9.19	8.929	9.27	297	dual kunitz salivary protein - signalP detected	s/protinh Kunitz	ACARI	1e-19	57.5	ACARI	34	9	67	5	46	5	46	4	34	4	24	4	7828	1	7894	1	7947	1	7983	1	8025	1	8072	1	8107	1	8131
ORN-26673	0	345.13	345.13	ABI52641.1	2e-27	Orn-26673	199	Orn-26673	600	SIG	43-44	22.811	8.36	17.959	7.56	600	Kunitz domain	s/protinh Kunitz	ACARI	8e-28	71.8	ACARI	301	2	1954	1	1984	1	1965	1	1950	1	1939	1	1927	1	1922	1	1910	1	1908	1	1897	1	1888	1	1879	1	1872
ORNSIGP-32265	99.91	0	99.91	ABI52666.1	4e-09	OrnSigP-32265	104	OrnSigP-32265	320	SIG	23-24	12.049	5.37	9.584	5.12	320	Kunitz domain - signalP detected	s/protinh Kunitz	ACARI	2e-09	66.6	ACARI	6927	1	7361	1	7695	1	7921	1	8061	1	8169	1	8257	1	8330	1	8390	1	8429	1	8471	1	8518	1	8554	1	8579
ORNSIGP-39952	139.58	0	139.58	JAC58996.1	9e-65	OrnSigP-39952	376	OrnSigP-39952	1136	SIG	18-19	42.212	7.28	40.465	7.41	1136	Kunitz domain-containing protein 1 - probable fragment - signalP detected	s/protinh Kunitz	ACARI	4e-65	48.1	ACARI	179	3	7602	1	7944	1	8177	1	8325	1	8436	1	8528	1	8604	1	8665	1	8704	1	8746	1	8793	1	8830	1	8857
ORN-16406	32.19	0	32.19	JAC58996.1	1e-113	Orn-16406	712	Orn-16406	2139	SIG	18-19	80.662	5.75	79.008	5.75	2139	Kunitz domain-containing protein 1 - signalP detected	s/protinh Kunitz	ACARI	0	100	ACARI	179	3	1071	1	1030	1	964	1	920	1	888	1	853	1	831	1	800	1	785	1	763	1	739	1	718	1	704
ORN-13168	0.95	4041.76	4042.71	ABR23431.1	2e-48	Orn-13168	162	Orn-13168	489	SIG	22-23	17.472	5.81	15.091	5.95	489	kunitz domain-containing salivary protein - signalP detected	s/protinh Kunitz	ACARI	1e-48	96.9	ACARI	301	2	840	1	779	1	702	1	645	1	609	1	568	1	539	1	504	1	486	1	458	1	425	1	396	1	378
ORNSIGP-12358	20.15	9.46	29.61	ADK62391.1	7e-66	OrnSigP-12358	346	OrnSigP-12358	1046	SIG	18-19	40.107	8.13	38.154	8.02	1046	Kunitz-like protease inhibitor precursor - probable fragment - signalP detected	s/protinh Kunitz	NR-LIGHT	3e-65	42.1	NR-LIGHT	179	3	6722	1	7036	1	7247	1	7381	1	7483	1	7566	1	7629	1	7679	1	7714	1	7752	1	7797	1	7830	1	7852
ORN-25075	218.46	0.49	218.95	JAP85754.1	1e-168	Orn-25075	698	Orn-25075	2097	SIG	23-24	76.749	5.62	74.34	5.62	2097	kunitz-like protease inhibitor precursor partial - signalP detected	s/protinh Kunitz	ACARI	0	97.5	ACARI	1763	1	1787	1	1799	1	1772	1	1750	1	1736	1	1718	1	1710	1	1695	1	1692	1	1681	1	1669	1	1657	1	1649
ORN-4130	13.65	43.1	56.75	ABR23435.1	7e-77	Orn-4130	160	Orn-4130	483	SIG	19-20	18.198	4.9	16.335	4.79	483	kunitz-like protein - signalP detected	s/protinh Kunitz	ACARI	4e-77	98.7	ACARI	4920	1	5221	1	5431	1	5566	1	5655	1	5721	1	5769	1	5810	1	5833	1	5852	1	5866	1	5877	1	5893	1	5899
ORNSIGP-29910	0	1103.4	1103.4	JAC24135.1	3e-06	OrnSigP-29910	163	OrnSigP-29910	497	SIG	19-20	18.334	7.43	16.271	6.99	497	kunitz-type protease inhibitor - signalP detected	s/protinh Kunitz	ACARI	2e-06	66.1	NR-LIGHT	34	9	82	4	175	3	131	3	97	3	70	3	55	3	39	3	8238	1	8276	1	8318	1	8365	1	8401	1	8426
ORNSIGP-13769	0	665.8	665.8	JAA66047.1	8e-07	OrnSigP-13769	85	OrnSigP-13769	263	SIG	20-21	9.491	8.78	7.434	8.85	263	Kunitz-type serine protease inhibitor Kunitz-1 - signalP detected	s/protinh Kunitz	SWISSP	3e-07	38.6	SWISSP	22	12	112	4	7082	1	7293	1	7427	1	7529	1	7612	1	7675	1	7726	1	7761	1	7800	1	7846	1	7879	1	7902
ORN-26675	0	95.62	95.62	JAT78936.1	2e-37	Orn-26675	126	Orn-26675	378	CYT		14.431	8.05			378	salivary kunitz domain protein	s/protinh Kunitz	ACARI	6e-16	39.6	ACARI	1914	1	1955	1	1985	1	1966	1	1951	1	1940	1	1928	1	1923	1	1911	1	1909	1	1898	1	1889	1	1880	1	1873
ORNSIGP-7585	0	49.02	49.02	AEO33011.1	5e-10	OrnSigP-7585	167	OrnSigP-7585	509	SIG	14-15	19.259	9.75	17.649	9.75	509	salivary kunitz domain protein - signalP detected	s/protinh Kunitz	ACARI	4e-09	27.9	REFSEQ-VERTEBRATES	6219	1	6623	1	6933	1	7142	1	7275	1	7377	1	7459	1	7520	1	7568	1	7602	1	7640	1	7683	1	7716	1	7737
ORN-38592	0	10.21	10.21	JAA71377.1	5.4	Orn-38592	76	Orn-38592	228	CYT		8.628	11.59			228	Unknown product	s/protinh Kunitz	ACARI	1000	83.9		4190	1	4420	1	4576	1	4675	1	4728	1	4774	1	4811	1	4839	1	4855	1	4872	1	4882	1	4888	1	4900	1	4906
ORN-42449	406	106.02	512.02	JAB76442.1	0.098	Orn-42449	63	Orn-42449	189	CYT		6.898	6.18			189	Unknown product - 21 NetOglyc sites	s/protinh Kunitz	ACARI	1000	25.8		620	2	548	2	5824	1	5979	1	6075	1	6148	1	6203	1	6250	1	6275	1	6297	1	6311	1	6324	1	6341	1	6348
Thyropin
ORN-31287	32.89	0	32.89	JAC31176.1	1.1	Orn-31287	80	Orn-31287	243	CYT		9.364	9.17			243	Unknown product	s/protinh thyropin	ACARI	1000	31.8		2425	1	2506	1	2564	1	2575	1	2581	1	2589	1	2597	1	2603	1	2599	1	2602	1	2596	1	2591	1	2588	1	2585
ORN-37269	5019.8	585.95	5605.75	AAS01022.1	8e-46	Orn-37269	127	Orn-37269	384	SIG	19-20	14.269	8.41	12.307	8.2	384	thyropin precursor - signalP detected	s/protinh thyropin	ACARI	4e-46	101.5	ACARI	3843	1	4043	1	4180	1	4259	1	4306	1	4346	1	4378	1	4397	1	4409	1	4422	1	4429	1	4433	1	4444	1	4447
Hypothetical conserved secreted proteins
ORNSIGP-36895	21.67	13445.7	13467.4	JAR87589.1	1.4	OrnSigP-36895	68	OrnSigP-36895	212	SIG	22-23	7.701	9.86	5.313	9.69	212	hypothetical secreted protein precursor	s/uk	ACARI	1000	10.7		31	10	7529	1	7870	1	8101	1	8245	1	8356	1	8447	1	8522	1	8583	1	8622	1	8664	1	8711	1	8747	1	8773
ORNSIGP-42680	0	9201.93	9201.93	JAT78777.1	1e-09	OrnSigP-42680	69	OrnSigP-42680	215	SIG	18-19	7.772	4.87	5.666	5.12	215	hypothetical secreted protein precursor	s/uk	ACARI	1000	33		7216	1	7669	1	8016	1	8251	1	8404	1	8515	1	8612	1	8690	1	8751	1	8790	1	8833	1	8880	1	8918	1	8945
ORN-13255	0	6697.13	6697.13	ABI52678.1	0.007	Orn-13255	112	Orn-13255	339	SIG	23-24	12.181	4.55	9.822	4.55	339	hypothetical secreted protein precursor	s/uk	Sigp				306	2	254	2	204	2	160	2	125	2	101	2	84	2	61	2	49	2	36	2	30	2	446	1	418	1	402
ORN-13150	0	6055.17	6055.17	ACB70319.1	4e-12	Orn-13150	78	Orn-13150	237	SIG	26-27	8.68	4.01	5.779	3.73	237	hypothetical secreted protein precursor - signalP detected	s/	ACARI	2e-12	98.5	ACARI	170	3	136	3	98	3	70	3	50	3	39	3	25	3	19	3	12	3	11	3	452	1	419	1	390	1	372
ORN-36035	1.07	4200.7	4201.77	JAT79176.1	1e-113	Orn-36035	216	Orn-36035	651	SIG	17-18	23.91	8.1	22.022	8.14	651	hypothetical conserved secreted protein - signalP detected	s/	ACARI	1e-84	100.9	ACARI	3515	1	3692	1	3807	1	3870	1	3911	1	3946	1	3971	1	3985	1	3997	1	4009	1	4015	1	4018	1	4029	1	4032
ORN-31370	0	3533.73	3533.73	ABR23405.1	3e-10	Orn-31370	73	Orn-31370	222	SIG	25-26	7.639	8.29	4.994	8.35	222	salivary secreted protein - signalP detected	s/	ACARI	1e-10	93.3	ACARI	2445	1	2528	1	2588	1	2599	1	2605	1	2613	1	2622	1	2628	1	2624	1	2627	1	2621	1	2616	1	2613	1	2610
ORN-13262	0	2161.15	2161.15	JAB69275.1	0.074	Orn-13262	109	Orn-13262	330	SIG	23-24	11.685	5.03	9.277	5.03	330	hypothetical secreted protein precursor	s/uk	ACARI	1000	32.9		306	2	254	2	204	2	160	2	125	2	101	2	84	2	61	2	49	2	36	2	30	2	447	1	421	1	405
ORN-8581	0	2108.16	2108.16	JAT78839.1	2e-30	Orn-8581	133	Orn-8581	402	SIG	20-21	15.134	10.85	13.092	11.04	402	hypothetical secreted protein precursor	s/uk	Sigp			ACARI	147	4	589	2	511	2	426	2	363	2	320	2	272	2	236	2	200	2	171	2	139	2	102	2	7426	1	7445
ORNSIGP-22673	0	2088.66	2088.66	ABR23423.1	6e-12	OrnSigP-22673	68	OrnSigP-22673	212	SIG	26-27	7.206	7.62	4.523	7.03	212	salivary secreted protein - signalP detected	s/	ACARI	3e-12	96.8	ACARI	388	2	332	2	7293	1	7509	1	7644	1	7748	1	7835	1	7901	1	7954	1	7990	1	8032	1	8079	1	8114	1	8138
ORN-36017	0	2055.32	2055.32	JAT78814.1	1e-96	Orn-36017	240	Orn-36017	723	SIG	21-22	25.145	4.22	23.08	4.22	723	secreted protein - signalP detected	s/	REFSEQ-INVERTEBRATE	8e-35	97.4	ACARI	3512	1	3689	1	3804	1	3867	1	3907	1	3942	1	3967	1	3981	1	3992	1	4004	1	4010	1	4013	1	4024	1	4027
ORN-7071	0	1964.25	1964.25	ACB70356.1	8e-25	Orn-7071	166	Orn-7071	501	SIG	19-20	18.619	5.15	16.619	5.31	501	hypothetical conserved secreted protein - signalP detected	s/	ACARI	5e-25	89.2	ACARI	5909	1	6289	1	6584	1	6775	1	6897	1	6991	1	7064	1	7120	1	7155	1	7186	1	7217	1	7247	1	7271	1	7288
ORN-30720	0	1935.54	1935.54	ABR23405.1	0.033	Orn-30720	58	Orn-30720	177	SIG	18-19	6.627	9.4	4.756	9.25	177	hypothetical secreted protein precursor	s/uk	Sigp				2338	1	2416	1	2470	1	2477	1	2480	1	2484	1	2489	1	2494	1	2487	1	2490	1	2483	1	2478	1	2474	1	2471
ORNSIGP-30533	0	1689.12	1689.12	ABR23439.1	7e-58	OrnSigP-30533	240	OrnSigP-30533	728	SIG	14-15	26.746	8.37	25.337	8.4	728	hypothetical salivary secreted protein - probable fragment - signalP detected	s/	ACARI	4e-58	98.1	ACARI	4	34	2	34	1	23	1	23	1	23	8056	1	8144	1	8215	1	8272	1	8311	1	8353	1	8400	1	8436	1	8461
ORN-3598	0	1276.26	1276.26	JAT79085.1	4e-66	Orn-3598	144	Orn-3598	435	SIG	20-21	15.675	9.34	13.572	9.3	435	Conserved secreted protein precursor - signalP detected	s/ucs	ACARI	1e-59		ACARI	147	4	466	2	392	2	324	2	270	2	233	2	193	2	166	2	138	2	111	2	90	2	65	2	4009	1	4012
ORN-12345	0	1124.94	1124.94	ABR23439.1	2e-34	Orn-12345	254	Orn-12345	765	CYT		28.734	8.72			765	hypothetical salivary secreted protein - probable fragment	s/	ACARI	1e-34	96.9	ACARI	4	34	2	34	1	23	1	23	1	23	1	17	3	7	457	1	419	1	397	1	367	1	333	1	304	1	282
ORNSIGP-20862	0	1063.45	1063.45	AEO36508.1	8e-06	OrnSigP-20862	159	OrnSigP-20862	485	SIG	23-24	18.404	7.39	15.753	7.59	485	hypothetical secreted protein precursor	s/uk	ACARI	1000	47	REFSEQ-INVERTEBRATE	34	9	82	4	175	3	131	3	97	3	70	3	55	3	39	3	205	2	176	2	143	2	105	2	74	2	8068
ORN-12367	0	984.85	984.85	ABR23439.1	5e-36	Orn-12367	164	Orn-12367	495	SIG	16-17	19.065	7.58	17.176	7.09	495	hypothetical salivary secreted protein - signalP detected	s/	ACARI	2e-36	83.1	ACARI	4	34	2	34	1	23	1	23	1	23	1	17	3	7	49	2	34	2	24	2	19	2	12	2	4	2	288
ORN-44957	2166.98	952.59	3119.57	JAR87318.1	2e-85	Orn-44957	175	Orn-44957	528	CYT		20.39	5.23			528	secreted salivary gland peptide partial	s/	ACARI	1e-66	97	ACARI	5742	1	6106	1	6381	1	6564	1	6678	1	6763	1	6831	1	6886	1	6917	1	6945	1	6972	1	6991	1	7011	1	7022
ORN-14457	0	894.51	894.51	ABR23439.1	4e-31	Orn-14457	166	Orn-14457	501	SIG	22-23	18.904	6.22	16.603	6.46	501	hypothetical salivary secreted protein - signalP detected	s/	ACARI	2e-31	72.8	ACARI	4	34	2	34	1	23	1	23	1	23	109	2	91	2	68	2	55	2	42	2	34	2	554	1	530	1	516
ORN-12346	0.7	886.26	886.96	ABR23439.1	7e-35	Orn-12346	187	Orn-12346	564	BL	42-43	20.749	9.18	16.137	8.99	564	hypothetical salivary secreted protein	s/	ACARI	4e-35	96.9	ACARI	4	34	2	34	1	23	1	23	1	23	1	17	3	7	18	3	420	1	398	1	368	1	334	1	305	1	283
ORN-37517	0	822.72	822.72	JAB69561.1	4e-30	Orn-37517	155	Orn-37517	468	SIG	23-24	17.736	4.88	15.305	4.86	468	conserved secreted protein precursor - signalP detected	s/	ACARI	2e-30	89.6	ACARI	145	4	119	4	162	3	4333	1	4381	1	4421	1	4454	1	4474	1	4486	1	4501	1	4511	1	4515	1	4527	1	4530
ORN-39199	648.19	794.67	1442.86	AFI98409.1	2e-59	Orn-39199	142	Orn-39199	429	SIG	25-26	15.399	8.03	12.858	8.08	429	secreted salivary protein - signalP detected	s/	ACARI	1e-59	95	ACARI	40	9	4592	1	4751	1	4853	1	4912	1	4963	1	5002	1	5036	1	5052	1	5069	1	5079	1	5085	1	5100	1	5106
ORN-26332	0	790.86	790.86	JAR89535.1	5e-17	Orn-26332	107	Orn-26332	324	SIG	23-24	10.977	4.08	8.746	4.08	324	secreted peptide precursor - signalP detected	s/	ACARI	1e-10	83	ACARI	425	2	367	2	299	2	247	2	200	2	178	2	152	2	126	2	104	2	80	2	66	2	48	2	31	2	19
ORN-25092	0	737.96	737.96	ABR23436.1	9e-19	Orn-25092	86	Orn-25092	261	SIG	19-20	9.956	8.63	7.855	8.7	261	salivary secreted protein - signalP detected	s/	ACARI	4e-19	95	ACARI	22	12	112	4	133	3	97	3	74	3	167	2	144	2	118	2	97	2	74	2	60	2	43	2	1664	1	1657
ORN-11791	1.1	704.41	705.51	ABR23439.1	2e-30	Orn-11791	153	Orn-11791	459	SIG	19-20	17.77	7.48	15.566	7.08	459	hypothetical salivary secreted protein - signalP detected	s/	ACARI	1e-30	74	ACARI	4	34	2	34	1	23	1	23	1	23	1	17	3	7	49	2	34	2	24	2	19	2	12	2	4	2	223
ORN-15480	0	693.82	693.82	ABR23439.1	3e-27	Orn-15480	167	Orn-15480	504	SIG	17-18	18.991	8.7	17.155	8.63	504	hypothetical salivary secreted protein - signalP detected	s/	ACARI	2e-27	94.5	ACARI	4	34	2	34	1	23	1	23	1	23	1	17	2	8	1	8	1	7	2	5	2	4	4	3	607	1	593
ORNSIGP-31272	0	640.76	640.76	ABR23374.1	9e-06	OrnSigP-31272	114	OrnSigP-31272	350	SIG	33-34	13.268	9.49	9.654	9.75	350	hypothetical secreted protein precursor	s/uk	ACARI	1000	69.4	ACARI	6870	1	7303	1	7634	1	7859	1	7998	1	8106	1	8194	1	8266	1	8324	1	8363	1	8405	1	8452	1	8488	1	8513
ORN-33430	0	503.95	503.95	JAT78712.1	3e-18	Orn-33430	168	Orn-33430	507	SIG	24-25	17.892	4.19	15.484	4.14	507	secreted protein partial - signalP detected	s/	ACARI	2e-12	98.3	ACARI	1	66	2952	1	3028	1	3061	1	3083	1	3103	1	3121	1	3131	1	3134	1	3141	1	3142	1	3142	1	3144	1	3143
ORN-25091	0	499.62	499.62	ABR23436.1	1e-21	Orn-25091	89	Orn-25091	270	SIG	19-20	10.255	8.08	8.114	8.17	270	salivary secreted protein - signalP detected	s/	ACARI	8e-22	103.4	ACARI	22	12	112	4	133	3	97	3	74	3	167	2	144	2	118	2	97	2	74	2	60	2	43	2	1663	1	1656
ORNSIGP-39976	0	457.85	457.85	JAT78839.1	3e-32	OrnSigP-39976	136	OrnSigP-39976	416	SIG	23-24	15.667	11.2	13.227	11.32	416	hypothetical secreted protein precursor	s/uk	Sigp			ACARI	147	4	589	2	511	2	426	2	363	2	320	2	272	2	236	2	200	2	171	2	139	2	102	2	8831	1	8858
ORN-15481	0	454.67	454.67	ABR23439.1	4e-30	Orn-15481	166	Orn-15481	501	SIG	21-22	18.828	8.5	16.589	8.39	501	hypothetical salivary secreted protein - signalP detected	s/	ACARI	2e-30	82.5	ACARI	4	34	2	34	1	23	1	23	1	23	1	17	2	8	1	8	1	7	2	5	2	4	4	3	608	1	594
ORN-7816	0	440.27	440.27	ACB70319.1	2e-09	Orn-7816	73	Orn-7816	222	SIG	26-27	8.163	4.24	5.347	4.09	222	hypothetical secreted protein precursor - signalP detected	s/	ACARI	1e-09	98.5	ACARI	170	3	136	3	98	3	70	3	50	3	39	3	25	3	19	3	12	3	11	3	7302	1	7334	1	7363	1	7382
ORN-30534	0	417.24	417.24	ABR23439.1	2e-45	Orn-30534	125	Orn-30534	378	CYT		13.947	8.42			378	hypothetical salivary secreted protein - probable fragment	s/	ACARI	1e-45	72.8	ACARI	4	34	2	34	1	23	1	23	1	23	2439	1	2444	1	2448	1	2440	1	2443	1	2436	1	2430	1	2424	1	2421
ORNSIGP-41442	0	415.61	415.61	JAT79077.1	2e-73	OrnSigP-41442	356	OrnSigP-41442	1076	SIG	23-24	40.507	8.99	37.868	8.99	1076	hypothetical secreted protein - signalP detected	s/	ACARI	2e-19	40.8	ACARI	37	9	79	5	82	4	124	3	301	2	261	2	213	2	8652	1	8713	1	8752	1	8794	1	8841	1	8879	1	8906
ORN-39901	0	386.84	386.84	JAT78890.1	2e-72	Orn-39901	352	Orn-39901	1059	BL	19-20	40.086	8.44	38.101	8.51	1059	hypothetical secreted protein	s/	ACARI	2e-19	42.6	ACARI	37	9	79	5	82	4	124	3	301	2	261	2	213	2	5254	1	5270	1	5287	1	5297	1	5304	1	5319	1	5325
ORN-25858	0	364.31	364.31	ABR23439.1	3e-30	Orn-25858	170	Orn-25858	513	SIG	22-23	19.806	7.95	17.387	8.26	513	hypothetical salivary secreted protein - signalP detected	s/	ACARI	2e-30	75	ACARI	4	34	2	34	1	23	1	23	1	23	109	2	91	2	68	2	55	2	42	2	34	2	1781	1	1772	1	1765
ORN-36981	0	350.59	350.59	JAP77317.1	1e-09	Orn-36981	88	Orn-36981	267	SIG	26-27	9.768	5.77	6.846	4.83	267	hypothetical conserved secreted protein precursor	s/ucs	Sigp			ACARI	3782	1	3978	1	4111	1	4185	1	4230	1	4269	1	4299	1	4314	1	4326	1	4338	1	4344	1	4347	1	4358	1	4361
ORN-26101	0.48	331.09	331.57	JAC24295.1	5e-96	Orn-26101	230	Orn-26101	693	SIG	19-20	25.359	7.85	23.373	7.58	693	secreted salivary gland peptide - signalP detected	s/	REFSEQ-INVERTEBRATE	2e-92	100.8	ACARI	1863	1	1896	1	1923	1	1900	1	1880	1	1867	1	1854	1	1848	1	1835	1	1832	1	1821	1	1812	1	1803	1	1796
ORNSIGP-42914	0	300	300.08	AEO36126.1	1e-13	OrnSigP-42914	61	OrnSigP-42914	191	SIG	21-22	6.435	6.08	4.304	5.07	191	secreted salivary peptide - signalP detected	s/	ACARI	1e-12	41.9	ACARI	21	13	53	6	54	5	33	5	26	5	18	5	11	5	8696	1	8757	1	8796	1	8839	1	8886	1	8924	1	8951
ORN-15482	0	290.38	290.38	ABR23439.1	5e-30	Orn-15482	166	Orn-15482	501	SIG	24-25	19.002	8.6	16.425	8.63	501	hypothetical salivary secreted protein - signalP detected	s/	ACARI	3e-30	75	ACARI	4	34	2	34	1	23	1	23	1	23	1	17	2	8	1	8	1	7	2	5	2	4	630	1	609	1	595
ORN-12347	0	274.05	274.05	ABR23439.1	5e-32	Orn-12347	166	Orn-12347	501	SIG	19-20	18.7	8.29	16.705	8.34	501	hypothetical salivary secreted protein - signalP detected	s/	ACARI	3e-32	96.9	ACARI	4	34	2	34	1	23	1	23	1	23	1	17	3	7	18	3	421	1	399	1	369	1	335	1	306	1	284
ORN-25792	575.33	271.73	847.06	XP_002412815.1	9e-35	Orn-25792	74	Orn-25792	225	CYT		8.494	9.83			225	secreted salivary gland peptide	s/	ACARI	4e-35	100	ACARI	1830	1	1860	1	1881	1	1858	1	1837	1	1824	1	1809	1	1801	1	1787	1	1784	1	1773	1	1763	1	1754	1	1747
ORN-11842	0	254.14	254.14	ABR23439.1	5e-36	Orn-11842	133	Orn-11842	402	CYT		14.921	8.66			402	hypothetical salivary secreted protein	s/	ACARI	3e-36	77.1	ACARI	4	34	2	34	1	23	1	23	1	23	88	2	69	2	417	1	379	1	356	1	325	1	291	1	261	1	238
ORNSIGP-12261	856.03	232.53	1088.56	XP_003745014.1	1e-16	OrnSigP-12261	140	OrnSigP-12261	428	SIG	24-25	16.171	6.26	13.54	5.81	428	hypothetical conserved secreted protein precursor	s/ucs	Sigp			ACARI	40	9	118	4	7030	1	7241	1	7375	1	7477	1	7560	1	7623	1	7673	1	7708	1	7746	1	7791	1	7824	1	7846
ORN-21052	0	231.96	231.96	ACB70399.1	0.009	Orn-21052	61	Orn-21052	186	SIG	23-24	6.411	8.44	3.997	8.6	186	hypothetical secreted protein precursor	s/uk	Sigp				1443	1	1435	1	1423	1	1376	1	1341	1	1314	1	1284	1	1270	1	1247	1	1237	1	1221	1	1205	1	1190	1	1180
ORN-34973	282.65	226.64	509.29	XP_002399901.1	1e-23	Orn-34973	127	Orn-34973	384	CYT		13.806	4.46			384	secreted protein - 16 NetOglyc sites	s/	ACARI	6e-24	102.2	ACARI	3219	1	3379	1	3479	1	3529	1	3560	1	3592	1	3615	1	3626	1	3635	1	3644	1	3648	1	3649	1	3653	1	3655
ORN-38448	0	207.28	207.28	JAT78712.1	2e-27	Orn-38448	129	Orn-38448	390	SIG	19-20	14.33	4.87	12.241	4.7	390	secreted salivary gland peptide partial - signalP detected	s/	REFSEQ-INVERTEBRATE	5e-08	91	ACARI	1	66	29	8	4527	1	4626	1	4678	1	4724	1	4760	1	4788	1	4803	1	4820	1	4830	1	4836	1	4848	1	4854
ORN-33425	58.34	195.45	253.79	JAT78822.1	1e-53	Orn-33425	108	Orn-33425	327	SIG	23-24	11.572	4.73	9.084	4.73	327	hypothetical secreted protein precursor	s/uk	ACARI	1000	75	ACARI	2829	1	2951	1	3027	1	3060	1	3082	1	3102	1	3120	1	3130	1	3133	1	3140	1	3141	1	3141	1	3143	1	3142
ORN-29298	448.73	194.02	642.75	AAS59854.1	1e-35	Orn-29298	75	Orn-29298	228	SIG	17-18	8.788	5.18	6.86	5.68	228	conserved secreted protein precursor - signalP detected	s/	ACARI	2e-16	67.6	ACARI	2156	1	2221	1	2266	1	2265	1	2259	1	2258	1	2257	1	2256	1	2246	1	2249	1	2240	1	2233	1	2226	1	2219
ORN-33604	0	191.99	191.99	JAT78827.1	8e-49	Orn-33604	147	Orn-33604	444	SIG	23-24	14.798	5.03	12.483	5.26	444	hypothetical salivary secreted protein - signalP detected	s/	ACARI	1e-30	103.5	ACARI	2874	1	2998	1	3078	1	3111	1	3136	1	3158	1	3176	1	3186	1	3189	1	3196	1	3197	1	3197	1	3199	1	3198
ORN-30314	314.68	186.67	501.35	JAG89729.1	3e-22	Orn-30314	92	Orn-30314	279	CYT		10.034	5.29			279	conserved secreted protein precursor	s/	ACARI	1e-21	98.9	ACARI	2274	1	2349	1	2397	1	2402	1	2403	1	2404	1	2408	1	2411	1	2403	1	2406	1	2397	1	2391	1	2385	1	2382
ORN-33380	0	171.76	171.76	JAC23659.1	2e-15	Orn-33380	57	Orn-33380	174	SIG	16-17	5.975	4.77	4.269	5.11	174	secreted salivary gland peptide ixodes scapularis secreted salivary gland peptide - signalP detected	s/	ACARI	1e-15	85.5	ACARI	21	13	53	6	54	5	33	5	26	5	18	5	11	5	11	4	8	4	102	2	83	2	60	2	38	2	3121
ORN-25108	0.37	169.6	169.97	JAP78845.1	7e-70	Orn-25108	269	Orn-25108	810	SIG	22-23	31.888	9.51	29.243	9.68	810	conserved secreted protein precursor - signalP detected	s/	ACARI	1e-65	100	ACARI	1769	1	1793	1	1806	1	1779	1	1757	1	1743	1	1725	1	1717	1	1702	1	1699	1	1688	1	1676	1	1666	1	1659
ORNSIGP-31011	0	153.05	153.05	JAT78955.1	0.011	OrnSigP-31011	111	OrnSigP-31011	341	SIG	20-21	12.578	9.5	10.347	9.56	341	hypothetical secreted protein precursor	s/uk	ACARI	1000	17		6858	1	7289	1	7620	1	7844	1	7981	1	8089	1	8177	1	8249	1	8307	1	8346	1	8388	1	8435	1	8471	1	8496
ORN-30269	428.09	145.1	573.19	JAT92598.1	1e-35	Orn-30269	101	Orn-30269	306	BL/ANC		11.232	9.28			306	conserved secreted protein precursor	s/	ACARI	3e-35	101	ACARI	2268	1	2342	1	2390	1	2395	1	2395	1	2396	1	2400	1	2403	1	2395	1	2398	1	2389	1	2383	1	2377	1	2374
ORN-15479	2.04	139.81	141.85	ABR23439.1	1e-27	Orn-15479	158	Orn-15479	474	SIG	24-25	18.198	7.48	15.637	7.62	474	hypothetical salivary secreted protein - signalP detected	s/	ACARI	7e-28	72.2	ACARI	4	34	2	34	1	23	1	23	1	23	1	17	2	8	1	8	1	7	2	5	2	4	4	3	606	1	592
ORN-32027	12.22	137.4	149.62	ABR23436.1	1e-22	Orn-32027	91	Orn-32027	276	BL	18-19	10.845	8.46	8.938	8.67	276	salivary secreted protein	s/	ACARI	7e-23	104	ACARI	22	12	112	4	133	3	97	3	74	3	2756	1	2769	1	2775	1	2773	1	2778	1	2775	1	2771	1	2768	1	2765
ORN-39862	206.49	137.16	343.65	JAG92655.1	1e-105	Orn-39862	268	Orn-39862	807	BL	31-32	31.226	4.97	28.054	4.97	807	secreted peptide precursor	s/	ACARI	0	99.6	ACARI	4499	1	4765	1	4931	1	5039	1	5104	1	5160	1	5200	1	5235	1	5251	1	5268	1	5278	1	5285	1	5300	1	5306
ORNSIGP-41704	0	134.45	134.45	XP_015795007.1	6e-06	OrnSigP-41704	265	OrnSigP-41704	803	SIG	18-19	28.159	9.42	26.309	9.42	803	hypothetical secreted protein precursor	s/uk	ACARI	1000	56.1	NR-LIGHT	7188	1	7641	1	7988	1	8222	1	8374	1	8485	1	8581	1	8659	1	8720	1	8759	1	8801	1	8848	1	8886	1	8913
ORN-4092	135.36	126	261.36	XP_002399918.1	2e-96	Orn-4092	405	Orn-4092	1218	SIG	38-39	45.367	9.61	41.252	9.44	1218	secreted and surface protein partial - signalP detected	s/	ACARI	1e-96	93.8	ACARI	604	2	531	2	450	2	368	2	308	2	267	2	218	2	185	2	156	2	129	2	105	2	5722	1	5737	1	5743
ORNSIGP-38411	1.85	125.42	127.27	JAT78852.1	2e-13	OrnSigP-38411	269	OrnSigP-38411	815	SIG	18-19	30.214	6.97	28.297	7.1	815	secreted protein - signalP detected	s/	ACARI	2e-10	60.6	ACARI	39	9	7565	1	7906	1	8137	1	8283	1	8394	1	8485	1	8561	1	8622	1	8661	1	8703	1	8750	1	8787	1	8814
ORNSIGP-41209	52.9	125	177.9	JAT78972.1	0.002	OrnSigP-41209	145	OrnSigP-41209	443	SIG	19-20	15.997	8.08	13.983	8.2	443	hypothetical secreted protein precursor	s/uk	ACARI	1000	3.5		676	2	600	2	525	2	437	2	374	2	332	2	8565	1	8641	1	8702	1	8741	1	8783	1	8830	1	8868	1	8895
ORN-37947	657.75	124.66	782.41	JAA66257.1	4e-45	Orn-37947	435	Orn-37947	1308	CYT		48.87	5.16			1308	secreted protein	s/	ACARI	2e-45	109	ACARI	4009	1	4218	1	4365	1	4451	1	4500	1	4542	1	4576	1	4601	1	4616	1	4632	1	4642	1	4648	1	4660	1	4665
ORN-37518	15.51	122.74	138.25	ACB70308.1	1e-64	Orn-37518	156	Orn-37518	471	SIG	19-20	16.049	7.9	14.076	8.23	471	secreted glycine-rich salivary protein - signalP detected	s/	ACARI	7e-65	103.9	ACARI	3907	1	4110	1	4251	1	4334	1	4382	1	4422	1	4455	1	4475	1	4487	1	4502	1	4512	1	4516	1	4528	1	4531
ORN-43044	0	115.92	115.92	JAT78763.1	1e-75	Orn-43044	240	Orn-43044	723	SIG	32-33	25.926	8.38	22.588	8.13	723	secreted protein - signalP detected	s/	ACARI	9e-09	88.1	ACARI	628	2	554	2	475	2	388	2	324	2	282	2	232	2	195	2	165	2	136	2	6533	1	6546	1	6564	1	6571
ORN-30741	224.32	115.29	339.61	JAA66665.1	2e-10	Orn-30741	76	Orn-30741	231	BL/ANC		8.771	9.13			231	secreted protein	s/	ACARI	8e-11	92.3	ACARI	2341	1	2419	1	2473	1	2480	1	2483	1	2487	1	2492	1	2497	1	2490	1	2493	1	2486	1	2481	1	2477	1	2474
ORN-34632	124.43	112.23	236.66	JAC29894.1	3e-85	Orn-34632	211	Orn-34632	636	BL/SIG		24.119	6.76			636	phosphatidylethanolamine-binding protein 1	s/	ACARI	2e-85	76.1	ACARI	353	2	3297	1	3393	1	3441	1	3472	1	3500	1	3523	1	3533	1	3541	1	3549	1	3552	1	3553	1	3557	1	3558
ORN-28212	0	111.7	111.7	ABR23419.1	0.0004	Orn-28212	64	Orn-28212	195	SIG	24-25	6.787	4.66	4.07	4.22	195	hypothetical secreted protein precursor	s/uk	Sigp				2050	1	2107	1	2145	1	2138	1	2126	1	2121	1	2115	1	2111	1	2101	1	2103	1	2094	1	2087	1	2080	1	2073
ORNSIGP-42683	111.81	108.61	220.42	JAT97856.1	26	OrnSigP-42683	57	OrnSigP-42683	179	SIG	28-29	6.601	8.31	3.408	8.44	179	hypothetical secreted protein precursor	s/uk	ACARI	1000	3		7217	1	7670	1	8017	1	8252	1	8405	1	8516	1	8613	1	8691	1	8752	1	8791	1	8834	1	8881	1	8919	1	8946
ORNSIGP-32799	6.29	106.5	112.79	JAG92602.1	0.043	OrnSigP-32799	119	OrnSigP-32799	365	SIG	19-20	13.252	6.09	11.279	5.66	365	hypothetical secreted protein precursor	s/uk	ACARI	1000	21.3		6958	1	7392	1	7726	1	7952	1	8093	1	8202	1	8290	1	8363	1	8423	1	8462	1	8504	1	8551	1	8587	1	8612
ORN-37937	517.24	98.06	615.3	JAB71410.1	1e-121	Orn-37937	484	Orn-37937	1455	SIG	17-18	53.743	6.08	52.149	6.08	1455	conserved secreted protein precursor - signalP detected	s/	ACARI	0	95.5	ACARI	4007	1	4216	1	4363	1	4448	1	4497	1	4539	1	4573	1	4598	1	4613	1	4629	1	4639	1	4645	1	4657	1	4662
ORN-15478	0	97.71	97.71	ABR23439.1	8e-28	Orn-15478	130	Orn-15478	390	CYT		15.329	8.02			390	hypothetical salivary secreted protein	s/	ACARI	4e-28	75	ACARI	4	34	2	34	1	23	1	23	1	23	1	17	2	8	1	8	1	7	2	5	656	1	629	1	605	1	591
ORN-26331	0	97.08	97.08	JAR89535.1	1e-16	Orn-26331	102	Orn-26331	309	SIG	18-19	10.535	4.02	8.773	4.02	309	secreted peptide precursor - signalP detected	s/	ACARI	8e-11	83	ACARI	425	2	367	2	299	2	247	2	200	2	178	2	152	2	126	2	104	2	80	2	66	2	48	2	31	2	19
ORNSIGP-18527	0	92.64	92.64	JAA57411.1	0.49	OrnSigP-18527	51	OrnSigP-18527	155	SIG	25-26	6.006	11.71	3.032	11.71	155	hypothetical secreted protein precursor	s/uk	ACARI	1000	24.8		6439	1	6854	1	7174	1	7387	1	7522	1	7625	1	7709	1	7772	1	7824	1	7860	1	7900	1	7947	1	7980	1	8003
ORNSIGP-31284	0	92.54	92.54	JAB72099.1	0.28	OrnSigP-31284	126	OrnSigP-31284	386	SIG	21-22	14.265	8.28	12.093	8.14	386	hypothetical secreted protein precursor	s/uk	ACARI	1000	64.9		674	2	599	2	524	2	436	2	373	2	331	2	285	2	244	2	8326	1	8365	1	8407	1	8454	1	8490	1	8515
ORN-42156	38.27	92.08	130.35	JAB70481.1	1e-93	Orn-42156	265	Orn-42156	798	SIG	20-21	30.37	7.01	28.052	6.71	798	conserved secreted protein precursor - signalP detected	s/	ACARI	6e-94	102.6	ACARI	5195	1	5512	1	5743	1	5897	1	5992	1	6064	1	6118	1	6165	1	6189	1	6210	1	6224	1	6236	1	6253	1	6260
ORNSIGP-44397	0	89.69	89.69	XP_002411086.1	1.9	OrnSigP-44397	61	OrnSigP-44397	185	SIG	21-22	6.524	4.43	4.096	3.91	185	hypothetical secreted protein precursor	s/uk	netoglyc				671	2	7696	1	8043	1	8279	1	8433	1	8545	1	8643	1	8722	1	8785	1	8824	1	8867	1	8914	1	8953	1	8980
ORN-37295	0	89.54	89.54	JAT91427.1	2e-24	Orn-37295	98	Orn-37295	297	SIG	24-25	11.668	8.23	9.031	7.74	297	secreted peptide precursor - signalP detected	s/	ACARI	1e-20	86.4	ACARI	551	2	487	2	413	2	339	2	278	2	242	2	4389	1	4408	1	4420	1	4433	1	4443	1	4447	1	4458	1	4461
ORN-36712	15.35	83.4	98.75	JAT78982.1	5e-97	Orn-36712	226	Orn-36712	681	SIG	15-16	25.433	9.03	23.956	9.03	681	salivary secreted protein partial - probable fragment - signalP detected	s/	ACARI	1e-70	95	ACARI	39	9	33	8	398	2	327	2	4153	1	4192	1	4221	1	4236	1	4248	1	4260	1	4266	1	4269	1	4280	1	4283
ORN-31779	20.2	82.46	102.66	JAP68165.1	8e-33	Orn-31779	89	Orn-31779	270	SIG	45-46	9.835	6.77	4.684	5.43	270	secreted protein - signalP detected	s/	ACARI	5e-31	98.7	ACARI	462	2	407	2	2674	1	2687	1	2694	1	2703	1	2715	1	2721	1	2719	1	2723	1	2719	1	2715	1	2712	1	2709
ORN-38628	85.5	81.1	166.6	JAT91619.1	6e-18	Orn-38628	73	Orn-38628	222	CYT		8.298	5.35			222	secreted protein	s/	ACARI	1e-17	98.6	ACARI	571	2	505	2	429	2	351	2	294	2	257	2	209	2	178	2	150	2	122	2	100	2	73	2	48	2	31
ORN-40189	30.56	79.89	110.45	JAP78037.1	8e-47	Orn-40189	261	Orn-40189	786	CYT		28.791	5.76			786	secreted protein precursor - 17 NetOglyc sites	s/	ACARI	9e-32	84.2	ACARI	4594	1	4872	1	5047	1	5161	1	5230	1	5288	1	5330	1	5366	1	5382	1	5399	1	5410	1	5417	1	5432	1	5438
ORN-36673	123.94	79.33	203.27	XP_002436238.1	9e-45	Orn-36673	107	Orn-36673	324	CYT		12.374	5.07			324	secreted salivary gland peptide	s/	ACARI	5e-45	100	ACARI	3711	1	3900	1	4028	1	4098	1	4139	1	4177	1	4205	1	4220	1	4232	1	4244	1	4250	1	4253	1	4264	1	4267
ORNSIGP-13663	0	78.54	78.54	XP_015793352.1	1.4	OrnSigP-13663	111	OrnSigP-13663	341	SIG	18-19	13.19	8.81	11.05	8.6	341	hypothetical secreted protein precursor	s/uk	ACARI	1000	11		6350	1	6761	1	7076	1	7287	1	7421	1	7523	1	7606	1	7669	1	7720	1	7755	1	7794	1	7839	1	7872	1	7895
ORN-33656	435.71	78.33	514.04	XP_002434263.1	4e-69	Orn-33656	237	Orn-33656	714	SIG	-1	27.062	10.66			714	Conserved secreted protein precursor - signalP detected	s/ucs	ACARI	2e-69		ACARI	2894	1	3018	1	3099	1	3132	1	3158	1	3180	1	3198	1	3208	1	3211	1	3218	1	3219	1	3219	1	3221	1	3220
ORNSIGP-10577	49.03	77.71	126.74	XP_002411193.1	5.4	OrnSigP-10577	72	OrnSigP-10577	224	SIG	-1	8.18	8.91			224	hypothetical secreted protein precursor	s/uk	ACARI	1000	31.7		6282	1	6689	1	7002	1	7212	1	7346	1	7448	1	7531	1	7593	1	7643	1	7677	1	7715	1	7759	1	7792	1	7814
ORNSIGP-32338	0	75.02	75.02	JAA54926.1	2.4	OrnSigP-32338	61	OrnSigP-32338	191	SIG	37-38	7.42	9.42	2.905	8.75	191	hypothetical secreted protein precursor	s/uk	ACARI	1000	7.9		6936	1	7370	1	7704	1	7930	1	8071	1	8179	1	8267	1	8340	1	8400	1	8439	1	8481	1	8528	1	8564	1	8589
ORN-4726	87.79	69.91	157.7	JAC22499.1	7e-63	Orn-4726	173	Orn-4726	522	CYT		17.77	9.78			522	conserved secreted protein precursor - 11 NetOglyc sites	s/	ACARI	4e-63	107.5	ACARI	5773	1	6142	1	6421	1	6606	1	6721	1	6810	1	6881	1	6936	1	6967	1	6996	1	7024	1	7044	1	7064	1	7075
ORN-12561	181.77	67.91	249.68	JAA61201.1	4e-06	Orn-12561	89	Orn-12561	270	SIG	-1	9.83	8.56			270	hypothetical secreted protein precursor	s/uk	Sigp			ACARI	84	5	243	2	194	2	152	2	118	2	94	2	75	2	478	1	443	1	421	1	391	1	357	1	328	1	307
ORN-33392	94.02	65.92	159.94	ABR23432.1	2e-90	Orn-33392	174	Orn-33392	525	CYT		20.008	8.03			525	secreted salivary gland peptide partial	s/	ACARI	5e-52	96.4	ACARI	69	6	2938	1	3014	1	3047	1	3069	1	3089	1	3107	1	3116	1	3119	1	3126	1	3127	1	3127	1	3129	1	3128
ORN-40632	99.49	63.68	163.17	JAA73285.1	1e-131	Orn-40632	413	Orn-40632	1242	CYT		48.485	6.15			1242	secreted NADH-ubiquinone oxireductase - probable fragment	s/	NR-LIGHT	0	83.8	ACARI	4727	1	5019	1	5205	1	5326	1	5404	1	5465	1	5510	1	5549	1	5566	1	5584	1	5597	1	5605	1	5620	1	5626
ORN-24482	70.32	63.17	133.49	JAR87501.1	0	Orn-24482	469	Orn-24482	1410	SIG	21-22	54.017	5.77	51.733	5.75	1410	secreted protein partial - probable fragment - signalP detected	s/	ACARI	0	99.7	ACARI	1698	1	1714	1	1723	1	1694	1	1669	1	1654	1	1632	1	1622	1	1605	1	1600	1	1589	1	1576	1	1563	1	1555
ORNSIGP-30108	0	62.74	62.74	1KIG_I	1e-10	OrnSigP-30108	80	OrnSigP-30108	248	SIG	24-25	9.273	4.48	6.728	4.34	248	hypothetical conserved secreted protein precursor	s/ucs	Sigp			ACARI	22	12	460	2	388	2	7793	1	7929	1	8035	1	8123	1	8192	1	8249	1	8287	1	8329	1	8376	1	8412	1	8437
ORNSIGP-13132	487.71	62.63	550.34	JAR93468.1	3.2	OrnSigP-13132	52	OrnSigP-13132	164	SIG	22-23	5.734	5.46	3.188	6.78	164	hypothetical secreted protein precursor	s/uk	ACARI	1000	44		6330	1	6740	1	7055	1	7266	1	7400	1	7502	1	7585	1	7648	1	7698	1	7733	1	7771	1	7816	1	7849	1	7872
ORNSIGP-42455	0	62.63	62.63	JAR92601.1	2.4	OrnSigP-42455	54	OrnSigP-42455	164	SIG	31-32	6.39	9.84	2.46	9.69	164	hypothetical secreted protein precursor	s/uk	ACARI	1000	5.8		7211	1	7664	1	8011	1	8245	1	8397	1	8508	1	8605	1	8683	1	8744	1	8783	1	8825	1	8872	1	8910	1	8937
ORN-44582	18.39	62.37	80.76	JAP71028.1	0	Orn-44582	633	Orn-44582	1902	SIG	18-19	72.238	4.56	70.195	4.52	1902	conserved secreted protein precursor partial - signalP detected	s/	ACARI	0	96.3	ACARI	5681	1	6037	1	6302	1	6483	1	6596	1	6678	1	6744	1	6796	1	6827	1	6853	1	6880	1	6895	1	6914	1	6921
ORNSIGP-30863	104.44	61.41	165.85	JAP81457.1	1e-07	OrnSigP-30863	97	OrnSigP-30863	299	SIG	21-22	10.747	5.16	8.559	5.17	299	secreted protein - signalP detected	s/	ACARI	1e-06	85.7	PFAM	1	66	7279	1	7609	1	7832	1	7968	1	8076	1	8164	1	8236	1	8294	1	8333	1	8375	1	8422	1	8458	1	8483
ORNSIGP-33195	4.13	61.13	65.26	JAA58538.1	4e-54	OrnSigP-33195	187	OrnSigP-33195	569	SIG	18-19	21.75	9.2	19.878	9.41	569	Conserved secreted protein precursor - signalP detected	s/ucs	ACARI	2e-54	66.9	ACARI	6970	1	7404	1	7738	1	7965	1	8106	1	8215	1	8303	1	8376	1	8437	1	8476	1	8518	1	8565	1	8601	1	8627
ORNSIGP-20129	0	60.16	60.16	KPM09029.1	15	OrnSigP-20129	55	OrnSigP-20129	165	SIG	29-30	6.437	8.49	2.939	8.68	165	hypothetical secreted protein precursor	s/uk	ACARI	1000	24		6474	1	6890	1	7213	1	7426	1	7561	1	7664	1	7748	1	7811	1	7863	1	7899	1	7939	1	7986	1	8020	1	8043
ORN-43594	112.07	58.55	170.62	JAG92709.1	3e-72	Orn-43594	373	Orn-43594	1122	SIG	31-32	40.63	8.74	37.383	8.98	1122	secreted protein - signalP detected	s/	ACARI	1e-71	108	ACARI	5571	1	5918	1	6175	1	6347	1	6455	1	6533	1	6595	1	6646	1	6674	1	6700	1	6723	1	6736	1	6755	1	6762
ORNSIGP-41695	8.65	57.38	66.03	XP_002433970.1	1e-119	OrnSigP-41695	274	OrnSigP-41695	830	SIG	20-21	31.256	9.26	29.156	9.24	830	secreted frizzled-related protein 5 - signalP detected	s/	ACARI	0	95.3	ACARI	7187	1	7640	1	7987	1	8221	1	8373	1	8484	1	8580	1	8658	1	8719	1	8758	1	8800	1	8847	1	8885	1	8912
ORN-17247	69.26	55.76	125.02	XP_002406691.1	0	Orn-17247	507	Orn-17247	1524	SIG	25-26	58.311	5.69	55.361	5.59	1524	conserved secreted protein precursor - signalP detected	s/	ACARI	0	93.5	ACARI	1187	1	1159	1	1124	1	1060	1	1016	1	985	1	951	1	931	1	903	1	889	1	867	1	845	1	825	1	811
ORN-35364	0	53.51	53.51	XP_002434866.1	1e-15	Orn-35364	55	Orn-35364	168	SIG	14-15	5.711	4.66	4.211	5.01	168	secreted salivary gland peptide - signalP detected	s/	ACARI	6e-16	73.3	ACARI	21	13	53	6	54	5	33	5	26	5	18	5	11	5	11	4	8	4	102	2	83	2	60	2	38	2	3783
ORNSIGP-34008	0	53.2	53.2	XP_002433609.1	1.6	OrnSigP-34008	156	OrnSigP-34008	476	SIG	37-38	16.91	5.89	12.993	5.62	476	hypothetical secreted protein precursor	s/uk	ACARI	1000	28.4		7003	1	7438	1	7775	1	8002	1	8145	1	8255	1	8343	1	8418	1	8479	1	8518	1	8560	1	8607	1	8643	1	8669
ORNSIGP-39756	0	52.99	52.99	JAT78972.1	0.0002	OrnSigP-39756	139	OrnSigP-39756	425	SIG	18-19	15.567	8.7	13.663	8.75	425	hypothetical secreted protein precursor	s/uk	Sigp				676	2	600	2	525	2	437	2	374	2	332	2	8524	1	8600	1	8661	1	8700	1	8742	1	8789	1	8826	1	8853
ORN-17892	42.86	51.86	94.72	JAB70688.1	1e-144	Orn-17892	403	Orn-17892	1212	BL	27-28	45.112	8.15	42.031	7.78	1212	conserved secreted protein precursor	s/	ACARI	0	99.7	ACARI	1225	1	1201	1	1170	1	1109	1	1067	1	1037	1	1004	1	984	1	956	1	943	1	922	1	900	1	880	1	866
ORN-12351	0	50.93	50.93	ABR23439.1	2e-31	Orn-12351	126	Orn-12351	381	CYT		14.425	9.16			381	hypothetical salivary secreted protein	s/	ACARI	1e-31	71.6	ACARI	4	34	2	34	1	23	1	23	1	23	1	17	3	7	18	3	422	1	400	1	370	1	336	1	307	1	285
ORN-25713	2842.37	50.68	2893.05	JAP80407.1	0.003	Orn-25713	142	Orn-25713	429	SIG	24-25	15.558	7.63	12.821	5.66	429	hypothetical secreted protein precursor	s/uk	ACARI	1000	75		212	3	359	2	291	2	239	2	192	2	169	2	145	2	119	2	98	2	75	2	61	2	44	2	28	2	16
ORN-33712	0	50.38	50.38	ABR23463.1	1e-37	Orn-33712	152	Orn-33712	459	SIG	18-19	16.846	6.42	14.835	6.02	459	salivary secreted protein - signalP detected	s/	ACARI	7e-38	99.3	ACARI	2903	1	3027	1	3110	1	3143	1	3169	1	3191	1	3209	1	3219	1	3223	1	3230	1	3231	1	3231	1	3234	1	3233
ORNSIGP-60	22.86	49.99	72.85	JAA56871.1	3e-48	OrnSigP-60	154	OrnSigP-60	470	SIG	29-30	17.048	7.66	13.81	6.05	470	secreted protein precursor - signalP detected	s/	ACARI	2e-48	90	ACARI	6105	1	6502	1	6811	1	7020	1	7153	1	7254	1	7331	1	7389	1	7437	1	7471	1	7508	1	7549	1	7582	1	7603
ORNSIGP-20868	0	49.62	49.62	JAA57405.1	16	OrnSigP-20868	54	OrnSigP-20868	170	SIG	26-27	6.214	10.64	3.318	11.22	170	hypothetical secreted protein precursor	s/uk	ACARI	1000	20.6		6496	1	6912	1	7236	1	7449	1	7584	1	7687	1	7772	1	7836	1	7888	1	7924	1	7964	1	8011	1	8045	1	8069
ORN-17467	0	48.59	48.59	JAR89434.1	3e-14	Orn-17467	134	Orn-17467	405	CYT		14.659	9.38			405	conserved secreted protein precursor partial	s/	ACARI	4e-09	68.3	ACARI	340	2	287	2	1141	1	1078	1	1036	1	1005	1	971	1	951	1	923	1	909	1	888	1	866	1	846	1	832
ORNSIGP-43448	80.0002	47.52	127.61	JAP83530.1	2e-24	OrnSigP-43448	213	OrnSigP-43448	647	SIG	26-27	23.678	6.03	20.777	6.76	647	secreted protein precursor - signalP detected	s/	ACARI	5e-11	65.2	ACARI	7230	1	7683	1	8030	1	8266	1	8420	1	8532	1	8629	1	8708	1	8770	1	8809	1	8852	1	8899	1	8938	1	8965
ORN-15522	1337.88	45.67	1383.55	JAP87256.1	7e-14	Orn-15522	107	Orn-15522	324	CYT		11.73	10.28			324	secreted protein partial - 11 NetOglyc sites	s/	ACARI	4e-13	77.9	ACARI	89	5	91	4	953	1	881	1	831	1	799	1	761	1	738	1	704	1	688	1	665	1	639	1	618	1	604
ORN-30543	5.02	45.16	50.18	JAB72558.1	6e-48	Orn-30543	158	Orn-30543	477	SIG	19-20	16.249	9.1	14.238	8.94	477	Conserved secreted protein precursor - signalP detected	s/ucs	ACARI	3e-48		ACARI	1	66	7	17	21	7	14	7	62	3	48	3	37	3	29	3	2443	1	2446	1	2439	1	2433	1	2427	1	2424
ORN-33677	142.73	45.11	187.84	JAT79133.1	4e-77	Orn-33677	200	Orn-33677	603	BL	39-40	22.37	4.73	18.03	4.57	603	secreted protein precursor	s/	ACARI	3e-48	88.6	ACARI	2897	1	3021	1	3103	1	3136	1	3162	1	3184	1	3202	1	3212	1	3216	1	3223	1	3224	1	3224	1	3226	1	3225
ORN-39139	0	43.33	43.33	JAT78890.1	1e-48	Orn-39139	373	Orn-39139	1122	SIG	24-25	42.82	8.5	40.258	8.72	1122	hypothetical secreted protein - signalP detected	s/	ACARI	7e-12	36.5	ACARI	37	9	79	5	82	4	124	3	4896	1	4946	1	4985	1	5019	1	5035	1	5052	1	5062	1	5068	1	5082	1	5088
ORN-36014	232.56	43.09	275.65	JAR87455.1	1e-145	Orn-36014	325	Orn-36014	978	SIG	27-28	35.765	8.73	32.714	8.74	978	secreted protein - signalP detected	s/	REFSEQ-INVERTEBRATE	3e-88	116.4	ACARI	92	5	306	2	3803	1	3866	1	3906	1	3941	1	3966	1	3980	1	3991	1	4003	1	4009	1	4012	1	4023	1	4026
ORN-36557	53.55	43.07	96.62	JAA73231.1	4e-14	Orn-36557	96	Orn-36557	291	CYT		11.151	9.26			291	conserved secreted protein precursor	s/	ACARI	2e-14	47.9	NR-LIGHT	3679	1	3866	1	3994	1	4063	1	4104	1	4142	1	4170	1	4184	1	4196	1	4208	1	4214	1	4217	1	4228	1	4231
ORN-45015	91.39	42.56	133.95	JAP75249.1	7e-66	Orn-45015	245	Orn-45015	738	CYT		27.999	10.57			738	secreted protein - 11 NetOglyc sites	s/	ACARI	2e-65	80.6	ACARI	5755	1	6122	1	6398	1	6583	1	6698	1	6786	1	6854	1	6909	1	6940	1	6968	1	6995	1	7014	1	7034	1	7045
ORNSIGP-11545	0	42.51	42.51	JAA64770.1	1e-05	OrnSigP-11545	71	OrnSigP-11545	213	SIG	22-23	8.282	5.74	5.969	5.73	213	hypothetical secreted protein precursor	s/uk	ACARI	1000	13	ACARI	6294	1	6703	1	7016	1	7227	1	7361	1	7463	1	7546	1	7608	1	7658	1	7693	1	7731	1	7775	1	7808	1	7830
ORN-44870	43.28	42.45	85.73	JAC35160.1	1e-140	Orn-44870	277	Orn-44870	834	BL	19-20	32.347	8.94	30.148	8.66	834	conserved secreted protein	s/	ACARI	0	100	ACARI	5728	1	6092	1	6366	1	6549	1	6663	1	6746	1	6814	1	6869	1	6900	1	6928	1	6955	1	6973	1	6993	1	7002
ORN-35123	0	40.91	40.91	JAC31098.1	1e-65	Orn-35123	234	Orn-35123	705	SIG	21-22	25.596	5.28	23.512	5.17	705	secreted protein - signalP detected	s/	ACARI	8e-66	98.6	ACARI	3257	1	3418	1	3519	1	3570	1	3602	1	3635	1	3658	1	3670	1	3679	1	3688	1	3693	1	3695	1	3699	1	3701
ORNSIGP-30593	2.63	40.14	42.77	JAC24847.1	3e-57	OrnSigP-30593	166	OrnSigP-30593	506	SIG	21-22	18.375	7.99	15.825	6.44	506	secreted protein partial - signalP detected	s/	ACARI	2e-57	92.8	ACARI	40	9	7265	1	7595	1	7817	1	7953	1	8061	1	8149	1	8220	1	8277	1	8316	1	8358	1	8405	1	8441	1	8466
ORN-34775	65.43	40.0002	105.5	JAA68058.1	4e-12	Orn-34775	124	Orn-34775	375	CYT		14.328	9.39			375	secreted protein	s/	ACARI	2e-12	79.1	ACARI	513	2	3336	1	3434	1	3483	1	3514	1	3543	1	3566	1	3576	1	3585	1	3593	1	3597	1	3598	1	3602	1	3604
ORNSIGP-20221	0	40.0001	40.05	XP_018495088.1	6.9	OrnSigP-20221	58	OrnSigP-20221	176	SIG	21-22	6.119	6.68	3.814	6.73	176	hypothetical secreted protein precursor	s/uk	ACARI	1000	6		6478	1	6894	1	7217	1	7430	1	7565	1	7668	1	7752	1	7815	1	7867	1	7903	1	7943	1	7990	1	8024	1	8047
ORNSIGP-32562	0	40.0001	40.02	ABR23439.1	1e-12	OrnSigP-32562	94	OrnSigP-32562	290	SIG	24-25	10.53	9.16	7.959	9.3	290	hypothetical salivary secreted protein - signalP detected	s/	ACARI	5e-13	25	ACARI	6946	1	7380	1	7714	1	7940	1	8081	1	8190	1	8278	1	8351	1	8411	1	8450	1	8492	1	8539	1	8575	1	8600
ORNSIGP-31178	11.84	38.74	50.58	AEO36126.1	2e-05	OrnSigP-31178	90	OrnSigP-31178	278	SIG	20-21	9.904	6.24	7.93	6.29	278	hypothetical secreted protein precursor	s/uk	ACARI	1000	34.5	ACARI	21	13	431	2	359	2	7853	1	7990	1	8098	1	8186	1	8258	1	8316	1	8355	1	8397	1	8444	1	8480	1	8505
ORN-30824	85.8	38.46	124.26	JAA66098.1	6e-38	Orn-30824	107	Orn-30824	324	CYT		12.377	9.82			324	secreted protein	s/	ACARI	3e-38	97.2	ACARI	2354	1	2432	1	2486	1	2495	1	2498	1	2503	1	2510	1	2515	1	2508	1	2511	1	2504	1	2499	1	2495	1	2492
ORN-22984	73.3	37.11	110.41	AFI98406.1	2e-25	Orn-22984	72	Orn-22984	219	SIG	23-24	6.906	9.8	4.507	9.99	219	secreted GGY salivary protein - signalP detected	s/	ACARI	9e-26	105.5	ACARI	1	66	7	17	47	5	28	5	21	5	15	5	43	3	1486	1	1465	1	1457	1	1444	1	1430	1	1417	1	1409
ORNSIGP-40126	30.21	36.72	66.93	JAC22930.1	0	OrnSigP-40126	505	OrnSigP-40126	1523	SIG	16-17	56.54	6.04	54.676	5.86	1523	Conserved secreted protein precursor - signalP detected	s/ucs	KOG	0	93.3	ACARI	7154	1	7607	1	7950	1	8183	1	8331	1	8442	1	8534	1	8610	1	8671	1	8710	1	8752	1	8799	1	8837	1	8864
ORNSIGP-39497	12.28	36.53	48.81	XP_002399909.1	6e-22	OrnSigP-39497	155	OrnSigP-39497	473	SIG	29-30	16.658	8.41	13.331	7.72	473	secreted protein precursor - signalP detected	s/	ACARI	7e-22	97.2	ACARI	126	4	366	2	298	2	245	2	8315	1	8426	1	8517	1	8593	1	8654	1	8693	1	8735	1	8782	1	8819	1	8846
ORNSIGP-31800	14.4	36.13	50.53	JAP76049.1	6e-23	OrnSigP-31800	86	OrnSigP-31800	266	SIG	19-20	9.547	7.66	7.482	8.6	266	hypothetical secreted protein precursor	s/uk	ACARI	1000	12		6899	1	7333	1	7666	1	7892	1	8032	1	8140	1	8228	1	8301	1	8360	1	8399	1	8441	1	8488	1	8524	1	8549
ORNSIGP-40786	79.92	35.74	115.66	JAC35401.1	3.9	OrnSigP-40786	181	OrnSigP-40786	551	SIG	31-32	20.079	10.68	16.873	10.48	551	hypothetical secreted protein precursor	s/uk	ACARI	1000	4		7168	1	7621	1	7965	1	8198	1	8348	1	8459	1	8552	1	8628	1	8689	1	8728	1	8770	1	8817	1	8855	1	8882
ORN-33072	11.6	35.59	47.19	JAP79346.1	0.22	Orn-33072	117	Orn-33072	354	SIG	18-19	13.109	4.78	11.344	4.55	354	hypothetical secreted protein precursor	s/uk	Sigp				2745	1	2857	1	2931	1	2960	1	2978	1	2996	1	3013	1	3021	1	3022	1	3029	1	3030	1	3030	1	3032	1	3030
ORNSIGP-19778	0	33.91	33.91	JAC27138.1	3.2	OrnSigP-19778	60	OrnSigP-19778	181	SIG	17-18	6.489	6.67	4.567	6.88	181	hypothetical secreted protein precursor	s/uk	ACARI	1000	17.4		6468	1	6884	1	7206	1	7419	1	7554	1	7657	1	7741	1	7804	1	7856	1	7892	1	7932	1	7979	1	8013	1	8036
ORNSIGP-35131	0	33.52	33.52	XP_015789636.1	3.1	OrnSigP-35131	68	OrnSigP-35131	206	SIG	22-23	7.749	6.8	5.49	8.06	206	hypothetical secreted protein precursor	s/uk	ACARI	1000	6.4		7038	1	7476	1	7815	1	8043	1	8186	1	8296	1	8384	1	8459	1	8520	1	8559	1	8601	1	8648	1	8684	1	8710
ORNSIGP-38704	32.69	33.3	65.99	XP_002435597.1	7.1	OrnSigP-38704	72	OrnSigP-38704	224	SIG	36-37	8.163	9.74	3.955	9.3	224	hypothetical secreted protein precursor	s/uk	ACARI	1000	39.4		7127	1	7574	1	7915	1	8146	1	8292	1	8403	1	8494	1	8570	1	8631	1	8670	1	8712	1	8759	1	8796	1	8823
ORN-4093	79.51	33.12	112.63	XP_002399918.1	1e-97	Orn-4093	352	Orn-4093	1059	SIG	16-17	38.875	9.03	37.237	8.98	1059	secreted and surface protein partial - signalP detected	s/	ACARI	8e-98	93.8	ACARI	604	2	531	2	450	2	368	2	308	2	267	2	218	2	185	2	156	2	129	2	105	2	5729	1	5744	1	5750
ORNSIGP-8310	0	32.84	32.84	AFJ22376.1	45	OrnSigP-8310	58	OrnSigP-8310	182	SIG	17-18	6.6	5.52	4.711	6.16	182	hypothetical secreted protein precursor	s/uk	ACARI	1000	6.8	NR-LIGHT	6234	1	6639	1	6950	1	7159	1	7292	1	7394	1	7476	1	7537	1	7586	1	7620	1	7658	1	7701	1	7734	1	7755
ORN-36914	7.48	32.82	40.3	JAA70359.1	3e-43	Orn-36914	172	Orn-36914	519	SIG	26-27	18.915	8.85	16.216	8.86	519	secreted protein precursor - signalP detected	s/	ACARI	5e-35	100.5	ACARI	3770	1	3963	1	4096	1	4169	1	4214	1	4253	1	4282	1	4297	1	4309	1	4321	1	4327	1	4330	1	4341	1	4344
ORN-26183	0	32.75	32.75	JAC30570.1	6e-20	Orn-26183	122	Orn-26183	369	CYT		13.414	7.68			369	secreted protein precursor	s/	ACARI	3e-20	86.2	ACARI	126	4	366	2	298	2	245	2	1894	1	1881	1	1869	1	1863	1	1850	1	1848	1	1837	1	1828	1	1819	1	1812
ORN-4126	71.54	32.73	104.27	JAA70041.1	2e-45	Orn-4126	220	Orn-4126	663	CYT		25.047	9.04			663	conserved secreted protein precursor	s/	ACARI	9e-45	71.3	ACARI	4909	1	5210	1	5418	1	5551	1	5639	1	5705	1	5753	1	5794	1	5816	1	5835	1	5849	1	5860	1	5876	1	5882
ORNSIGP-37521	429.73	32.45	462.18	JAR87256.1	7e-55	OrnSigP-37521	142	OrnSigP-37521	434	SIG	24-25	15.988	4.52	13.518	4.52	434	hypothetical conserved secreted protein precursor	s/ucs	KOG	1e-16	90.2	ACARI	145	4	119	4	162	3	329	2	8262	1	8373	1	8464	1	8539	1	8600	1	8639	1	8681	1	8728	1	8765	1	8791
ORN-21489	31.91	32.34	64.25	JAP80938.1	1e-136	Orn-21489	326	Orn-21489	981	BL	32-33	36.66	7.66	33.222	7.82	981	conserved secreted protein precursor	s/	ACARI	0	100.6	ACARI	1471	1	1466	1	1456	1	1413	1	1379	1	1353	1	1324	1	1310	1	1287	1	1278	1	1262	1	1246	1	1231	1	1221
ORN-42519	26.42	32.2	58.62	JAB71961.1	1e-138	Orn-42519	347	Orn-42519	1044	SIG	23-24	38.579	8.29	35.957	8.23	1044	secreted protein - signalP detected	s/	REFSEQ-INVERTEBRATE	2e-14	81	ACARI	5282	1	5604	1	5841	1	5997	1	6094	1	6168	1	6225	1	6272	1	6297	1	6319	1	6333	1	6346	1	6363	1	6370
ORN-29719	0	31.82	31.82	ABI52640.1	0.02	Orn-29719	60	Orn-29719	183	SIG	24-25	6.498	8.26	3.85	7.78	183	hypothetical secreted protein precursor	s/uk	Sigp				2215	1	2284	1	2331	1	2334	1	2331	1	2332	1	2336	1	2338	1	2329	1	2332	1	2323	1	2317	1	2311	1	2306
ORNSIGP-31839	7.68	31.29	38.97	JAB70603.1	0.49	OrnSigP-31839	112	OrnSigP-31839	344	SIG	22-23	12.634	4.27	10.378	4.27	344	hypothetical secreted protein precursor	s/uk	Sigp				6903	1	7337	1	7670	1	7896	1	8036	1	8144	1	8232	1	8305	1	8364	1	8403	1	8445	1	8492	1	8528	1	8553
ORN-39784	2.92	31.09	34.01	XP_002414488.1	4e-36	Orn-39784	183	Orn-39784	552	SIG	22-23	19.466	4.66	17.061	4.59	552	hypothetical conserved secreted protein precursor	s/ucs	netoglyc			ACARI	4481	1	4743	1	4908	1	5016	1	5081	1	5134	1	5174	1	5208	1	5224	1	5241	1	5251	1	5257	1	5272	1	5278
ORNSIGP-28193	45.56	30.41	75.97	JAT96608.1	0.81	OrnSigP-28193	70	OrnSigP-28193	210	SIG	23-24	8.476	7.54	5.881	7.87	210	hypothetical secreted protein precursor	s/uk	ACARI	1000	2		6738	1	7160	1	7488	1	7706	1	7842	1	7947	1	8034	1	8103	1	8159	1	8196	1	8238	1	8285	1	8321	1	8346
ORN-32794	0	30.41	30.41	JAT91693.1	5e-11	Orn-32794	69	Orn-32794	210	SIG	21-22	7.532	10.79	5.418	10.71	210	secreted protein - signalP detected	s/	ACARI	2e-09	98.7	ACARI	21	13	53	6	2877	1	2904	1	2921	1	2937	1	2953	1	2961	1	2962	1	2969	1	2969	1	2968	1	2969	1	2966
ORN-36663	16.11	30.13	46.24	JAB72449.1	1e-52	Orn-36663	162	Orn-36663	489	BL	18-19	17.817	9.67	16.038	9.67	489	conserved secreted protein precursor	s/	ACARI	6e-53	93.1	ACARI	3707	1	3896	1	4024	1	4094	1	4135	1	4173	1	4201	1	4216	1	4228	1	4240	1	4246	1	4249	1	4260	1	4263
ORNSIGP-4099	137.86	29.9	167.76	JAT93988.1	2.4	OrnSigP-4099	59	OrnSigP-4099	185	SIG	20-21	7.009	11.34	4.595	10.97	185	hypothetical secreted protein precursor	s/uk	ACARI	1000	7.3		6152	1	6552	1	6862	1	7071	1	7204	1	7305	1	7384	1	7442	1	7490	1	7524	1	7561	1	7602	1	7635	1	7656
ORNSIGP-15124	94.89	29.43	124.32	JAP69940.1	5.3	OrnSigP-15124	81	OrnSigP-15124	245	SIG	20-21	9.03	8.38	6.694	4.68	245	hypothetical secreted protein precursor	s/uk	ACARI	1000	5.4		6373	1	6786	1	7102	1	7315	1	7449	1	7551	1	7635	1	7698	1	7749	1	7784	1	7824	1	7870	1	7903	1	7926
ORN-38627	0	28.34	28.34	JAT91619.1	1e-18	Orn-38627	70	Orn-38627	213	CYT		7.982	5.35			213	secreted protein	s/	ACARI	1e-17	98.6	ACARI	571	2	505	2	429	2	351	2	294	2	257	2	209	2	178	2	150	2	122	2	100	2	73	2	48	2	31
ORN-25820	230.62	28.08	258.7	JAB76279.1	1e-148	Orn-25820	590	Orn-25820	1773	SIG	15-16	62.631	5.85	61.166	5.85	1773	conserved secreted protein precursor - signalP detected	s/	ACARI	0	84.9	NR-LIGHT	136	4	113	4	78	4	241	2	195	2	173	2	148	2	122	2	1792	1	1789	1	1778	1	1768	1	1759	1	1752
ORN-35628	0	28.08	28.08	JAB72732.1	3e-44	Orn-35628	156	Orn-35628	471	SIG	23-24	18.013	4.64	15.47	4.49	471	conserved secreted protein precursor - signalP detected	s/	ACARI	2e-44	60.8	ACARI	145	4	119	4	3677	1	3736	1	3772	1	3805	1	3830	1	3844	1	3855	1	3865	1	3870	1	3872	1	3881	1	3884
ORNSIGP-15483	0	28.06	28.06	ABR23439.1	2e-14	OrnSigP-15483	137	OrnSigP-15483	419	SIG	27-28	15.67	8.25	12.731	8.34	419	hypothetical salivary secreted protein - signalP detected	s/	ACARI	1e-14	75	ACARI	4	34	2	34	1	23	1	23	1	23	1	17	2	8	1	8	1	7	7793	1	7833	1	7879	1	7912	1	7935
ORN-28879	0	27.95	27.95	XP_002434455.1	7e-08	Orn-28879	86	Orn-28879	261	SIG	21-22	9.873	8.91	7.463	8.87	261	hypothetical secreted protein precursor	s/uk	Sigp			ACARI	2114	1	2176	1	2217	1	2214	1	2206	1	2203	1	2201	1	2199	1	2189	1	2191	1	2182	1	2175	1	2168	1	2161
ORNSIGP-25819	221.11	27.73	248.84	JAB76279.1	1e-92	OrnSigP-25819	376	OrnSigP-25819	1130	SIG	20-21	39.865	5.56	37.994	5.57	1130	conserved secreted protein precursor - signalP detected	s/	ACARI	7e-93	53.9	ACARI	136	4	113	4	78	4	241	2	195	2	173	2	148	2	122	2	8070	1	8107	1	8149	1	8196	1	8231	1	8256
ORNSIGP-33092	0	27.22	27.22	XP_018494507.1	0.0003	OrnSigP-33092	126	OrnSigP-33092	386	SIG	21-22	13.837	5.88	11.638	5.61	386	hypothetical secreted protein precursor	s/uk	ACARI	1000	15.6		674	2	599	2	524	2	436	2	373	2	331	2	285	2	244	2	8435	1	8474	1	8516	1	8563	1	8599	1	8625
ORNSIGP-7016	0	27.06	27.06	XP_003745341.1	6.9	OrnSigP-7016	69	OrnSigP-7016	215	SIG	29-30	7.935	9.69	4.724	6.4	215	hypothetical secreted protein precursor	s/uk	ACARI	1000	20.3		102	5	124	4	85	4	130	3	96	3	69	3	7442	1	7503	1	7551	1	7585	1	7623	1	7666	1	7699	1	7720
ORNSIGP-32344	221.83	26.73	248.56	JAT98624.1	0.22	OrnSigP-32344	105	OrnSigP-32344	323	SIG	18-19	11.629	9.6	9.62	9.66	323	hypothetical secreted protein precursor	s/uk	ACARI	1000	17		6937	1	7371	1	7705	1	7931	1	8072	1	8180	1	8268	1	8341	1	8401	1	8440	1	8482	1	8529	1	8565	1	8590
ORN-30807	4.78	25.61	30.39	JAC19075.1	0.075	Orn-30807	116	Orn-30807	351	SIG	23-24	12.782	4.74	10.443	4.72	351	hypothetical secreted protein precursor	s/uk	Sigp				2350	1	2428	1	2482	1	2491	1	2494	1	2499	1	2505	1	2510	1	2503	1	2506	1	2499	1	2494	1	2490	1	2487
ORN-24268	36.13	25.35	61.48	XP_002404605.1	1e-126	Orn-24268	317	Orn-24268	954	CYT		34.543	5			954	secreted protein	s/	ACARI	0	100.3	ACARI	1684	1	1700	1	1708	1	1677	1	1652	1	1635	1	1613	1	1603	1	1583	1	1578	1	1566	1	1553	1	1540	1	1532
ORNSIGP-26770	0	25.01	25.01	XP_015781280.1	12	OrnSigP-26770	61	OrnSigP-26770	191	SIG	20-21	7.038	7.85	4.829	7.81	191	hypothetical secreted protein precursor	s/uk	ACARI	1000	5.6		6687	1	7107	1	7434	1	7652	1	7788	1	7893	1	7980	1	8048	1	8104	1	8141	1	8183	1	8230	1	8265	1	8290
ORN-15958	0	24.53	24.53	XP_002433771.1	4e-09	Orn-15958	130	Orn-15958	393	SIG	20-21	13.454	9.47	11.275	6.34	393	secreted protein - signalP detected	s/	ACARI	2e-09	56.4	ACARI	1081	1	1040	1	994	1	925	1	881	1	849	1	813	1	790	1	759	1	744	1	722	1	698	1	677	1	663
ORNSIGP-37359	5.96	24.47	30.43	KPM09104.1	0.077	OrnSigP-37359	301	OrnSigP-37359	911	SIG	18-19	33.268	8.36	31.226	6.87	911	hypothetical secreted protein precursor	s/uk	ACARI	1000	29.1		7100	1	7540	1	7881	1	8112	1	8256	1	8367	1	8458	1	8533	1	8594	1	8633	1	8675	1	8722	1	8759	1	8785
ORNSIGP-30944	586.83	24.13	610.96	JAR89758.1	1e-64	OrnSigP-30944	564	OrnSigP-30944	1700	SIG	23-24	63.117	6.6	60.681	6.6	1700	secreted protein 30 partial - probable fragment - signalP detected	s/	ACARI	5e-59	109.1	ACARI	672	2	597	2	521	2	7841	1	7978	1	8086	1	8174	1	8246	1	8304	1	8343	1	8385	1	8432	1	8468	1	8493
ORN-31312	22.98	24.02	47	JAP68521.1	1e-34	Orn-31312	110	Orn-31312	333	CYT		12.264	6.4			333	secreted protein partial	s/	ACARI	6e-32	79.1	ACARI	2433	1	2515	1	2573	1	2584	1	2590	1	2598	1	2606	1	2612	1	2608	1	2611	1	2605	1	2600	1	2597	1	2594
ORNSIGP-25082	0	23.68	23.68	JAT92512.1	9	OrnSigP-25082	71	OrnSigP-25082	221	SIG	24-25	8	8.23	5.275	7.79	221	hypothetical secreted protein precursor	s/uk	ACARI	1000	11		6628	1	7048	1	7373	1	7590	1	7725	1	7830	1	7917	1	7983	1	8037	1	8073	1	8115	1	8162	1	8197	1	8222
ORN-35167	10.5	23.03	33.53	JAP73765.1	1e-160	Orn-35167	613	Orn-35167	1842	CYT		67.519	7.86			1842	secreted peptide precursor - probable fragment	s/	ACARI	8e-97	92.4	ACARI	3268	1	3429	1	3530	1	3581	1	3613	1	3646	1	3669	1	3682	1	3691	1	3700	1	3705	1	3707	1	3711	1	3713
ORN-31660	12.81	22.99	35.8	JAC23159.1	3e-47	Orn-31660	120	Orn-31660	363	CYT		13.335	5.3			363	secreted protein precursor partial - probable fragment	s/	ACARI	2e-46	69.1	ACARI	2495	1	2583	1	2646	1	2659	1	2666	1	2675	1	2686	1	2692	1	2690	1	2694	1	2689	1	2685	1	2682	1	2679
ORNSIGP-22377	0	22.97	22.97	JAB72108.1	3.2	OrnSigP-22377	64	OrnSigP-22377	194	SIG	20-21	7.209	4.3	5.007	4.32	194	hypothetical secreted protein precursor	s/uk	ACARI	1000	31		6543	1	6961	1	7285	1	7499	1	7634	1	7738	1	7824	1	7890	1	7942	1	7978	1	8020	1	8067	1	8102	1	8126
ORN-38641	5.48	22.92	28.4	JAC92356.1	7e-55	Orn-38641	291	Orn-38641	876	CYT		29.578	4.72			876	secreted salivary gland peptide ixodes scapularis secreted salivary gland peptide partial - 49 NetOglyc sites	s/	ACARI	4e-55	78.8	NR-LIGHT	4206	1	4439	1	4595	1	4694	1	4747	1	4794	1	4831	1	4859	1	4875	1	4892	1	4902	1	4908	1	4920	1	4926
ORNSIGP-37980	3230.67	22.14	3252.81	JAR86565.1	5e-09	OrnSigP-37980	215	OrnSigP-37980	653	SIG	24-25	24.421	9.28	21.716	9.3	653	hypothetical secreted protein precursor	s/uk	ACARI	1000	41.7	ACARI	7112	1	7555	1	7896	1	8127	1	8272	1	8383	1	8474	1	8550	1	8611	1	8650	1	8692	1	8739	1	8776	1	8802
ORN-11599	20.68	21.67	42.35	XP_002411211.1	2.4	Orn-11599	81	Orn-11599	246	SIG	15-16	9.142	9.88	7.47	9.88	246	hypothetical secreted protein precursor	s/uk	ACARI	1000	72.3		781	1	712	1	647	1	564	1	502	1	464	1	422	1	385	1	347	1	321	1	289	1	254	1	223	1	199
ORNSIGP-26267	7.58	21.65	29.23	AEO35350.1	4e-09	OrnSigP-26267	85	OrnSigP-26267	263	SIG	30-31	10.324	9.6	6.929	9.61	263	hypothetical secreted protein precursor	s/uk	ACARI	1000	13.9	ACARI	6672	1	7092	1	7419	1	7637	1	7773	1	7878	1	7965	1	8032	1	8088	1	8125	1	8167	1	8214	1	8249	1	8274
ORNSIGP-38641	9.32	21.17	30.49	KPM06817.1	2.4	OrnSigP-38641	106	OrnSigP-38641	326	SIG	26-27	12.122	11.41	9.043	11.05	326	hypothetical secreted protein precursor	s/uk	ACARI	1000	4.1		7124	1	7571	1	7912	1	8143	1	8289	1	8400	1	8491	1	8567	1	8628	1	8667	1	8709	1	8756	1	8793	1	8820
ORN-41707	0	21.16	21.16	JAP79306.1	1e-165	Orn-41707	741	Orn-41707	2226	SIG	28-29	84.009	8.59	81.113	8.59	2226	conserved secreted protein precursor - signalP detected	s/	ACARI	0	90.7	ACARI	583	2	513	2	5595	1	5741	1	5834	1	5903	1	5952	1	5995	1	6019	1	6040	1	6054	1	6065	1	6082	1	6089
ORNSIGP-3885	64.3	21.15	85.45	JAB71381.1	7	OrnSigP-3885	65	OrnSigP-3885	197	SIG	-1	7.43	11.49			197	hypothetical secreted protein precursor	s/uk	ACARI	1000	2.6		6149	1	6549	1	6859	1	7068	1	7201	1	7302	1	7381	1	7439	1	7487	1	7521	1	7558	1	7599	1	7632	1	7653
ORNSIGP-7551	8.17	20.75	28.92	JAP63286.1	4	OrnSigP-7551	110	OrnSigP-7551	338	SIG	43-44	12.457	8.21	7.656	9	338	hypothetical secreted protein precursor	s/uk	ACARI	1000	50.4		6215	1	6619	1	6929	1	7138	1	7271	1	7373	1	7455	1	7516	1	7564	1	7598	1	7636	1	7679	1	7712	1	7733
ORN-37300	24.52	20.17	44.69	JAP82498.1	1e-143	Orn-37300	423	Orn-37300	1272	SIG	27-28	47.873	9.07	44.656	8.96	1272	conserved secreted protein precursor - signalP detected	s/	ACARI	0	100.7	ACARI	3852	1	4052	1	4189	1	4270	1	4318	1	4358	1	4391	1	4410	1	4422	1	4435	1	4445	1	4449	1	4461	1	4464
ORNSIGP-27186	18.14	20.16	38.3	JAC26865.1	12	OrnSigP-27186	96	OrnSigP-27186	296	SIG	18-19	11.37	11.18	9.2	11.72	296	hypothetical secreted protein precursor	s/uk	ACARI	1000	18.1		6700	1	7121	1	7448	1	7666	1	7802	1	7907	1	7994	1	8063	1	8119	1	8156	1	8198	1	8245	1	8280	1	8305
ORNSIGP-40778	33.3	20.1	53.4	JAA64774.1	0.64	OrnSigP-40778	104	OrnSigP-40778	320	SIG	26-27	12.071	8.94	9.07	9.55	320	hypothetical secreted protein precursor	s/uk	ACARI	1000	49		7167	1	7620	1	7964	1	8197	1	8347	1	8458	1	8551	1	8627	1	8688	1	8727	1	8769	1	8816	1	8854	1	8881
ORN-34053	1.36	19.99	21.35	JAP76147.1	4e-67	Orn-34053	140	Orn-34053	423	CYT		16	5			423	secreted protein precursor	s/	ACARI	4e-62	89	ACARI	40	9	3138	1	3226	1	3267	1	3294	1	3319	1	3338	1	3348	1	3353	1	3360	1	3362	1	3362	1	3366	1	3366
ORNSIGP-12635	18.47	19.96	38.43	JAA61257.1	4.1	OrnSigP-12635	124	OrnSigP-12635	380	SIG	25-26	14.562	11.38	11.735	11.33	380	hypothetical secreted protein precursor	s/uk	ACARI	1000	55.5		6319	1	6729	1	7043	1	7254	1	7388	1	7490	1	7573	1	7636	1	7686	1	7721	1	7759	1	7804	1	7837	1	7859
ORN-30079	86.94	19.78	106.72	JAA65462.1	3e-88	Orn-30079	183	Orn-30079	552	CYT		21.741	5.39			552	secreted protein	s/	ACARI	2e-88	98.3	ACARI	448	2	2318	1	2366	1	2370	1	2369	1	2370	1	2374	1	2377	1	2369	1	2372	1	2363	1	2357	1	2351	1	2347
ORNSIGP-13267	3.59	19.42	23.01	JAR93028.1	0.0002	OrnSigP-13267	183	OrnSigP-13267	557	SIG	18-19	20.419	10.73	18.224	10.89	557	hypothetical secreted protein precursor	s/uk	netoglyc			NR-LIGHT	6338	1	6749	1	7064	1	7275	1	7409	1	7511	1	7594	1	7657	1	7708	1	7743	1	7782	1	7827	1	7860	1	7883
ORN-20535	9.22	19.26	28.48	JAB70016.1	1e-147	Orn-20535	521	Orn-20535	1566	SIG	24-25	57.692	6.6	55.055	6.36	1566	secreted protein precursor - signalP detected	s/	ACARI	0	99.4	ACARI	1389	1	1377	1	1361	1	1310	1	1274	1	1247	1	1217	1	1201	1	1176	1	1164	1	1148	1	1129	1	1113	1	1103
ORNSIGP-22835	27.18	19.17	46.35	JAA72514.1	3.2	OrnSigP-22835	84	OrnSigP-22835	253	SIG	26-27	9.873	8.28	6.905	8.76	253	hypothetical secreted protein precursor	s/uk	ACARI	1000	37		6555	1	6974	1	7299	1	7515	1	7650	1	7755	1	7842	1	7908	1	7961	1	7997	1	8039	1	8086	1	8121	1	8145
ORN-41092	0.66	18.77	19.43	XP_002435839.1	1e-145	Orn-41092	392	Orn-41092	1179	SIG	19-20	42.164	6.41	40.219	6.44	1179	secreted salivary gland peptide - signalP detected	s/	NR-LIGHT	0	98.9	ACARI	11	20	26	8	5360	1	5489	1	5575	1	5639	1	5687	1	5728	1	5750	1	5768	1	5782	1	5793	1	5808	1	5814
ORN-44644	8.29	18.67	26.96	JAP69237.1	0	Orn-44644	577	Orn-44644	1734	SIG	33-34	65.992	9.06	62.611	9.06	1734	Conserved secreted protein precursor - signalP detected	s/ucs	KOG	0	99.6	ACARI	5699	1	6058	1	6326	1	6507	1	6621	1	6703	1	6770	1	6822	1	6853	1	6879	1	6906	1	6922	1	6941	1	6950
ORN-14663	0	18.62	18.62	XP_018495339.1	2e-11	Orn-14663	104	Orn-14663	315	SIG	22-23	11.886	8.05	9.693	8.19	315	hypothetical secreted protein precursor	s/uk	ACARI	1000	73.4		996	1	950	1	897	1	824	1	769	1	735	1	697	1	674	1	640	1	624	1	599	1	570	1	546	1	532
ORNSIGP-31084	0	18.58	18.58	JAB72825.1	1e-08	OrnSigP-31084	165	OrnSigP-31084	495	SIG	19-20	16.438	8.37	14.499	7.87	495	hypothetical secreted protein precursor	s/uk	netoglyc			ACARI	6861	1	7292	1	7623	1	7847	1	7984	1	8092	1	8180	1	8252	1	8310	1	8349	1	8391	1	8438	1	8474	1	8499
ORN-33986	0	18.17	18.17	JAP87459.1	1e-58	Orn-33986	157	Orn-33986	474	SIG	30-31	17.315	7.58	14.281	8.09	474	secreted protein partial - signalP detected	s/	ACARI	5e-58	77.2	ACARI	40	9	118	4	368	2	3238	1	3265	1	3289	1	3308	1	3318	1	3322	1	3329	1	3331	1	3331	1	3335	1	3335
ORN-30144	93.13	17.8	110.93	JAP73230.1	0	Orn-30144	1094	Orn-30144	3285	CYT		118.044	8.66			3285	secreted protein partial - probable fragment	s/	ACARI	0	102.5	ACARI	2253	1	2325	1	2373	1	2378	1	2377	1	2378	1	2382	1	2385	1	2377	1	2380	1	2371	1	2365	1	2359	1	2356
ORN-42743	5025.03	17.79	5042.82	JAC19617.1	3e-23	Orn-42743	117	Orn-42743	354	SIG	21-22	12.625	11.66	10.37	12.01	354	secreted salivary protein - signalP detected	s/	ACARI	1e-23	100.8	ACARI	1	66	55	6	37	6	6069	1	6169	1	6245	1	6305	1	6355	1	6380	1	6402	1	6418	1	6431	1	6449	1	6456
ORNSIGP-6238	0	17.65	17.65	XP_003739277.1	9	OrnSigP-6238	110	OrnSigP-6238	332	SIG	21-22	12.44	10.76	10.042	10.27	332	hypothetical secreted protein precursor	s/uk	ACARI	1000	11.4		6194	1	6595	1	6905	1	7114	1	7247	1	7348	1	7428	1	7487	1	7535	1	7569	1	7607	1	7650	1	7683	1	7704
ORN-33360	6.99	17.56	24.55	JAP74663.1	2e-07	Orn-33360	128	Orn-33360	387	SIG	20-21	14.595	7.37	12.556	7.49	387	secreted salivary peptide - signalP detected	s/	ACARI	2e-07	49.1	ACARI	21	13	431	2	359	2	3035	1	3057	1	3077	1	3095	1	3104	1	3106	1	3113	1	3114	1	3114	1	3116	1	3114
ORNSIGP-41193	25.25	17.41	42.66	XP_002410253.1	1.8	OrnSigP-41193	76	OrnSigP-41193	236	SIG	22-23	8.941	7.77	6.259	8.05	236	hypothetical secreted protein precursor	s/uk	ACARI	1000	8.2		7177	1	7630	1	7974	1	8207	1	8359	1	8470	1	8564	1	8640	1	8701	1	8740	1	8782	1	8829	1	8867	1	8894
ORN-6272	11.08	17.11	28.19	XP_002400802.1	2e-68	Orn-6272	194	Orn-6272	585	SIG	20-21	20.538	9.02	18.689	9.02	585	secreted protein partial - signalP detected	s/	ACARI	9e-69	95.1	ACARI	5852	1	6231	1	6516	1	6706	1	6827	1	6919	1	6991	1	7046	1	7080	1	7111	1	7142	1	7166	1	7187	1	7204
ORNSIGP-26366	15.46	17	32.46	XP_002413533.1	7e-10	OrnSigP-26366	351	OrnSigP-26366	1061	SIG	22-23	40.433	5.63	38.183	5.47	1061	Conserved secreted protein precursor - signalP detected	s/ucs	ACARI	3e-23		REFSEQ-INVERTEBRATE	6675	1	7095	1	7422	1	7640	1	7776	1	7881	1	7968	1	8035	1	8091	1	8128	1	8170	1	8217	1	8252	1	8277
ORN-18875	525.02	16.53	541.55	XP_002408417.1	4e-19	Orn-18875	103	Orn-18875	312	SIG	29-30	11.476	7.46	8.357	5.67	312	secreted protein precursor partial - signalP detected	s/	ACARI	8e-19	96	ACARI	1280	1	1264	1	1240	1	1185	1	1145	1	1116	1	1085	1	1066	1	1041	1	1029	1	1013	1	991	1	974	1	963
ORN-38190	3.16	16.22	19.38	JAT78852.1	7e-45	Orn-38190	218	Orn-38190	657	SIG	18-19	24.094	9.59	22.202	9.57	657	secreted protein - signalP detected	s/	ACARI	3e-35	97.7	ACARI	39	9	33	8	426	2	4537	1	4587	1	4629	1	4665	1	4693	1	4708	1	4725	1	4735	1	4741	1	4753	1	4759
ORN-8036	0.59	15.59	16.18	JAT99846.1	7e-43	Orn-8036	430	Orn-8036	1293	SIG	28-29	48.36	9.86	45.059	9.71	1293	hypothetical secreted protein precursor	s/uk	ACARI	1000	67.5	REFSEQ-VERTEBRATES	5971	1	6358	1	6662	1	6858	1	6984	1	7082	1	7156	1	7212	1	7253	1	7286	1	7321	1	7355	1	7384	1	7403
ORNSIGP-27015	23.36	15.58	38.94	XP_015789727.1	3.1	OrnSigP-27015	67	OrnSigP-27015	209	SIG	29-30	7.828	9.74	4.494	8.17	209	hypothetical secreted protein precursor	s/uk	ACARI	1000	12.2		102	5	124	4	85	4	130	3	96	3	69	3	283	2	8055	1	8111	1	8148	1	8190	1	8237	1	8272	1	8297
ORNSIGP-13019	0	15.58	15.58	JAP67543.1	7	OrnSigP-13019	67	OrnSigP-13019	209	SIG	17-18	7.96	9.12	5.838	8.81	209	hypothetical secreted protein precursor	s/uk	ACARI	1000	5.5		6328	1	6738	1	7053	1	7264	1	7398	1	7500	1	7583	1	7646	1	7696	1	7731	1	7769	1	7814	1	7847	1	7870
ORN-24496	0	15.56	15.56	JAT78890.1	1e-37	Orn-24496	204	Orn-24496	615	SIG	25-26	23.07	9.16	20.305	9.26	615	hypothetical secreted protein - signalP detected	s/	ACARI	4e-10	121.3	ACARI	37	9	1715	1	1724	1	1695	1	1670	1	1655	1	1633	1	1623	1	1606	1	1601	1	1590	1	1577	1	1564	1	1556
ORN-7084	29	15.25	44.25	JAT94089.1	3e-93	Orn-7084	304	Orn-7084	915	SIG	34-35	33.806	9.34	30.431	9.52	915	secreted protein precursor - signalP detected	s/	ACARI	5e-93	100.3	ACARI	5913	1	6293	1	6588	1	6780	1	6902	1	6996	1	7069	1	7125	1	7160	1	7191	1	7222	1	7253	1	7277	1	7294
ORN-33222	46.23	15.24	61.47	JAC26613.1	2e-50	Orn-33222	149	Orn-33222	450	CYT		17.362	9.44			450	secreted protein partial	s/	ACARI	8e-51	84.3	ACARI	2780	1	2895	1	2970	1	2999	1	3019	1	3038	1	3055	1	3064	1	3065	1	3072	1	3073	1	3073	1	3075	1	3073
ORN-42934	0	15.2	15.2	XP_002435576.1	0	Orn-42934	651	Orn-42934	1956	SIG	23-24	74.992	8.9	72.341	8.88	1956	Conserved secreted protein precursor - signalP detected	s/ucs	ACARI	0		ACARI	5395	1	5726	1	5969	1	6132	1	6236	1	6312	1	6372	1	6422	1	6447	1	6470	1	6488	1	6501	1	6519	1	6526
ORN-40468	20.7	14.72	35.42	JAR90013.1	1e-101	Orn-40468	325	Orn-40468	978	SIG	17-18	37.411	8.51	35.388	7.25	978	Conserved secreted protein precursor - signalP detected	s/ucs	KOG	0	95.2	ACARI	4675	1	4963	1	5143	1	5261	1	5336	1	5396	1	5440	1	5479	1	5496	1	5514	1	5527	1	5535	1	5550	1	5556
ORNSIGP-23782	0	14.71	14.71	XP_015794717.1	9.1	OrnSigP-23782	79	OrnSigP-23782	245	SIG	28-29	8.851	8.84	5.833	8.82	245	hypothetical secreted protein precursor	s/uk	ACARI	1000	34.6		6591	1	7010	1	7335	1	7551	1	7686	1	7791	1	7878	1	7944	1	7997	1	8033	1	8075	1	8122	1	8157	1	8181
ORNSIGP-10148	0	14.5	14.5	XP_015787979.1	6.9	OrnSigP-10148	68	OrnSigP-10148	212	SIG	23-24	7.393	7.94	4.669	5.06	212	hypothetical secreted protein precursor	s/uk	ACARI	1000	3.6		6272	1	6679	1	6992	1	7202	1	7336	1	7438	1	7521	1	7583	1	7632	1	7666	1	7704	1	7747	1	7780	1	7801
ORN-6395	74	14.25	88.25	XP_002412473.1	2e-76	Orn-6395	214	Orn-6395	645	SIG	16-17	24.211	5.26	22.647	5.27	645	Conserved secreted protein precursor - signalP detected	s/ucs	KOG	8e-77	84.1	ACARI	5865	1	6245	1	6531	1	6721	1	6843	1	6935	1	7008	1	7063	1	7098	1	7129	1	7160	1	7185	1	7208	1	7225
ORN-22708	0	14.17	14.17	ABR23423.1	0.009	Orn-22708	71	Orn-22708	213	SIG	22-23	7.869	7.52	5.608	8.23	213	hypothetical secreted protein precursor	s/uk	ACARI	1000	65		388	2	332	2	1581	1	1544	1	1517	1	1498	1	1470	1	1459	1	1438	1	1430	1	1417	1	1403	1	1390	1	1382
ORNSIGP-8670	483.54	13.53	497.07	JAC27927.1	2.4	OrnSigP-8670	70	OrnSigP-8670	215	SIG	14-15	7.98	8.61	6.303	8.28	215	hypothetical secreted protein precursor	s/uk	ACARI	1000	23.3		6242	1	6647	1	6959	1	7169	1	7303	1	7405	1	7487	1	7548	1	7597	1	7631	1	7669	1	7712	1	7745	1	7766
ORNSIGP-14783	0	13.53	13.53	XP_002434448.1	9	OrnSigP-14783	69	OrnSigP-14783	215	SIG	15-16	7.809	9.08	6.155	8.89	215	hypothetical secreted protein precursor	s/uk	ACARI	1000	1.4		325	2	6783	1	7099	1	7312	1	7446	1	7548	1	7632	1	7695	1	7746	1	7781	1	7821	1	7867	1	7900	1	7923
ORNSIGP-21412	0	13.53	13.53	JAP87768.1	2.4	OrnSigP-21412	69	OrnSigP-21412	215	SIG	27-28	7.691	9.18	4.828	9.3	215	hypothetical secreted protein precursor	s/uk	ACARI	1000	37		6513	1	6929	1	7253	1	7466	1	7601	1	7704	1	7789	1	7855	1	7907	1	7943	1	7984	1	8031	1	8066	1	8090
ORN-37775	30.55	13.3	43.85	JAP87218.1	7e-21	Orn-37775	91	Orn-37775	276	SIG	31-32	9.847	6.5	6.318	4.7	276	hypothetical secreted protein precursor	s/uk	Sigp			ACARI	3970	1	4177	1	4324	1	4408	1	4457	1	4498	1	4531	1	4554	1	4567	1	4583	1	4593	1	4599	1	4611	1	4616
ORN-29991	0	13.04	13.04	XP_002407144.1	5e-13	Orn-29991	125	Orn-29991	378	SIG	18-19	13.85	4.94	11.977	4.94	378	hypothetical conserved secreted protein precursor	s/ucs	Sigp			ACARI	2240	1	2310	1	2357	1	2361	1	2358	1	2359	1	2363	1	2365	1	2357	1	2360	1	2351	1	2345	1	2339	1	2335
ORNSIGP-32015	0	12.91	12.91	JAP65671.1	2.4	OrnSigP-32015	90	OrnSigP-32015	278	SIG	17-18	10.365	9.45	8.35	9.85	278	hypothetical secreted protein precursor	s/uk	ACARI	1000	3.4		6913	1	7347	1	7680	1	7906	1	8046	1	8154	1	8242	1	8315	1	8374	1	8413	1	8455	1	8502	1	8538	1	8563
ORNSIGP-31359	25.72	12.47	38.19	JAP73328.1	6e-16	OrnSigP-31359	152	OrnSigP-31359	464	SIG	26-27	16.438	4.55	13.674	4.36	464	hypothetical secreted protein precursor	s/uk	ACARI	1000	14.4	REFSEQ-INVERTEBRATE	6873	1	7307	1	7638	1	7864	1	8004	1	8112	1	8200	1	8273	1	8332	1	8371	1	8413	1	8460	1	8496	1	8521
ORNSIGP-21514	0	12.37	12.37	JAA58898.1	2e-17	OrnSigP-21514	73	OrnSigP-21514	219	SIG	26-27	7.746	5.04	5.144	4.74	219	hypothetical secreted protein precursor	s/uk	ACARI	1000	12	ACARI	6516	1	6932	1	7256	1	7469	1	7604	1	7707	1	7792	1	7858	1	7910	1	7946	1	7988	1	8035	1	8070	1	8094
ORNSIGP-14324	0	12.1	12.1	JAT79116.1	1e-07	OrnSigP-14324	73	OrnSigP-14324	220	SIG	21-22	7.906	7.64	5.611	5.15	220	hypothetical secreted protein precursor	s/uk	ACARI	1000	5.9		6364	1	6776	1	7092	1	7304	1	7438	1	7540	1	7624	1	7687	1	7738	1	7773	1	7813	1	7859	1	7892	1	7915
ORN-38937	13.32	11.95	25.27	JAP72742.1	1e-141	Orn-38937	345	Orn-38937	1038	CYT		38.87	5.87			1038	secreted protein	s/	ACARI	0	100.8	ACARI	4290	1	4530	1	4687	1	4787	1	4843	1	4893	1	4931	1	4961	1	4977	1	4994	1	5004	1	5010	1	5024	1	5030
ORNSIGP-30412	0	11.75	11.75	JAR88371.1	0.17	OrnSigP-30412	86	OrnSigP-30412	258	SIG	-1	9.761	4.82			258	hypothetical secreted protein precursor	s/uk	ACARI	1000	7.9		6829	1	7253	1	7583	1	7805	1	7941	1	8047	1	8135	1	8204	1	8261	1	8300	1	8342	1	8389	1	8425	1	8450
ORNSIGP-38712	56.3	11.73	68.03	KPM11276.1	3.2	OrnSigP-38712	112	OrnSigP-38712	344	SIG	18-19	12.688	8.56	10.751	8.75	344	hypothetical secreted protein precursor	s/uk	ACARI	1000	3.2		7128	1	7575	1	7916	1	8147	1	8293	1	8404	1	8495	1	8571	1	8632	1	8671	1	8713	1	8760	1	8797	1	8824
ORN-41115	14.15	11.4	25.55	JAA69352.1	1e-149	Orn-41115	344	Orn-41115	1035	SIG	24-25	39.077	8.97	36.376	8.71	1035	Conserved secreted protein precursor - signalP detected	s/ucs	KOG	0	100.5	ACARI	4864	1	5163	1	5368	1	5497	1	5583	1	5647	1	5695	1	5736	1	5758	1	5776	1	5790	1	5801	1	5817	1	5823
ORN-8601	16.88	11.38	28.26	JAT98835.1	8e-93	Orn-8601	471	Orn-8601	1416	CYT		52.928	5.97			1416	conserved secreted protein precursor partial - probable fragment	s/	ACARI	6e-79	62.7	ACARI	6005	1	6394	1	6699	1	6897	1	7026	1	7125	1	7199	1	7256	1	7299	1	7332	1	7367	1	7402	1	7432	1	7451
ORNSIGP-26795	0	11.15	11.15	XP_003742452.2	3.1	OrnSigP-26795	101	OrnSigP-26795	311	SIG	15-16	12.135	9.72	10.326	8.87	311	hypothetical secreted protein precursor	s/uk	ACARI	1000	3.1		6688	1	7108	1	7435	1	7653	1	7789	1	7894	1	7981	1	8049	1	8105	1	8142	1	8184	1	8231	1	8266	1	8291
ORNSIGP-21681	0	11.1	11.1	JAR88479.1	16	OrnSigP-21681	73	OrnSigP-21681	224	SIG	17-18	8.293	9.92	6.245	9.42	224	hypothetical secreted protein precursor	s/uk	ACARI	1000	27.8		6523	1	6940	1	7264	1	7477	1	7612	1	7715	1	7800	1	7866	1	7918	1	7954	1	7996	1	8043	1	8078	1	8102
ORNSIGP-29591	0	11.1	11.1	KPM09537.1	4.2	OrnSigP-29591	72	OrnSigP-29591	224	SIG	19-20	7.445	5.93	5.425	5.08	224	hypothetical secreted protein precursor	s/uk	ACARI	1000	25.1		1	66	7220	1	7550	1	7770	1	7906	1	8012	1	8100	1	8169	1	8225	1	8263	1	8305	1	8352	1	8388	1	8413
ORNSIGP-34012	7.4	10.97	18.37	JAR87373.1	1e-75	OrnSigP-34012	207	OrnSigP-34012	629	SIG	16-17	22.669	4.56	20.908	4.43	629	hypothetical secreted protein precursor	s/uk	ACARI	1000	68		7004	1	7439	1	7776	1	8003	1	8146	1	8256	1	8344	1	8419	1	8480	1	8519	1	8561	1	8608	1	8644	1	8670
ORNSIGP-37395	0	10.69	10.69	JAR90010.1	9e-25	OrnSigP-37395	303	OrnSigP-37395	917	SIG	16-17	33.422	6.25	31.518	6.27	917	peptidase inhibitor partial - signalP detected	s/protinh	ACARI	3e-22	89	REFSEQ-VERTEBRATES	7102	1	7543	1	7884	1	8115	1	8259	1	8370	1	8461	1	8536	1	8597	1	8636	1	8678	1	8725	1	8762	1	8788
ORNSIGP-8037	15.09	10.52	25.61	JAR86915.1	6e-31	OrnSigP-8037	133	OrnSigP-8037	407	SIG	25-26	15.321	4.54	12.492	4.56	407	hypothetical secreted protein precursor	s/uk	ACARI	1000	31.6	ACARI	6226	1	6631	1	6941	1	7150	1	7283	1	7385	1	7467	1	7528	1	7576	1	7610	1	7648	1	7691	1	7724	1	7745
ORN-26804	3.32	10.4	13.72	JAR92983.1	0	Orn-26804	430	Orn-26804	1293	SIG	22-23	49.33	5.34	46.829	5.22	1293	conserved secreted protein precursor - signalP detected	s/	ACARI	0	96.1	ACARI	1927	1	1969	1	2001	1	1982	1	1967	1	1957	1	1945	1	1940	1	1928	1	1926	1	1915	1	1906	1	1897	1	1890
ORN-35886	37.1	10.35	47.45	JAA64221.1	0	Orn-35886	724	Orn-35886	2175	SIG	24-25	80.141	5.49	77.434	5.41	2175	hypothetical conserved secreted protein precursor	s/ucs	KOG	0	69	ACARI	3475	1	3648	1	3760	1	3820	1	3859	1	3894	1	3919	1	3933	1	3944	1	3955	1	3961	1	3964	1	3973	1	3976
ORNSIGP-35443	36	10.32	46.32	JAB72324.1	8e-36	OrnSigP-35443	86	OrnSigP-35443	266	BL	-1	9.292	7.55			266	secreted protein precursor	s/	ACARI	4e-36	100	ACARI	7049	1	7487	1	7826	1	8054	1	8197	1	8307	1	8395	1	8470	1	8531	1	8570	1	8612	1	8659	1	8695	1	8721
ORNSIGP-24052	2.21	10.2	12.41	AHN53442.1	1.8	OrnSigP-24052	117	OrnSigP-24052	359	SIG	18-19	13.002	11.35	11.045	11.55	359	hypothetical secreted protein precursor	s/uk	ACARI	1000	17.5		6600	1	7019	1	7344	1	7560	1	7695	1	7800	1	7887	1	7953	1	8006	1	8042	1	8084	1	8131	1	8166	1	8190
ORNSIGP-15603	18.14	10.0002	28.22	XP_002416450.1	9.2	OrnSigP-15603	96	OrnSigP-15603	296	SIG	18-19	11.034	8.37	8.971	7.83	296	hypothetical secreted protein precursor	s/uk	ACARI	1000	11.4		394	2	6799	1	7116	1	7329	1	7463	1	7565	1	7649	1	7712	1	7763	1	7799	1	7839	1	7886	1	7919	1	7942
ORN-20879	66.94	10.0001	76.97	JAA55711.1	2e-70	Orn-20879	269	Orn-20879	810	SIG	24-25	29.979	6.78	27.492	6.48	810	Conserved secreted protein precursor - signalP detected	s/ucs	ACARI	1e-70		ACARI	1418	1	1408	1	1395	1	1344	1	1308	1	1281	1	1251	1	1236	1	1211	1	1199	1	1183	1	1165	1	1149	1	1139
ORN-11259	18.28	9.97	28.25	JAP87449.1	5e-24	Orn-11259	113	Orn-11259	342	CYT		12.915	8.97			342	secreted protein precursor partial	s/	ACARI	3e-20	37.9	ACARI	760	1	691	1	624	1	541	1	479	1	441	1	398	1	361	1	323	1	297	1	265	1	230	1	199	1	175
ORNSIGP-2293	0	9.85	9.85	JAR90616.1	1.4	OrnSigP-2293	87	OrnSigP-2293	269	SIG	23-24	9.938	8.23	7.402	7.99	269	hypothetical secreted protein precursor	s/uk	ACARI	1000	6.8		6122	1	6519	1	6828	1	7037	1	7170	1	7271	1	7349	1	7407	1	7455	1	7489	1	7526	1	7567	1	7600	1	7621
ORNSIGP-31821	100.26	9.8	110.06	JAA55984.1	3.2	OrnSigP-31821	74	OrnSigP-31821	230	SIG	25-26	8.337	9.41	5.604	9.1	230	hypothetical secreted protein precursor	s/uk	ACARI	1000	7		6901	1	7335	1	7668	1	7894	1	8034	1	8142	1	8230	1	8303	1	8362	1	8401	1	8443	1	8490	1	8526	1	8551
ORNSIGP-19477	0	9.8	9.8	JAP86952.1	3.1	OrnSigP-19477	76	OrnSigP-19477	230	SIG	19-20	8.826	7.6	6.603	6.87	230	hypothetical secreted protein precursor	s/uk	ACARI	1000	13		6458	1	6874	1	7195	1	7408	1	7543	1	7646	1	7730	1	7793	1	7845	1	7881	1	7921	1	7968	1	8002	1	8025
ORNSIGP-25602	5.06	9.77	14.83	JAT78677.1	2e-91	OrnSigP-25602	198	OrnSigP-25602	594	SIG	17-18	22.27	10	20.48	10.04	594	secreted protein - signalP detected	s/	ACARI	8e-39	87.6	ACARI	39	9	33	8	512	2	427	2	7746	1	7851	1	7938	1	8004	1	8058	1	8094	1	8136	1	8183	1	8218	1	8243
ORNSIGP-44118	3.21	9.72	12.93	ALS52884.1	0.49	OrnSigP-44118	105	OrnSigP-44118	323	SIG	31-32	12.191	9.73	8.736	9.66	323	hypothetical secreted protein precursor	s/uk	ACARI	1000	31.9		7237	1	7690	1	8037	1	8273	1	8427	1	8539	1	8637	1	8716	1	8779	1	8818	1	8861	1	8908	1	8947	1	8974
ORNSIGP-9784	39.09	9.41	48.5	JAT93449.1	0.009	OrnSigP-9784	88	OrnSigP-9784	272	SIG	26-27	9.87	6.04	6.932	5.7	272	hypothetical secreted protein precursor	s/uk	ACARI	1000	6.8		6265	1	6672	1	6985	1	7195	1	7329	1	7431	1	7514	1	7576	1	7625	1	7659	1	7697	1	7740	1	7773	1	7794
ORNSIGP-27026	40.31	9.23	49.54	JAP65364.1	12	OrnSigP-27026	77	OrnSigP-27026	233	SIG	15-16	8.669	5.33	7.027	5.67	233	hypothetical secreted protein precursor	s/uk	ACARI	1000	35.6		6694	1	7115	1	7442	1	7660	1	7796	1	7901	1	7988	1	8057	1	8113	1	8150	1	8192	1	8239	1	8274	1	8299
ORN-36708	7.89	9.13	17.02	JAP73718.1	1e-26	Orn-36708	124	Orn-36708	372	SIG	21-22	13.919	8.32	11.542	8.66	372	hypothetical conserved secreted protein precursor	s/ucs	KOG	6e-13	54	ACARI	3721	1	3911	1	4040	1	4110	1	4151	1	4189	1	4218	1	4233	1	4245	1	4257	1	4263	1	4266	1	4277	1	4280
ORN-33789	8.91	9.01	17.92	JAB77408.1	2e-32	Orn-33789	109	Orn-33789	330	SIG	19-20	12.005	4.51	10.078	4.42	330	secreted protein precursor - signalP detected	s/	ACARI	9e-33	100	ACARI	2925	1	3053	1	3137	1	3170	1	3196	1	3218	1	3237	1	3247	1	3251	1	3258	1	3259	1	3259	1	3262	1	3261
ORNSIGP-31607	0	8.99	8.99	JAC27638.1	6e-07	OrnSigP-31607	99	OrnSigP-31607	305	SIG	27-28	10.976	5.45	8.083	5.16	305	secreted protein precursor - signalP detected	s/	ACARI	3e-07	99	ACARI	6888	1	7322	1	7654	1	7880	1	8020	1	8128	1	8216	1	8289	1	8348	1	8387	1	8429	1	8476	1	8512	1	8537
ORNSIGP-15468	0	8.99	8.99	JAA64663.1	2.4	OrnSigP-15468	99	OrnSigP-15468	305	SIG	21-22	11.52	8.03	9.118	6.94	305	hypothetical secreted protein precursor	s/uk	ACARI	1000	9		6381	1	6794	1	7110	1	7323	1	7457	1	7559	1	7643	1	7706	1	7757	1	7792	1	7832	1	7878	1	7911	1	7934
ORNSIGP-25268	10.26	8.87	19.13	XP_002402466.1	3e-48	OrnSigP-25268	732	OrnSigP-25268	2204	CYT		80.874	9.17			2204	secreted protein precursor	s/	ACARI	2e-13	57	ACARI	6633	1	7053	1	7378	1	7595	1	7730	1	7835	1	7922	1	7988	1	8042	1	8078	1	8120	1	8167	1	8202	1	8227
ORNSIGP-15641	0	8.71	8.71	XP_015781090.1	3.1	OrnSigP-15641	76	OrnSigP-15641	236	SIG	23-24	8.676	10.72	6.214	10.76	236	hypothetical secreted protein precursor	s/uk	ACARI	1000	2		6386	1	6800	1	7117	1	7330	1	7464	1	7566	1	7650	1	7713	1	7764	1	7800	1	7840	1	7887	1	7920	1	7943
ORNSIGP-31630	0	8.67	8.67	JAB72794.1	1.8	OrnSigP-31630	100	OrnSigP-31630	308	SIG	16-17	11.205	7.01	9.291	6.65	308	hypothetical secreted protein precursor	s/uk	ACARI	1000	19.5		6889	1	7323	1	7655	1	7881	1	8021	1	8129	1	8217	1	8290	1	8349	1	8388	1	8430	1	8477	1	8513	1	8538
ORN-40520	16.44	8.64	25.08	JAR89292.1	1e-138	Orn-40520	429	Orn-40520	1290	CYT		50.275	9.44			1290	secreted protein partial	s/	ACARI	0	96.2	ACARI	4687	1	4976	1	5159	1	5279	1	5355	1	5415	1	5460	1	5499	1	5516	1	5534	1	5547	1	5555	1	5570	1	5576
ORN-24822	0.53	8.43	8.96	JAR91535.1	2e-53	Orn-24822	343	Orn-24822	1032	CYT		38.082	5.31			1032	secreted protein - probable fragment	s/	ACARI	2e-53	77.7	ACARI	1730	1	1752	1	1762	1	1735	1	1711	1	1696	1	1677	1	1668	1	1651	1	1648	1	1637	1	1624	1	1611	1	1603
ORN-41617	2.14	8.29	10.43	JAB72721.1	1e-68	Orn-41617	401	Orn-41617	1206	SIG	22-23	43.823	8.6	41.332	8.51	1206	secreted protein precursor - signalP detected	s/	ACARI	2e-48	91.2	ACARI	5038	1	5344	1	5565	1	5710	1	5801	1	5868	1	5917	1	5960	1	5984	1	6005	1	6019	1	6030	1	6047	1	6054
ORNSIGP-31361	23.75	8.22	31.97	XP_002433673.1	4.1	OrnSigP-31361	77	OrnSigP-31361	239	SIG	30-31	9.094	6.99	5.287	6.54	239	hypothetical secreted protein precursor	s/uk	ACARI	1000	4		6874	1	7308	1	7639	1	7865	1	8005	1	8113	1	8201	1	8274	1	8333	1	8372	1	8414	1	8461	1	8497	1	8522
ORNSIGP-27623	11.87	8.22	20.09	JAC30569.1	0.83	OrnSigP-27623	77	OrnSigP-27623	239	SIG	16-17	8.587	5.98	6.811	7.7	239	hypothetical secreted protein precursor	s/uk	ACARI	1000	22.7		6717	1	7139	1	7466	1	7684	1	7820	1	7925	1	8012	1	8081	1	8137	1	8174	1	8216	1	8263	1	8298	1	8323
ORN-28197	6.38	8.18	14.56	JAP70863.1	0	Orn-28197	557	Orn-28197	1674	CYT		62.454	5.66			1674	salivary ecto-5'-nucleotidase/apyrase	s/	ACARI	0	95.5	ACARI	2046	1	2103	1	2141	1	2133	1	2121	1	2116	1	2110	1	2106	1	2096	1	2098	1	2089	1	2082	1	2075	1	2068
ORN-37080	63.31	7.97	71.28	XP_002407233.1	3e-51	Orn-37080	176	Orn-37080	531	CYT		19.579	9.32			531	secreted salivary gland peptide	s/	ACARI	1e-51	92.7	ACARI	3800	1	3999	1	4134	1	4210	1	4255	1	4295	1	4325	1	4342	1	4354	1	4366	1	4373	1	4377	1	4388	1	4391
ORN-40934	18.09	7.97	26.06	JAB78979.1	1e-145	Orn-40934	482	Orn-40934	1449	CYT		54.411	6.3			1449	conserved secreted protein precursor - probable fragment	s/	ACARI	2e-66	100	ACARI	4812	1	5109	1	5306	1	5431	1	5516	1	5580	1	5627	1	5668	1	5689	1	5707	1	5720	1	5731	1	5746	1	5752
ORNSIGP-28248	0.73	7.94	8.67	JAC31064.1	1e-50	OrnSigP-28248	183	OrnSigP-28248	551	SIG	18-19	19.773	9.12	18.018	9.33	551	secreted protein precursor - signalP detected	s/	ACARI	8e-51	81.5	ACARI	39	9	33	8	7489	1	7707	1	7843	1	7948	1	8035	1	8104	1	8160	1	8197	1	8239	1	8286	1	8322	1	8347
ORN-43354	7.51	7.9	15.41	JAR89204.1	1e-90	Orn-43354	347	Orn-43354	1044	CYT		38.888	9.35			1044	secreted protein precursor	s/	ACARI	3e-75	90.6	ACARI	5518	1	5862	1	6112	1	6281	1	6387	1	6465	1	6526	1	6577	1	6603	1	6629	1	6652	1	6665	1	6684	1	6691
ORN-40602	8.36	7.67	16.03	JAT94472.1	1e-164	Orn-40602	400	Orn-40602	1203	CYT		44.631	8.56			1203	conserved secreted protein precursor partial	s/	ACARI	0	94.9	ACARI	4715	1	5007	1	5193	1	5314	1	5391	1	5452	1	5497	1	5536	1	5553	1	5571	1	5584	1	5592	1	5607	1	5613
ORNSIGP-33374	0.75	7.54	8.29	XP_015789686.1	1.3	OrnSigP-33374	179	OrnSigP-33374	545	SIG	13-14	19.769	4.74	18.463	4.74	545	hypothetical secreted protein precursor	s/uk	ACARI	1000	10		6980	1	7415	1	7750	1	7977	1	8119	1	8228	1	8316	1	8389	1	8450	1	8489	1	8531	1	8578	1	8614	1	8640
ORNSIGP-16290	0	7.36	7.36	JAR90989.1	0.63	OrnSigP-16290	79	OrnSigP-16290	245	SIG	22-23	8.643	9	6.38	9.03	245	hypothetical secreted protein precursor	s/uk	ACARI	1000	22.8		6398	1	6812	1	7129	1	7342	1	7477	1	7579	1	7663	1	7726	1	7777	1	7813	1	7853	1	7900	1	7933	1	7956
ORNSIGP-12981	40.76	7.14	47.9	JAA63672.1	0.006	OrnSigP-12981	140	OrnSigP-12981	428	SIG	-1	15.069	7.88			428	hypothetical secreted protein precursor	s/uk	ACARI	1000	2.4		84	5	138	3	7052	1	7263	1	7397	1	7499	1	7582	1	7645	1	7695	1	7730	1	7768	1	7813	1	7846	1	7869
ORNSIGP-25054	9.2	7.14	16.34	JAP65119.1	0.55	OrnSigP-25054	140	OrnSigP-25054	428	SIG	15-16	16.046	8.51	14.406	8.6	428	hypothetical secreted protein precursor	s/uk	ACARI	1000	3.2		6626	1	7046	1	7371	1	7588	1	7723	1	7828	1	7915	1	7981	1	8035	1	8071	1	8113	1	8160	1	8195	1	8220
ORNSIGP-32146	1.31	7.14	8.45	JAT94871.1	0.038	OrnSigP-32146	140	OrnSigP-32146	428	SIG	19-20	15.362	4.61	13.35	4.51	428	hypothetical secreted protein precursor	s/uk	ACARI	1000	9.1		6918	1	7352	1	7686	1	7912	1	8052	1	8160	1	8248	1	8321	1	8381	1	8420	1	8462	1	8509	1	8545	1	8570
ORN-38642	1.5	7.09	8.59	JAC92355.1	3e-62	Orn-38642	599	Orn-38642	1800	SIG	20-21	61.168	7.03	59.066	6.76	1800	secreted salivary gland peptide ixodes scapularis secreted salivary gland peptide partial - probable fragment - signalP detected	s/	ACARI	1e-62	98	REFSEQ-INVERTEBRATE	4207	1	4440	1	4596	1	4695	1	4748	1	4795	1	4832	1	4860	1	4876	1	4893	1	4903	1	4909	1	4921	1	4927
ORN-21610	0	6.97	6.97	JAC30570.1	1e-12	Orn-21610	136	Orn-21610	408	SIG	49-50	15.434	9.2	9.953	6.31	408	secreted protein precursor	s/	ACARI	7e-13	68.2	ACARI	126	4	1475	1	1465	1	1422	1	1388	1	1362	1	1333	1	1319	1	1296	1	1287	1	1272	1	1256	1	1241	1	1231
ORN-33148	1.26	6.84	8.1	XP_003742180.1	2e-26	Orn-33148	145	Orn-33148	435	SIG	21-22	16.494	6.16	13.861	5.72	435	hypothetical secreted protein precursor	s/uk	ACARI	1000	72	ACARI	2761	1	2874	1	2949	1	2978	1	2998	1	3016	1	3033	1	3042	1	3043	1	3050	1	3051	1	3051	1	3053	1	3051
ORN-24842	6.17	6.73	12.9	JAC29118.1	4e-81	Orn-24842	221	Orn-24842	666	BL	31-32	25.546	8.34	21.656	6.01	666	secreted protein precursor	s/	ACARI	2e-81	99.5	ACARI	1734	1	1757	1	1767	1	1740	1	1716	1	1701	1	1682	1	1673	1	1656	1	1653	1	1642	1	1629	1	1616	1	1608
ORN-23542	1.54	6.73	8.27	JAT78852.1	3e-14	Orn-23542	222	Orn-23542	666	SIG	18-19	24.636	9.59	22.832	9.67	666	secreted protein partial - signalP detected	s/	ACARI	5e-10	67.1	ACARI	39	9	33	8	1639	1	1607	1	1581	1	1562	1	1540	1	1530	1	1509	1	1501	1	1488	1	1475	1	1462	1	1454
ORNSIGP-33304	2.9	6.62	9.52	JAR93400.1	9e-16	OrnSigP-33304	110	OrnSigP-33304	332	SIG	26-27	12.781	4.26	9.866	4.28	332	hypothetical conserved secreted protein precursor	s/ucs	KOG	4e-07	22.3	ACARI	6976	1	7411	1	7745	1	7972	1	8113	1	8222	1	8310	1	8383	1	8444	1	8483	1	8525	1	8572	1	8608	1	8634
ORNSIGP-31673	0	6.61	6.61	JAR87834.1	1.1	OrnSigP-31673	83	OrnSigP-31673	251	SIG	24-25	8.929	10.77	6.216	10.76	251	hypothetical secreted protein precursor	s/uk	ACARI	1000	37.5		6894	1	7328	1	7661	1	7887	1	8027	1	8135	1	8223	1	8296	1	8355	1	8394	1	8436	1	8483	1	8519	1	8544
ORN-40056	35.33	6.6	41.93	JAR93590.1	5e-71	Orn-40056	216	Orn-40056	651	SIG	16-17	24.525	5.42	22.736	5.3	651	Conserved secreted protein precursor - signalP detected	s/ucs	KOG	7e-71	102.9	ACARI	4550	1	4824	1	4993	1	5104	1	5169	1	5225	1	5266	1	5302	1	5318	1	5335	1	5346	1	5353	1	5368	1	5374
ORN-27844	6.04	6.55	12.59	JAR93850.1	0	Orn-27844	801	Orn-27844	2406	SIG	23-24	92.341	6.5	89.813	6.49	2406	conserved secreted protein precursor partial - signalP detected	s/	ACARI	0	97.8	ACARI	2015	1	2070	1	2105	1	2094	1	2082	1	2075	1	2068	1	2064	1	2053	1	2052	1	2043	1	2036	1	2028	1	2021
ORN-8595	52775.6	6.49	52782	JAR87352.1	3e-57	Orn-8595	218	Orn-8595	657	SIG	17-18	24.052	9.91	22.17	9.94	657	secreted protein - signalP detected	s/	ACARI	5e-50	95.8	ACARI	39	9	33	8	512	2	427	2	7024	1	7123	1	7197	1	7254	1	7297	1	7330	1	7365	1	7400	1	7430	1	7449
ORN-24815	4.45	6.48	10.93	JAB69814.1	1e-133	Orn-24815	433	Orn-24815	1302	SIG	19-20	49.142	8.64	47.038	8.33	1302	secreted protein precursor - signalP detected	s/	ACARI	0	100.2	ACARI	1729	1	1751	1	1761	1	1734	1	1710	1	1695	1	1676	1	1667	1	1650	1	1647	1	1636	1	1623	1	1610	1	1602
ORNSIGP-11150	17.41	6.46	23.87	JAC20098.1	3.1	OrnSigP-11150	97	OrnSigP-11150	299	SIG	17-18	11.066	9.5	9.175	9.46	299	hypothetical secreted protein precursor	s/uk	ACARI	1000	53.6		6284	1	6693	1	7006	1	7217	1	7351	1	7453	1	7536	1	7598	1	7648	1	7683	1	7721	1	7765	1	7798	1	7820
ORNSIGP-13151	5.62	6.42	12.04	XP_015792915.1	1.1	OrnSigP-13151	109	OrnSigP-13151	335	SIG	-1	12.243	10.67			335	hypothetical secreted protein precursor	s/uk	ACARI	1000	3.6		6331	1	6742	1	7057	1	7268	1	7402	1	7504	1	7587	1	7650	1	7700	1	7735	1	7773	1	7818	1	7851	1	7874
ORN-12329	13.24	6.32	19.56	JAP85613.1	6e-14	Orn-12329	157	Orn-12329	474	CYT		17.761	8.87			474	secreted protein precursor partial	s/	ACARI	2e-08	67.5	REFSEQ-INVERTEBRATE	828	1	767	1	702	1	620	1	561	1	523	1	481	1	448	1	410	1	388	1	358	1	324	1	295	1	273
ORNSIGP-14759	0	6.23	6.23	JAC29291.1	0.29	OrnSigP-14759	130	OrnSigP-14759	398	SIG	-1	14.997	9.99			398	hypothetical secreted protein precursor	s/uk	ACARI	1000	30.9		6370	1	6782	1	7098	1	7311	1	7445	1	7547	1	7631	1	7694	1	7745	1	7780	1	7820	1	7866	1	7899	1	7922
ORNSIGP-32894	0.53	6.15	6.68	JAB72190.1	1e-27	OrnSigP-32894	215	OrnSigP-32894	653	SIG	17-18	23.401	9.1	21.706	9.1	653	secreted protein - signalP detected	s/	ACARI	6e-28	99	ACARI	39	9	33	8	426	2	7957	1	8098	1	8207	1	8295	1	8368	1	8428	1	8467	1	8509	1	8556	1	8592	1	8617
ORN-12239	0	6.08	6.08	JAC23869.1	3e-41	Orn-12239	142	Orn-12239	429	SIG	21-22	16.133	7.51	14.047	6.91	429	secreted protein precursor - signalP detected	s/	ACARI	2e-41	97.1	ACARI	825	1	764	1	699	1	617	1	558	1	520	1	478	1	445	1	407	1	384	1	354	1	320	1	291	1	269
ORNSIGP-38376	0	5.97	5.97	JAT98665.1	4.2	OrnSigP-38376	83	OrnSigP-38376	257	SIG	20-21	9.523	8.37	7.294	7.8	257	hypothetical secreted protein precursor	s/uk	ACARI	1000	18.7		7119	1	7564	1	7905	1	8136	1	8282	1	8393	1	8484	1	8560	1	8621	1	8660	1	8702	1	8749	1	8786	1	8813
ORN-35198	8.3	5.95	14.25	JAP74618.1	4e-58	Orn-35198	204	Orn-35198	615	CYT		22.424	4.91			615	secreted protein	s/	ACARI	4e-53	89.4	KOG	3276	1	3438	1	3540	1	3591	1	3624	1	3657	1	3681	1	3694	1	3703	1	3712	1	3717	1	3719	1	3723	1	3725
ORNSIGP-13763	16.55	5.87	22.42	JAP68479.1	1.4	OrnSigP-13763	86	OrnSigP-13763	258	SIG	31-32	9.395	8.46	5.893	4.61	258	hypothetical secreted protein precursor	s/uk	ACARI	1000	25.2		6354	1	6766	1	7081	1	7292	1	7426	1	7528	1	7611	1	7674	1	7725	1	7760	1	7799	1	7845	1	7878	1	7901
ORNSIGP-24963	2.49	5.8	8.29	JAT95868.1	5	OrnSigP-24963	143	OrnSigP-24963	437	SIG	16-17	16.534	9.39	14.881	9.28	437	hypothetical secreted protein precursor	s/uk	ACARI	1000	16.9		6623	1	7042	1	7367	1	7584	1	7719	1	7824	1	7911	1	7977	1	8030	1	8066	1	8108	1	8155	1	8190	1	8215
ORNSIGP-35962	25.33	5.73	31.06	JAR92438.1	2e-45	OrnSigP-35962	153	OrnSigP-35962	467	SIG	29-30	17.059	8.26	13.837	8.04	467	Conserved secreted protein precursor - signalP detected	s/ucs	ACARI	8e-42		ACARI	40	9	118	4	368	2	8071	1	8214	1	8324	1	8413	1	8488	1	8549	1	8588	1	8630	1	8677	1	8713	1	8739
ORN-36745	1.84	5.72	7.56	JAR87256.1	5e-28	Orn-36745	164	Orn-36745	495	SIG	26-27	18.748	4.79	15.923	4.77	495	conserved secreted protein precursor - signalP detected	s/	ACARI	1e-24	91.3	ACARI	145	4	119	4	162	3	329	2	4165	1	4204	1	4233	1	4248	1	4260	1	4272	1	4278	1	4281	1	4292	1	4295
ORNSIGP-8491	0	5.68	5.68	JAB82851.1	0.13	OrnSigP-8491	84	OrnSigP-8491	260	SIG	20-21	10.043	9.99	7.206	9.75	260	hypothetical secreted protein precursor	s/uk	ACARI	1000	20.5		6236	1	6641	1	6952	1	7161	1	7295	1	7397	1	7479	1	7540	1	7589	1	7623	1	7661	1	7704	1	7737	1	7758
ORNSIGP-29146	0	5.68	5.68	XP_015781113.1	7.1	OrnSigP-29146	84	OrnSigP-29146	260	SIG	29-30	9.809	9.13	6.501	6.03	260	hypothetical secreted protein precursor	s/uk	ACARI	1000	9.8		102	5	124	4	85	4	7752	1	7888	1	7994	1	8082	1	8151	1	8207	1	8244	1	8286	1	8333	1	8369	1	8394
ORN-4636	9.9	5.61	15.51	JAP65990.1	9e-56	Orn-4636	246	Orn-4636	741	CYT		27.453	5.89			741	conserved secreted protein precursor partial	s/	ACARI	3e-55	106	ACARI	5765	1	6133	1	6410	1	6595	1	6710	1	6799	1	6870	1	6925	1	6956	1	6985	1	7013	1	7033	1	7053	1	7064
ORN-5562	5.91	5.55	11.46	JAP63693.1	0	Orn-5562	1195	Orn-5562	3588	CYT		133.17	6.44			3588	conserved secreted protein precursor - probable fragment	s/	ACARI	0	106.3	ACARI	5801	1	6172	1	6455	1	6642	1	6760	1	6849	1	6921	1	6976	1	7009	1	7040	1	7069	1	7090	1	7111	1	7122
ORNSIGP-39069	19.29	5.54	24.83	KPL97516.1	3.2	OrnSigP-39069	114	OrnSigP-39069	350	SIG	25-26	13.171	6.88	10.377	6.44	350	hypothetical secreted protein precursor	s/uk	ACARI	1000	1		7135	1	7582	1	7924	1	8155	1	8301	1	8412	1	8503	1	8579	1	8640	1	8679	1	8721	1	8768	1	8805	1	8832
ORN-34348	6700.4	5.51	6705.91	JAR88981.1	2e-18	Orn-34348	103	Orn-34348	312	SIG	21-22	11.306	4.7	9.014	4.66	312	hypothetical secreted protein precursor	s/uk	ACARI	1000	29.4	NR-LIGHT	3074	1	3220	1	3311	1	3355	1	3384	1	3411	1	3434	1	3444	1	3452	1	3460	1	3463	1	3464	1	3468	1	3468
ORNSIGP-4486	0	5.5	5.5	JAA61449.1	4.1	OrnSigP-4486	87	OrnSigP-4486	262	SIG	26-27	9.691	4.44	6.724	3.77	262	hypothetical secreted protein precursor	s/uk	ACARI	1000	4.4		6163	1	6564	1	6874	1	7083	1	7216	1	7317	1	7396	1	7454	1	7502	1	7536	1	7573	1	7615	1	7648	1	7669
ORNSIGP-25197	45.47	5.41	50.88	JAP82454.1	5.4	OrnSigP-25197	87	OrnSigP-25197	263	SIG	20-21	9.331	5.8	7.17	5.42	263	hypothetical secreted protein precursor	s/uk	ACARI	1000	2.1		6631	1	7051	1	7376	1	7593	1	7728	1	7833	1	7920	1	7986	1	8040	1	8076	1	8118	1	8165	1	8200	1	8225
ORNSIGP-11611	0	5.41	5.41	JAR89970.1	6e-29	OrnSigP-11611	176	OrnSigP-11611	536	BL/SIG		19.988	8.22			536	secreted protein precursor	s/	ACARI	4e-13	48.6	ACARI	6295	1	6704	1	7017	1	7228	1	7362	1	7464	1	7547	1	7609	1	7659	1	7694	1	7732	1	7776	1	7809	1	7831
ORNSIGP-11500	57.78	5.39	63.17	AAT92118.1	2e-63	OrnSigP-11500	195	OrnSigP-11500	593	SIG	25-26	22.051	8.34	19.163	7.94	593	salivary secreted peptide - signalP detected	s/	ACARI	1e-63	95.9	ACARI	6293	1	6702	1	7015	1	7226	1	7360	1	7462	1	7545	1	7607	1	7657	1	7692	1	7730	1	7774	1	7807	1	7829
ORNSIGP-29259	0	5.38	5.38	JAC94456.1	5.3	OrnSigP-29259	102	OrnSigP-29259	314	SIG	19-20	11.041	5.54	9.018	4.88	314	hypothetical secreted protein precursor	s/uk	ACARI	1000	4.4		6784	1	7207	1	7537	1	7756	1	7892	1	7998	1	8086	1	8155	1	8211	1	8248	1	8290	1	8337	1	8373	1	8398
ORNSIGP-29802	120	5.33	125.42	XP_002414081.1	6e-59	OrnSigP-29802	316	OrnSigP-29802	948	SIG	23-24	35.469	7.74	32.972	7.78	948	secreted protein - signalP detected	s/	REFSEQ-INVERTEBRATE	4e-07	30.5	ACARI	672	2	597	2	521	2	7778	1	7914	1	8020	1	8108	1	8177	1	8233	1	8271	1	8313	1	8360	1	8396	1	8421
ORNSIGP-26166	0	5.24	5.24	XP_003745579.1	9.1	OrnSigP-26166	88	OrnSigP-26166	265	SIG	24-25	9.957	11.4	7.238	10.89	265	hypothetical secreted protein precursor	s/uk	ACARI	1000	8		6668	1	7088	1	7415	1	7633	1	7769	1	7874	1	7961	1	8028	1	8084	1	8121	1	8163	1	8210	1	8245	1	8270
ORNSIGP-32080	18.09	5.21	23.3	JAA56454.1	1e-113	OrnSigP-32080	513	OrnSigP-32080	1547	SIG	29-30	58.081	6.15	54.894	6.12	1547	secreted protein - signalP detected	s/	ACARI	0	93.5	ACARI	6916	1	7350	1	7683	1	7909	1	8049	1	8157	1	8245	1	8318	1	8377	1	8416	1	8458	1	8505	1	8541	1	8566
ORNSIGP-25837	0	5.2	5.2	JAT96149.1	4.2	OrnSigP-25837	103	OrnSigP-25837	317	SIG	26-27	11.311	9.69	8.332	9.13	317	hypothetical secreted protein precursor	s/uk	ACARI	1000	3.2		6658	1	7078	1	7404	1	7622	1	7758	1	7863	1	7950	1	8016	1	8071	1	8108	1	8150	1	8197	1	8232	1	8257
ORNSIGP-12865	0	5.16	5.16	XP_015795835.1	12	OrnSigP-12865	86	OrnSigP-12865	266	SIG	24-25	10.262	7.72	7.481	6.07	266	hypothetical secreted protein precursor	s/uk	ACARI	1000	4		6325	1	6735	1	7049	1	7260	1	7394	1	7496	1	7579	1	7642	1	7692	1	7727	1	7765	1	7810	1	7843	1	7866
ORN-10929	5.16	4.95	10.11	JAR86466.1	3e-65	Orn-10929	247	Orn-10929	741	CYT		28.188	8.98			741	rhip mic-2099 secreted protein	s/	ACARI	2e-51	74.9	ACARI	739	1	668	1	600	1	515	1	452	1	413	1	367	1	330	1	292	1	265	1	232	1	196	1	165	1	141
ORNSIGP-8340	20.54	4.93	25.47	XP_002411893.1	1.8	OrnSigP-8340	87	OrnSigP-8340	269	SIG	28-29	9.562	7.52	6.356	5.14	269	hypothetical secreted protein precursor	s/uk	ACARI	1000	4.7		6235	1	6640	1	6951	1	7160	1	7294	1	7396	1	7478	1	7539	1	7588	1	7622	1	7660	1	7703	1	7736	1	7757
ORNSIGP-13073	0	4.93	4.93	JAR93632.1	0.63	OrnSigP-13073	87	OrnSigP-13073	269	SIG	20-21	9.817	7.66	7.584	7.13	269	hypothetical secreted protein precursor	s/uk	ACARI	1000	12.2		6329	1	6739	1	7054	1	7265	1	7399	1	7501	1	7584	1	7647	1	7697	1	7732	1	7770	1	7815	1	7848	1	7871
ORNSIGP-41893	3.81	4.9	8.71	JAR87723.1	1e-06	OrnSigP-41893	195	OrnSigP-41893	593	SIG	29-30	20.778	9.24	17.845	9.24	593	hypothetical secreted protein precursor	s/uk	netoglyc			NR-LIGHT	7195	1	7648	1	7995	1	8229	1	8381	1	8492	1	8589	1	8667	1	8728	1	8767	1	8809	1	8856	1	8894	1	8921
ORN-6656	2.26	4.9	7.16	JAT99836.1	3e-33	Orn-6656	268	Orn-6656	807	SIG	42-43	30.585	9.83	25.628	9.63	807	hypothetical secreted protein precursor	s/uk	ACARI	1000	33.6	ACARI	5881	1	6261	1	6549	1	6739	1	6861	1	6954	1	7027	1	7082	1	7117	1	7148	1	7179	1	7205	1	7228	1	7245
ORN-10204	0.53	4.87	5.4	JAR90842.1	8e-89	Orn-10204	218	Orn-10204	657	CYT		24.571	8.94			657	secreted salivary gland peptide partial	s/	REFSEQ-INVERTEBRATE	6e-67	104	ACARI	11	20	26	8	539	1	451	1	387	1	345	1	298	1	257	1	218	1	189	1	156	1	118	1	87	1	62
ORN-44679	30.79	4.84	35.63	JAB71303.1	5e-89	Orn-44679	311	Orn-44679	936	BL	22-23	35.41	9.08	32.897	8.76	936	conserved secreted protein precursor	s/	ACARI	3e-89	97.5	ACARI	562	2	500	2	423	2	347	2	289	2	252	2	205	2	6836	1	6867	1	6894	1	6921	1	6939	1	6958	1	6967
ORN-24861	4.69	4.84	9.53	JAB82059.1	4e-25	Orn-24861	177	Orn-24861	534	CYT		20.146	8.26			534	secreted protein precursor partial	s/	ACARI	2e-25	96.1	ACARI	411	2	350	2	284	2	233	2	187	2	165	2	141	2	116	2	1659	1	1656	1	1645	1	1632	1	1619	1	1611
ORNSIGP-9204	0	4.71	4.71	JAC19371.1	0.075	OrnSigP-9204	88	OrnSigP-9204	272	SIG	22-23	9.54	9.02	7.319	9.62	272	hypothetical secreted protein precursor	s/uk	ACARI	1000	14.5		6255	1	6660	1	6973	1	7183	1	7317	1	7419	1	7501	1	7563	1	7612	1	7646	1	7684	1	7727	1	7760	1	7781
ORNSIGP-28313	0	4.71	4.71	JAP85450.1	1.8	OrnSigP-28313	90	OrnSigP-28313	272	SIG	18-19	9.677	8.64	7.658	8.46	272	hypothetical secreted protein precursor	s/uk	ACARI	1000	5		6741	1	7163	1	7492	1	7710	1	7846	1	7951	1	8038	1	8107	1	8163	1	8200	1	8242	1	8289	1	8325	1	8350
ORNSIGP-649	31.25	4.67	35.92	JAB69323.1	1e-51	OrnSigP-649	243	OrnSigP-649	737	SIG	31-32	27.186	5.84	23.977	6.06	737	secreted protein precursor - signalP detected	s/	ACARI	5e-52	85.6	ACARI	6107	1	6504	1	6813	1	7022	1	7155	1	7256	1	7333	1	7391	1	7439	1	7473	1	7510	1	7551	1	7584	1	7605
ORN-15530	5.79	4.59	10.38	JAP83961.1	8e-90	Orn-15530	377	Orn-15530	1134	SIG	43-44	42.094	5.95	37.272	5.5	1134	conserved secreted protein precursor - signalP detected	s/	ACARI	7e-87	100.5	ACARI	1045	1	1002	1	954	1	882	1	832	1	800	1	763	1	740	1	707	1	691	1	668	1	642	1	621	1	607
ORN-37888	0	4.51	4.51	XP_002433553.1	1e-29	Orn-37888	109	Orn-37888	330	SIG	21-22	12.319	8.77	10.03	8.74	330	secreted protein - signalP detected	s/	ACARI	6e-30	98.1	ACARI	3998	1	4206	1	4353	1	4438	1	4487	1	4529	1	4563	1	4586	1	4601	1	4617	1	4627	1	4633	1	4645	1	4650
ORNSIGP-8589	0	4.5	4.5	JAA58214.1	3.1	OrnSigP-8589	89	OrnSigP-8589	275	SIG	24-25	9.944	9.07	7.367	9.15	275	hypothetical secreted protein precursor	s/uk	ACARI	1000	12.8		6239	1	6644	1	6956	1	7165	1	7299	1	7401	1	7483	1	7544	1	7593	1	7627	1	7665	1	7708	1	7741	1	7762
ORNSIGP-22282	0	4.5	4.5	XP_002409211.1	5.3	OrnSigP-22282	89	OrnSigP-22282	275	SIG	34-35	10.051	8.63	6.109	6.93	275	hypothetical secreted protein precursor	s/uk	ACARI	1000	16.5		6541	1	6959	1	7283	1	7497	1	7632	1	7736	1	7822	1	7888	1	7940	1	7976	1	8018	1	8065	1	8100	1	8124
ORN-41245	10.32	4.39	14.71	JAB81529.1	1e-161	Orn-41245	367	Orn-41245	1104	CYT		41.787	9.12			1104	conserved secreted protein precursor	s/	ACARI	0	100.3	ACARI	4904	1	5205	1	5413	1	5545	1	5633	1	5699	1	5747	1	5788	1	5810	1	5829	1	5843	1	5854	1	5870	1	5876
ORNSIGP-22747	7.8	4.37	12.17	JAP75718.1	0	OrnSigP-22747	1002	OrnSigP-22747	3014	SIG	18-19	109.486	5.94	107.644	5.94	3014	Conserved secreted protein precursor - signalP detected	s/ucs	KOG	5e-91	81.4	NR-LIGHT	6554	1	6972	1	7297	1	7513	1	7648	1	7752	1	7839	1	7905	1	7958	1	7994	1	8036	1	8083	1	8118	1	8142
ORNSIGP-17399	5.92	4.3	10.22	JAP73231.1	3e-23	OrnSigP-17399	92	OrnSigP-17399	278	SIG	-1	9.06	7.26			278	hypothetical secreted protein precursor	s/uk	ACARI	1000	22.8	ACARI	6418	1	6833	1	7153	1	7366	1	7501	1	7604	1	7688	1	7751	1	7803	1	7839	1	7879	1	7926	1	7959	1	7982
ORNSIGP-29101	5.92	4.3	10.22	JAR90736.1	6e-06	OrnSigP-29101	92	OrnSigP-29101	278	SIG	22-23	10.474	9.07	7.971	8.65	278	hypothetical secreted protein precursor	s/uk	ACARI	1000	29.3	ACARI	6776	1	7199	1	7529	1	7747	1	7883	1	7989	1	8077	1	8146	1	8202	1	8239	1	8281	1	8328	1	8364	1	8389
ORNSIGP-16761	2.81	4.28	7.09	XP_003737533.1	1.1	OrnSigP-16761	109	OrnSigP-16761	335	SIG	24-25	12.613	10.77	9.656	10.11	335	hypothetical secreted protein precursor	s/uk	ACARI	1000	3.2		6409	1	6823	1	7141	1	7354	1	7489	1	7591	1	7675	1	7738	1	7790	1	7826	1	7866	1	7913	1	7946	1	7969
ORNSIGP-3611	22.6	4.12	26.72	XP_003748408.1	12	OrnSigP-3611	91	OrnSigP-3611	281	SIG	29-30	10.36	9.93	7.137	7.84	281	hypothetical secreted protein precursor	s/uk	ACARI	1000	4.5		6143	1	6543	1	6853	1	7062	1	7195	1	7296	1	7375	1	7433	1	7481	1	7515	1	7552	1	7593	1	7626	1	7647
ORNSIGP-25425	13.33	4.07	17.4	XP_018496153.1	3.1	OrnSigP-25425	111	OrnSigP-25425	340	SIG	19-20	12.362	9.79	10.286	9.79	340	hypothetical secreted protein precursor	s/uk	ACARI	1000	10.8		6639	1	7059	1	7384	1	7601	1	7736	1	7841	1	7928	1	7994	1	8048	1	8084	1	8126	1	8173	1	8208	1	8233
ORN-8111	479.61	4.05	483.66	JAP68545.1	2e-27	Orn-8111	142	Orn-8111	429	SIG	21-22	15.377	8.47	13.123	6.8	429	secreted salivary gland peptide partial - signalP detected	s/	REFSEQ-INVERTEBRATE	2e-22	71.3	ACARI	633	2	559	2	479	2	6871	1	6998	1	7097	1	7171	1	7227	1	7270	1	7303	1	7338	1	7372	1	7401	1	7420
ORN-9222	37.18	4.03	41.21	JAC27305.1	7e-77	Orn-9222	293	Orn-9222	882	SIG	18-19	32.685	8.55	30.736	8.4	882	secreted protein precursor - signalP detected	s/	ACARI	4e-77	89.1	ACARI	6050	1	6443	1	6749	1	6954	1	7085	1	7186	1	7261	1	7318	1	7363	1	7397	1	7433	1	7473	1	7506	1	7527
ORNSIGP-25437	5.2	4.03	9.23	JAA54351.1	0.24	OrnSigP-25437	154	OrnSigP-25437	470	SIG	16-17	17.755	10.08	15.914	10.13	470	hypothetical secreted protein precursor	s/uk	ACARI	1000	27.3		6641	1	7061	1	7386	1	7603	1	7738	1	7843	1	7930	1	7996	1	8050	1	8086	1	8128	1	8175	1	8210	1	8235
ORNSIGP-1815	2.64	4.03	6.67	JAC35003.1	3.1	OrnSigP-1815	111	OrnSigP-1815	341	SIG	28-29	12.889	7.66	9.725	6.86	341	hypothetical secreted protein precursor	s/uk	ACARI	1000	3.1		6117	1	6514	1	6823	1	7032	1	7165	1	7266	1	7343	1	7401	1	7449	1	7483	1	7520	1	7561	1	7594	1	7615
ORN-30839	6.23	3.97	10.2	XP_002435477.1	0	Orn-30839	1097	Orn-30839	3291	SIG	22-23	124.304	5.76	122.001	5.79	3291	hypothetical conserved secreted protein precursor	s/ucs	KOG	0	58.4	ACARI	2357	1	2435	1	2489	1	2498	1	2501	1	2506	1	2513	1	2518	1	2511	1	2514	1	2507	1	2502	1	2498	1	2495
ORNSIGP-27141	5.18	3.94	9.12	JAP82954.1	1e-148	OrnSigP-27141	434	OrnSigP-27141	1310	SIG	29-30	49.076	6.35	45.839	6.12	1310	Conserved secreted protein precursor - signalP detected	s/ucs	ACARI	0		ACARI	6698	1	7119	1	7446	1	7664	1	7800	1	7905	1	7992	1	8061	1	8117	1	8154	1	8196	1	8243	1	8278	1	8303
ORN-12536	5.19	3.85	9.04	JAR91763.1	0	Orn-12536	676	Orn-12536	2031	SIG	19-20	76.636	6.46	74.657	6.43	2031	hypothetical conserved secreted protein precursor	s/ucs	KOG	2e-07	64.7	ACARI	846	1	786	1	722	1	643	1	584	1	548	1	506	1	475	1	440	1	418	1	388	1	354	1	325	1	304
ORNSIGP-27475	8.17	3.68	11.85	JAR88579.1	4e-68	OrnSigP-27475	188	OrnSigP-27475	572	SIG	26-27	20.098	4.6	17.557	4.66	572	hypothetical conserved secreted protein precursor	s/ucs	KOG	7e-17	9.9	ACARI	6710	1	7132	1	7459	1	7677	1	7813	1	7918	1	8005	1	8074	1	8130	1	8167	1	8209	1	8256	1	8291	1	8316
ORNSIGP-25902	0	3.64	3.64	JAP75999.1	5.4	OrnSigP-25902	94	OrnSigP-25902	290	SIG	27-28	10.143	9.5	7.312	10.05	290	hypothetical secreted protein precursor	s/uk	ACARI	1000	9		6659	1	7079	1	7406	1	7624	1	7760	1	7865	1	7952	1	8019	1	8075	1	8112	1	8154	1	8201	1	8236	1	8261
ORNSIGP-21619	2.34	3.59	5.93	JAA60267.1	0.28	OrnSigP-21619	115	OrnSigP-21619	353	SIG	19-20	13.024	9.03	10.874	7.18	353	hypothetical secreted protein precursor	s/uk	ACARI	1000	9		6521	1	6938	1	7262	1	7475	1	7610	1	7713	1	7798	1	7864	1	7916	1	7952	1	7994	1	8041	1	8076	1	8100
ORN-34176	0	3.56	3.56	JAP73347.1	0.02	Orn-34176	117	Orn-34176	354	SIG	41-42	12.127	9.3	7.798	8.68	354	hypothetical secreted protein precursor	s/uk	ACARI	1000	7.4		3031	1	3175	1	3263	1	3306	1	3334	1	3360	1	3379	1	3389	1	3394	1	3402	1	3405	1	3405	1	3409	1	3409
ORNSIGP-32491	4.73	3.49	8.22	JAR93487.1	5e-08	OrnSigP-32491	97	OrnSigP-32491	293	SIG	26-27	11.24	9.93	8.344	10.6	293	hypothetical secreted protein precursor	s/uk	ACARI	1000	24	NR-LIGHT	6943	1	7377	1	7711	1	7937	1	8078	1	8187	1	8275	1	8348	1	8408	1	8447	1	8489	1	8536	1	8572	1	8597
ORNSIGP-28586	0	3.46	3.46	XP_003740479.1	3e-12	OrnSigP-28586	119	OrnSigP-28586	357	SIG	18-19	13.449	6.4	11.682	6.05	357	hypothetical secreted protein precursor	s/uk	ACARI	1000	19.7	ACARI	131	4	596	2	520	2	433	2	371	2	7965	1	8053	1	8122	1	8178	1	8215	1	8257	1	8304	1	8340	1	8365
ORNSIGP-39119	3.64	3.17	6.81	JAB71877.1	1e-101	OrnSigP-39119	347	OrnSigP-39119	1042	CYT		39.254	6.1			1042	conserved secreted protein precursor	s/	ACARI	0	56.4	ACARI	7137	1	7584	1	7926	1	8157	1	8303	1	8414	1	8505	1	8581	1	8642	1	8681	1	8723	1	8770	1	8807	1	8834
ORN-26435	3.39	3.05	6.44	XP_002413084.1	1e-126	Orn-26435	616	Orn-26435	1851	CYT		69.044	8.79			1851	secreted protein	s/	ACARI	0	96	ACARI	1893	1	1928	1	1957	1	1936	1	1919	1	1908	1	1896	1	1890	1	1877	1	1875	1	1864	1	1855	1	1846	1	1839
ORNSIGP-5950	11.59	3	14.59	JAR91050.1	2.2	OrnSigP-5950	159	OrnSigP-5950	485	SIG	19-20	18.088	9.86	15.887	9.9	485	hypothetical secreted protein precursor	s/uk	ACARI	1000	5.8		6185	1	6586	1	6896	1	7105	1	7238	1	7339	1	7418	1	7476	1	7524	1	7558	1	7595	1	7637	1	7670	1	7691
ORN-10942	0	2.86	2.86	AEO36191.1	1e-17	Orn-10942	102	Orn-10942	309	CYT		11.224	4.63			309	secreted salivary gland peptide partial	s/	ACARI	1e-17	68.8	ACARI	740	1	669	1	601	1	516	1	453	1	414	1	368	1	331	1	293	1	266	1	233	1	197	1	166	1	142
ORN-36036	21.19	2.64	23.83	JAB70244.1	3e-90	Orn-36036	453	Orn-36036	1362	SIG	28-29	50.246	5.57	47.159	5.56	1362	conserved secreted protein precursor - signalP detected	s/	ACARI	1e-90	100.8	ACARI	3516	1	3693	1	3808	1	3871	1	3912	1	3947	1	3972	1	3986	1	3998	1	4010	1	4016	1	4019	1	4030	1	4033
ORN-29841	9.03	2.54	11.57	JAB71408.1	1e-67	Orn-29841	173	Orn-29841	522	SIG	21-22	20.367	8.77	18.175	8.6	522	conserved secreted protein precursor - signalP detected	s/	ACARI	8e-68	100	ACARI	2228	1	2298	1	2345	1	2348	1	2345	1	2346	1	2350	1	2352	1	2343	1	2346	1	2337	1	2331	1	2325	1	2320
ORNSIGP-29604	3.97	2.46	6.43	JAR88709.1	1e-37	OrnSigP-29604	176	OrnSigP-29604	530	SIG	42-43	20.122	5.83	15.366	4.89	530	Conserved secreted protein precursor - signalP detected	s/ucs	ACARI	2e-35	25.3	ACARI	6797	1	7221	1	7551	1	7771	1	7907	1	8013	1	8101	1	8170	1	8226	1	8264	1	8306	1	8353	1	8389	1	8414
ORNSIGP-7029	18.89	2.44	21.33	XP_015782375.1	0.64	OrnSigP-7029	131	OrnSigP-7029	401	SIG	33-34	14.615	9.37	11.168	9.39	401	hypothetical secreted protein precursor	s/uk	ACARI	1000	26.4		6206	1	6608	1	6918	1	7127	1	7260	1	7362	1	7443	1	7504	1	7552	1	7586	1	7624	1	7667	1	7700	1	7721
ORN-30673	9.53	2.4	11.93	JAT98032.1	7e-13	Orn-30673	107	Orn-30673	324	CYT		12.147	9.72			324	secreted protein precursor partial	s/	ACARI	5e-07	56.6	NR-LIGHT	202	3	2405	1	2459	1	2465	1	2468	1	2471	1	2476	1	2481	1	2474	1	2477	1	2470	1	2464	1	2460	1	2457
ORNSIGP-8227	1.02	2.38	3.4	JAR90239.1	1e-51	OrnSigP-8227	155	OrnSigP-8227	473	SIG	30-31	17.735	6.23	14.496	5.11	473	conserved secreted protein - signalP detected	s/	ACARI	2e-49	95	ACARI	6231	1	6636	1	6947	1	7156	1	7289	1	7391	1	7473	1	7534	1	7583	1	7617	1	7655	1	7698	1	7731	1	7752
ORNSIGP-28351	2.78	2.16	4.94	JAR88534.1	1.9	OrnSigP-28351	137	OrnSigP-28351	419	SIG	23-24	14.883	12	12.69	12.2	419	hypothetical secreted protein precursor	s/uk	ACARI	1000	17.1		6744	1	7166	1	7495	1	7713	1	7849	1	7954	1	8041	1	8110	1	8166	1	8203	1	8245	1	8292	1	8328	1	8353
ORNSIGP-3145	10.77	2.09	12.86	JAR92825.1	4e-16	OrnSigP-3145	167	OrnSigP-3145	501	SIG	24-25	17.934	8.91	15.447	9.33	501	hypothetical secreted protein precursor	s/uk	ACARI	1000	21.6	NR-LIGHT	6136	1	6536	1	6845	1	7054	1	7187	1	7288	1	7367	1	7425	1	7473	1	7507	1	7544	1	7585	1	7618	1	7639
ORNSIGP-24401	5.68	1.95	7.63	JAA61329.1	1e-104	OrnSigP-24401	198	OrnSigP-24401	595	SIG	31-32	23.465	5.93	19.855	5.59	595	conserved secreted protein precursor - signalP detected	s/	ACARI	0	39.4	ACARI	6608	1	7027	1	7352	1	7569	1	7704	1	7809	1	7896	1	7962	1	8015	1	8051	1	8093	1	8140	1	8175	1	8199
ORNSIGP-42348	113.04	1.94	114.98	JAR87667.1	1e-10	OrnSigP-42348	273	OrnSigP-42348	827	SIG	19-20	30.248	7.05	28.301	7.68	827	hypothetical secreted protein precursor	s/uk	ACARI	1000	22.6	ACARI	7208	1	7661	1	8008	1	8242	1	8394	1	8505	1	8602	1	8680	1	8741	1	8780	1	8822	1	8869	1	8907	1	8934
ORN-30970	3.13	1.82	4.95	JAB76552.1	6e-24	Orn-30970	177	Orn-30970	534	CYT		20.334	7.24			534	secreted protein precursor partial	s/	ACARI	1e-22	96.1	ACARI	411	2	350	2	284	2	233	2	187	2	165	2	141	2	116	2	2535	1	2538	1	2531	1	2526	1	2522	1	2519
ORNSIGP-28553	4.73	1.81	6.54	XP_002412494.1	4e-34	OrnSigP-28553	117	OrnSigP-28553	352	SIG	17-18	13.499	9.51	11.563	9.52	352	hypothetical conserved secreted protein precursor	s/ucs	ACARI	2e-34	26.7	ACARI	6753	1	7175	1	7504	1	7722	1	7858	1	7963	1	8051	1	8120	1	8176	1	8213	1	8255	1	8302	1	8338	1	8363
ORNSIGP-33320	20.92	1.8	22.72	BAK26392.1	5.3	OrnSigP-33320	147	OrnSigP-33320	449	SIG	19-20	17.185	9.54	15.142	9.39	449	hypothetical secreted protein precursor	s/uk	ACARI	1000	1.1		6977	1	7412	1	7746	1	7973	1	8114	1	8223	1	8311	1	8384	1	8445	1	8484	1	8526	1	8573	1	8609	1	8635
ORN-37713	6.07	1.79	7.86	XP_002410281.1	1e-83	Orn-37713	235	Orn-37713	705	SIG	23-24	26.383	8.63	23.807	8.66	705	secreted salivary gland peptide - signalP detected	s/	ACARI	6e-84	82.3	ACARI	3954	1	4161	1	4306	1	4389	1	4438	1	4479	1	4512	1	4535	1	4548	1	4564	1	4574	1	4580	1	4592	1	4597
ORNSIGP-19639	0	1.76	1.76	JAA55996.1	3.1	OrnSigP-19639	118	OrnSigP-19639	355	SIG	25-26	13.273	5.29	10.41	4.96	355	hypothetical secreted protein precursor	s/uk	ACARI	1000	18.3		6465	1	6881	1	7202	1	7415	1	7550	1	7653	1	7737	1	7800	1	7852	1	7888	1	7928	1	7975	1	8009	1	8032
ORNSIGP-2368	12.81	1.64	14.45	JAC94265.1	1.4	OrnSigP-2368	121	OrnSigP-2368	363	SIG	20-21	14.291	7.88	11.9	8.03	363	hypothetical secreted protein precursor	s/uk	ACARI	1000	32		6124	1	6522	1	6831	1	7040	1	7173	1	7274	1	7353	1	7411	1	7459	1	7493	1	7530	1	7571	1	7604	1	7625
ORN-36408	7.88	1.59	9.47	JAB68794.1	3e-62	Orn-36408	377	Orn-36408	1134	BL	37-38	42.862	6.32	38.738	6.09	1134	secreted protein precursor	s/	ACARI	2e-62	89.2	ACARI	3638	1	3822	1	3944	1	4011	1	4052	1	4088	1	4115	1	4129	1	4141	1	4153	1	4159	1	4162	1	4173	1	4176
ORNSIGP-27229	1.96	1.51	3.47	XP_018496051.1	0.37	OrnSigP-27229	124	OrnSigP-27229	373	SIG	20-21	14.398	11.32	12.371	11.35	373	hypothetical secreted protein precursor	s/uk	ACARI	1000	4.2		6701	1	7122	1	7449	1	7667	1	7803	1	7908	1	7995	1	8064	1	8120	1	8157	1	8199	1	8246	1	8281	1	8306
ORN-30390	0	1.41	1.41	JAB70060.1	1e-34	Orn-30390	127	Orn-30390	381	CYT		14.904	10.18			381	conserved secreted protein precursor	s/	ACARI	8e-35	38	ACARI	2285	1	2360	1	2409	1	2415	1	2416	1	2417	1	2421	1	2424	1	2416	1	2419	1	2410	1	2404	1	2398	1	2395
ORN-25705	9380.9	1.21	9382.11	JAR87362.1	3e-08	Orn-25705	133	Orn-25705	402	SIG	18-19	14.114	5.14	12.309	4.99	402	salivary gland secreted protein - signalP detected	s/	ACARI	2e-07	98.6	ACARI	66	6	89	4	62	4	1834	1	1813	1	1800	1	1784	1	1776	1	1761	1	1758	1	1747	1	1735	1	1725	1	1718
ORN-41927	56.51	1.2	57.71	JAT78982.1	2e-36	Orn-41927	220	Orn-41927	663	SIG	15-16	24.98	8.76	23.084	8.57	663	salivary secreted protein partial - probable fragment - signalP detected	s/	ACARI	7e-32	95	ACARI	39	9	33	8	398	2	327	2	5917	1	5987	1	6039	1	6085	1	6109	1	6130	1	6144	1	6156	1	6173	1	6180
ORNSIGP-7074	1.48	1.15	2.63	XP_015782610.1	1.4	OrnSigP-7074	134	OrnSigP-7074	410	SIG	21-22	15.149	10.02	12.612	10.26	410	hypothetical secreted protein precursor	s/uk	ACARI	1000	8.7		6207	1	6609	1	6919	1	7128	1	7261	1	7363	1	7444	1	7505	1	7553	1	7587	1	7625	1	7668	1	7701	1	7722
ORN-6343	13.17	1.05	14.22	JAB80918.1	2e-95	Orn-6343	238	Orn-6343	717	SIG	21-22	25.19	7.58	23.143	7.07	717	Conserved secreted protein precursor - signalP detected	s/ucs	KOG	1e-95	91.8	ACARI	30	10	21	10	67	4	47	4	35	4	25	4	15	4	27	3	17	3	14	3	10	3	7176	1	7198	1	7215
ORNSIGP-33864	0.86	0.66	1.52	JAA61429.1	0.036	OrnSigP-33864	168	OrnSigP-33864	512	SIG	22-23	19.226	8.88	16.845	9.14	512	hypothetical secreted protein precursor	s/uk	ACARI	1000	53.6		6999	1	7434	1	7770	1	7997	1	8140	1	8249	1	8337	1	8411	1	8472	1	8511	1	8553	1	8600	1	8636	1	8662
ORN-38019	18.8	0.65	19.45	JAR87400.1	1e-112	Orn-38019	324	Orn-38019	975	SIG	21-22	36.583	5.5	34.452	5.49	975	conserved secreted protein precursor - signalP detected	s/	ACARI	3e-84	97.8	ACARI	562	2	500	2	423	2	347	2	289	2	252	2	205	2	4627	1	4642	1	4658	1	4668	1	4674	1	4686	1	4691
ORNSIGP-42184	0	0.63	0.63	JAG92307.1	2e-34	OrnSigP-42184	175	OrnSigP-42184	525	BL/SIG		18.398	9.64			525	secreted protein partial	s/	ACARI	2e-34	80.5	ACARI	7204	1	7657	1	8004	1	8238	1	8390	1	8501	1	8598	1	8676	1	8737	1	8776	1	8818	1	8865	1	8903	1	8930
ORNSIGP-37857	0	0.63	0.63	XP_015786759.1	1.2	OrnSigP-37857	174	OrnSigP-37857	524	SIG	25-26	19.373	6.12	16.612	6.39	524	hypothetical secreted protein precursor	s/uk	ACARI	1000	14.8		7110	1	7553	1	7894	1	8125	1	8270	1	8381	1	8472	1	8547	1	8608	1	8647	1	8689	1	8736	1	8773	1	8799
ORNSIGP-1907	3800.29	0.56	3800.85	JAA72449.1	0.0008	OrnSigP-1907	182	OrnSigP-1907	554	SIG	21-22	19.635	4.58	17.355	4.52	554	hypothetical secreted protein precursor	s/uk	ACARI	1000	72.1		268	3	222	3	173	3	429	2	366	2	325	2	7345	1	7403	1	7451	1	7485	1	7522	1	7563	1	7596	1	7617
ORN-38870	79.92	0.55	80.47	JAB70398.1	8e-55	Orn-38870	186	Orn-38870	561	SIG	24-25	20.811	5.4	18.247	5.56	561	secreted protein precursor - signalP detected	s/	ACARI	4e-55	98	ACARI	4270	1	4509	1	4666	1	4766	1	4821	1	4871	1	4909	1	4939	1	4955	1	4972	1	4982	1	4988	1	5002	1	5008
ORN-34214	45.48	0.46	45.94	XP_002408620.1	9e-21	Orn-34214	203	Orn-34214	612	SIG	24-25	22.273	8.95	19.687	8.66	612	Conserved secreted protein precursor - signalP detected	s/ucs	ACARI	4e-21		ACARI	3043	1	3187	1	3275	1	3319	1	3348	1	3375	1	3395	1	3405	1	3410	1	3418	1	3421	1	3421	1	3425	1	3425
ORNSIGP-22519	296.01	0.29	296.3	XP_002415868.1	6e-67	OrnSigP-22519	263	OrnSigP-22519	797	SIG	20-21	28.228	6.52	26.18	6.36	797	Conserved secreted protein precursor - signalP detected	s/ucs	ACARI	3e-67	30.7	NR-LIGHT	136	4	113	4	78	4	7503	1	7638	1	7742	1	7829	1	7895	1	7948	1	7984	1	8026	1	8073	1	8108	1	8132
ORNSIGP-18830	3.39	0.29	3.68	JAT97203.1	2.1	OrnSigP-18830	266	OrnSigP-18830	806	SIG	30-31	28.971	4.94	25.942	4.78	806	hypothetical secreted protein precursor	s/uk	ACARI	1000	12.5		6446	1	6861	1	7182	1	7395	1	7530	1	7633	1	7717	1	7780	1	7832	1	7868	1	7908	1	7955	1	7988	1	8011
ORNSIGP-40086	14.34	0.21	14.55	JAR90946.1	2e-79	OrnSigP-40086	330	OrnSigP-40086	998	SIG	22-23	35.987	6.6	33.745	6.39	998	Conserved secreted protein precursor - signalP detected	s/ucs	ACARI	3e-62	15.5	NR-LIGHT	7152	1	7605	1	7948	1	8181	1	8329	1	8440	1	8532	1	8608	1	8669	1	8708	1	8750	1	8797	1	8835	1	8862
ORNSIGP-35976	1982.6	0	1982.6	JAP73716.1	0.0001	OrnSigP-35976	121	OrnSigP-35976	371	SIG	19-20	12.492	4.43	10.459	4.27	371	hypothetical secreted protein precursor	s/uk	ACARI	1000	64.2	ACARI	154	4	125	4	177	3	134	3	8216	1	8326	1	8415	1	8490	1	8551	1	8590	1	8632	1	8679	1	8715	1	8741
ORN-14186	1614.46	0	1614.46	JAR87362.1	4e-20	Orn-14186	131	Orn-14186	396	SIG	19-20	14.412	5.66	12.432	5.43	396	salivary gland secreted protein - signalP detected	s/	ACARI	9e-07	97.2	ACARI	66	6	89	4	62	4	166	2	133	2	108	2	90	2	67	2	54	2	41	2	566	1	535	1	511	1	497
ORNSIGP-30469	1463.6	0	1463.6	JAR87640.1	5e-43	OrnSigP-30469	200	OrnSigP-30469	608	SIG	18-19	22.857	5	21.023	5	608	hypothetical secreted protein precursor	s/uk	ACARI	1000	16		6832	1	7256	1	7586	1	7808	1	7944	1	8050	1	8138	1	8208	1	8265	1	8304	1	8346	1	8393	1	8429	1	8454
ORNSIGP-34271	1439.26	0	1439.26	JAR87640.1	8e-20	OrnSigP-34271	132	OrnSigP-34271	404	SIG	16-17	15.332	9.48	13.66	9.52	404	hypothetical secreted protein precursor	s/uk	ACARI	1000	29.6	NR-LIGHT	7017	1	7454	1	7792	1	8019	1	8162	1	8272	1	8360	1	8435	1	8496	1	8535	1	8577	1	8624	1	8660	1	8686
ORNSIGP-43091	1205.11	0	1205.11	JAR86804.1	2e-11	OrnSigP-43091	182	OrnSigP-43091	554	SIG	24-25	20.321	8.68	17.886	8.89	554	hypothetical secreted protein precursor	s/uk	ACARI	1000	31.7	ACARI	55	7	44	6	64	4	44	4	32	4	284	2	234	2	197	2	8761	1	8800	1	8843	1	8890	1	8928	1	8955
ORNSIGP-36140	605.61	0	605.61	JAP74547.1	3e-06	OrnSigP-36140	167	OrnSigP-36140	509	SIG	22-23	17.876	4.91	15.469	4.78	509	hypothetical secreted protein precursor	s/uk	Sigp			ACARI	154	4	125	4	7850	1	8080	1	8224	1	8334	1	8423	1	8498	1	8559	1	8598	1	8640	1	8687	1	8723	1	8749
ORNSIGP-35530	496.46	0	496.46	XP_002403447.1	2.4	OrnSigP-35530	112	OrnSigP-35530	344	SIG	22-23	12.31	5.09	10.043	4.89	344	hypothetical secreted protein precursor	s/uk	ACARI	1000	12.6		7051	1	7489	1	7828	1	8056	1	8199	1	8309	1	8397	1	8472	1	8533	1	8572	1	8614	1	8661	1	8697	1	8723
ORN-5995	423.97	0	423.97	ABR23433.1	3e-26	Orn-5995	81	Orn-5995	246	SIG	20-21	8.718	4.81	6.346	4.81	246	salivary secreted protein - signalP detected	s/	ACARI	1e-26	77.3	ACARI	5824	1	6199	1	6483	1	6670	1	6790	1	6881	1	6953	1	7008	1	7042	1	7073	1	7102	1	7124	1	7145	1	7156
ORN-33339	416.03	0	416.03	JAP85856.1	3e-20	Orn-33339	209	Orn-33339	630	CYT		22.999	8.67			630	secreted protein - probable fragment	s/	ACARI	2e-20	96	ACARI	131	4	330	2	266	2	218	2	3050	1	3070	1	3088	1	3097	1	3099	1	3106	1	3107	1	3107	1	3109	1	3107
ORNSIGP-33539	414.73	0	414.73	AEO32249.1	0.015	OrnSigP-33539	105	OrnSigP-33539	323	SIG	18-19	11.387	4.92	9.503	4.76	323	hypothetical secreted protein precursor	s/uk	ACARI	1000	69.5		154	4	125	4	177	3	134	3	8127	1	8236	1	8324	1	8397	1	8458	1	8497	1	8539	1	8586	1	8622	1	8648
ORNSIGP-30833	392.23	0	392.23	XP_002414888.1	9e-08	OrnSigP-30833	72	OrnSigP-30833	224	SIG	18-19	7.776	5.35	5.993	5.35	224	secreted protein precursor partial - signalP detected	s/	ACARI	5e-08	40	ACARI	6849	1	7278	1	7608	1	7831	1	7967	1	8075	1	8163	1	8235	1	8293	1	8332	1	8374	1	8421	1	8457	1	8482
ORN-19797	377.13	0	377.13	JAR87489.1	5e-52	Orn-19797	190	Orn-19797	573	SIG	18-19	21.005	8.23	18.967	7.88	573	secreted protein - signalP detected	s/	ACARI	3e-11	89.6	ACARI	1346	1	1332	1	1314	1	1262	1	1222	1	1194	1	1163	1	1147	1	1122	1	1110	1	1094	1	1075	1	1059	1	1048
ORN-35441	351.6	0	351.6	JAC30419.1	3e-06	Orn-35441	115	Orn-35441	348	SIG	21-22	13.055	5.1	10.771	4.8	348	hypothetical secreted protein precursor	s/uk	Sigp			ACARI	3346	1	3514	1	3619	1	3674	1	3708	1	3741	1	3766	1	3780	1	3790	1	3800	1	3805	1	3807	1	3812	1	3815
ORNSIGP-32186	315.15	0	315.15	JAP67008.1	0.81	OrnSigP-32186	102	OrnSigP-32186	314	SIG	20-21	11.147	6.81	9.133	7.02	314	hypothetical secreted protein precursor	s/uk	Sigp				6920	1	7354	1	7688	1	7914	1	8054	1	8162	1	8250	1	8323	1	8383	1	8422	1	8464	1	8511	1	8547	1	8572
ORNSIGP-6267	274.72	0	274.72	JAR86541.1	3e-42	OrnSigP-6267	305	OrnSigP-6267	923	SIG	23-24	33.594	7.03	31.244	7.16	923	hypothetical secreted protein precursor	s/uk	ACARI	1000	38.9	NR-LIGHT	269	3	224	3	174	3	129	3	95	3	327	2	279	2	7488	1	7536	1	7570	1	7608	1	7651	1	7684	1	7705
ORN-12057	252.06	0	252.06	JAR86804.1	1e-46	Orn-12057	378	Orn-12057	1137	SIG	25-26	41.147	8.53	38.559	8.59	1137	hypothetical conserved secreted protein precursor	s/ucs	Sigp			ACARI	63	6	42	6	188	2	145	2	111	2	85	2	65	2	47	2	32	2	23	2	343	1	309	1	279	1	256
ORNSIGP-13225	251.56	0	251.56	JAC28169.1	1e-11	OrnSigP-13225	229	OrnSigP-13225	695	SIG	19-20	24.715	9.1	22.756	9.1	695	secreted protein precursor - signalP detected	s/	ACARI	6e-12	89.1	ACARI	6336	1	6747	1	7062	1	7273	1	7407	1	7509	1	7592	1	7655	1	7706	1	7741	1	7779	1	7824	1	7857	1	7880
ORNSIGP-35865	243.44	0	243.44	JAC28532.1	2.4	OrnSigP-35865	148	OrnSigP-35865	452	SIG	23-24	15.789	4.4	13.412	4.31	452	hypothetical secreted protein precursor	s/uk	ACARI	1000	9.6		7064	1	7502	1	7841	1	8070	1	8213	1	8323	1	8412	1	8487	1	8548	1	8587	1	8629	1	8676	1	8712	1	8738
ORNSIGP-7665	221.17	0	221.17	KPM10778.1	45	OrnSigP-7665	53	OrnSigP-7665	161	SIG	25-26	6.358	8.96	3.331	9.5	161	hypothetical secreted protein precursor	s/uk	ACARI	1000	9.4		6222	1	6626	1	6936	1	7145	1	7278	1	7380	1	7462	1	7523	1	7571	1	7605	1	7643	1	7686	1	7719	1	7740
ORNSIGP-36244	214.87	0	214.87	JAC24617.1	0.22	OrnSigP-36244	148	OrnSigP-36244	452	SIG	27-28	16.701	7.71	13.867	7.11	452	hypothetical secreted protein precursor	s/uk	ACARI	1000	25.6		7077	1	7516	1	7856	1	8086	1	8230	1	8340	1	8429	1	8504	1	8565	1	8604	1	8646	1	8693	1	8729	1	8755
ORNSIGP-14185	200.55	0	200.55	JAR87362.1	5e-17	OrnSigP-14185	113	OrnSigP-14185	341	SIG	19-20	12.556	5.09	10.547	4.96	341	hypothetical secreted protein precursor	s/uk	ACARI	1000	54.6		66	6	89	4	62	4	166	2	133	2	108	2	90	2	67	2	54	2	41	2	7809	1	7855	1	7888	1	7911
ORN-13285	169.27	0	169.27	JAA61201.1	5e-05	Orn-13285	71	Orn-13285	213	SIG	-1	7.725	8.06			213	hypothetical secreted protein precursor	s/uk	Sigp			ACARI	84	5	243	2	194	2	152	2	118	2	94	2	75	2	562	1	527	1	509	1	482	1	451	1	425	1	409
ORNSIGP-3502	131.32	0	131.32	JAT99540.1	12	OrnSigP-3502	70	OrnSigP-3502	218	SIG	-1	7.663	6.7			218	hypothetical secreted protein precursor	s/uk	ACARI	1000	5.5		6139	1	6539	1	6849	1	7058	1	7191	1	7292	1	7371	1	7429	1	7477	1	7511	1	7548	1	7589	1	7622	1	7643
ORNSIGP-30871	126.51	0	126.51	JAA55842.1	3.1	OrnSigP-30871	79	OrnSigP-30871	245	SIG	15-16	8.851	9.2	7.146	8.51	245	hypothetical secreted protein precursor	s/uk	ACARI	1000	5.3		6851	1	7281	1	7611	1	7834	1	7970	1	8078	1	8166	1	8238	1	8296	1	8335	1	8377	1	8424	1	8460	1	8485
ORNSIGP-37454	126.1	0	126.1	XP_002415107.1	16	OrnSigP-37454	50	OrnSigP-37454	158	SIG	30-31	5.542	9.5	2.175	9.51	158	hypothetical secreted protein precursor	s/uk	ACARI	1000	26.1		7103	1	7545	1	7886	1	8117	1	8261	1	8372	1	8463	1	8538	1	8599	1	8638	1	8680	1	8727	1	8764	1	8790
ORNSIGP-43515	103.21	0	103.21	JAB83219.1	3e-06	OrnSigP-43515	176	OrnSigP-43515	536	SIG	21-22	19.543	4.88	17.347	4.79	536	hypothetical secreted protein precursor	s/uk	Sigp			ACARI	268	3	222	3	173	3	429	2	366	2	325	2	8630	1	8709	1	8771	1	8810	1	8853	1	8900	1	8939	1	8966
ORNSIGP-33265	97.54	0	97.54	JAR94307.1	16	OrnSigP-33265	54	OrnSigP-33265	164	SIG	30-31	5.909	6.52	2.674	4.13	164	hypothetical secreted protein precursor	s/uk	ACARI	1000	6.7		6974	1	7408	1	7742	1	7969	1	8110	1	8219	1	8307	1	8380	1	8441	1	8480	1	8522	1	8569	1	8605	1	8631
ORNSIGP-35626	83.68	0	83.68	JAR86545.1	1e-10	OrnSigP-35626	192	OrnSigP-35626	584	SIG	18-19	20.489	5.22	18.559	5.08	584	secreted papa repeat protein partial - signalP detected	s/	ACARI	2e-10	27.8	ACARI	270	3	225	3	516	2	8060	1	8203	1	8313	1	8402	1	8477	1	8538	1	8577	1	8619	1	8666	1	8702	1	8728
ORNSIGP-39037	83.59	0	83.59	JAR86545.1	1e-08	OrnSigP-39037	105	OrnSigP-39037	323	SIG	22-23	11.56	8.39	9.235	7.69	323	hypothetical secreted protein precursor	s/uk	ACARI	1000	32.6	ACARI	270	3	225	3	7922	1	8153	1	8299	1	8410	1	8501	1	8577	1	8638	1	8677	1	8719	1	8766	1	8803	1	8830
ORN-5932	83.18	0	83.18	XP_002401106.1	1e-11	Orn-5932	55	Orn-5932	168	SIG	24-25	6.142	8.29	3.474	8.33	168	hypothetical conserved secreted protein precursor	s/ucs	Sigp			ACARI	5818	1	6190	1	6473	1	6660	1	6780	1	6869	1	6941	1	6996	1	7030	1	7061	1	7090	1	7112	1	7133	1	7144
ORNSIGP-22523	76.47	0	76.47	JAA58345.1	0.076	OrnSigP-22523	61	OrnSigP-22523	191	SIG	22-23	6.828	6.2	4.247	5.93	191	hypothetical secreted protein precursor	s/uk	ACARI	1000	29		6546	1	6964	1	7288	1	7504	1	7639	1	7743	1	7830	1	7896	1	7949	1	7985	1	8027	1	8074	1	8109	1	8133
ORNSIGP-8625	75.67	0	75.67	JAT96642.1	1.4	OrnSigP-8625	66	OrnSigP-8625	206	SIG	-1	7.365	10.05			206	hypothetical secreted protein precursor	s/uk	ACARI	1000	9.4		6241	1	6646	1	6958	1	7168	1	7302	1	7404	1	7486	1	7547	1	7596	1	7630	1	7668	1	7711	1	7744	1	7765
ORN-36324	67.33	0	67.33	JAB74461.1	2e-31	Orn-36324	89	Orn-36324	270	SIG	22-23	9.951	9.14	7.411	8.73	270	secreted protein precursor - signalP detected	s/	ACARI	8e-32	101.1	ACARI	3610	1	3792	1	3914	1	3981	1	4022	1	4058	1	4085	1	4099	1	4111	1	4123	1	4129	1	4132	1	4143	1	4146
ORNSIGP-25884	66.69	0	66.69	JAR87405.1	1e-21	OrnSigP-25884	542	OrnSigP-25884	1634	SIG	18-19	60.708	6.26	58.831	6.27	1634	hypothetical secreted protein precursor	s/uk	ACARI	1000	21	ACARI	80	6	57	6	7405	1	7623	1	7759	1	7864	1	7951	1	8018	1	8074	1	8111	1	8153	1	8200	1	8235	1	8260
ORNSIGP-30548	65.02	0	65.02	XP_018494485.1	0.057	OrnSigP-30548	68	OrnSigP-30548	212	SIG	29-30	7.884	6.8	4.63	6.91	212	hypothetical secreted protein precursor	s/uk	ACARI	1000	14.6		1	66	7262	1	7592	1	7814	1	7950	1	8058	1	8146	1	8217	1	8274	1	8313	1	8355	1	8402	1	8438	1	8463
ORNSIGP-35392	61.97	0	61.97	AFK84954.1	1.4	OrnSigP-35392	56	OrnSigP-35392	176	SIG	-1	6.312	8.79			176	hypothetical secreted protein precursor	s/uk	ACARI	1000	7.4		7047	1	7485	1	7824	1	8052	1	8195	1	8305	1	8393	1	8468	1	8529	1	8568	1	8610	1	8657	1	8693	1	8719
ORN-3502	59.86	0	59.86	JAP80591.1	3e-14	Orn-3502	58	Orn-3502	177	SIG	16-17	5.955	4.41	4.312	4.68	177	secreted salivary gland peptide - signalP detected	s/	REFSEQ-INVERTEBRATE	2e-11	80	ACARI	21	13	53	6	54	5	33	5	26	5	18	5	11	5	11	4	8	4	106	2	86	2	3660	1	3664	1	3666
ORN-5894	59.86	0	59.86	JAC23659.1	3e-17	Orn-5894	58	Orn-5894	177	SIG	16-17	6.145	8.7	4.511	8.99	177	secreted salivary gland peptide ixodes scapularis secreted salivary gland peptide - signalP detected	s/	ACARI	1e-17	85.5	ACARI	21	13	53	6	54	5	33	5	26	5	18	5	11	5	11	4	8	4	106	2	86	2	7109	1	7130	1	7141
ORNSIGP-33744	56.79	0	56.79	XP_002411601.1	9e-40	OrnSigP-33744	123	OrnSigP-33744	377	SIG	21-22	13.852	10.01	11.613	10.42	377	Conserved secreted protein precursor - signalP detected	s/ucs	ACARI	5e-40		ACARI	6994	1	7429	1	7765	1	7992	1	8135	1	8244	1	8332	1	8406	1	8467	1	8506	1	8548	1	8595	1	8631	1	8657
ORNSIGP-10367	55.9	0	55.9	XP_002414639.1	5.3	OrnSigP-10367	57	OrnSigP-10367	179	SIG	-1	6.435	6.51			179	hypothetical secreted protein precursor	s/uk	ACARI	1000	11.3		6276	1	6683	1	6996	1	7206	1	7340	1	7442	1	7525	1	7587	1	7636	1	7670	1	7708	1	7751	1	7784	1	7805
ORNSIGP-13866	55.9	0	55.9	JAP75906.1	2.4	OrnSigP-13866	57	OrnSigP-13866	179	SIG	20-21	5.789	5.73	3.849	6.27	179	hypothetical secreted protein precursor	s/uk	ACARI	1000	2.3		6356	1	6768	1	7084	1	7295	1	7429	1	7531	1	7614	1	7677	1	7728	1	7763	1	7802	1	7848	1	7881	1	7904
ORNSIGP-21396	52.49	0	52.49	XP_002435259.1	7e-14	OrnSigP-21396	73	OrnSigP-21396	221	SIG	-1	8.376	5.34			221	hypothetical secreted protein precursor	s/uk	ACARI	1000	23	ACARI	6511	1	6927	1	7251	1	7464	1	7599	1	7702	1	7787	1	7853	1	7905	1	7941	1	7982	1	8029	1	8064	1	8088
ORNSIGP-28673	46.72	0	46.72	XP_015785902.1	3.1	OrnSigP-28673	69	OrnSigP-28673	209	SIG	21-22	7.485	4.63	5.118	4.63	209	hypothetical secreted protein precursor	s/uk	ACARI	1000	7.7		6757	1	7179	1	7508	1	7726	1	7862	1	7968	1	8056	1	8125	1	8181	1	8218	1	8260	1	8307	1	8343	1	8368
ORN-33558	46.57	0	46.57	JAR89434.1	9e-14	Orn-33558	153	Orn-33558	462	SIG	19-20	16.503	7.48	14.509	7.7	462	hypothetical conserved secreted protein precursor	s/ucs	netoglyc			ACARI	340	2	287	2	3066	1	3099	1	3122	1	3144	1	3162	1	3172	1	3175	1	3182	1	3183	1	3183	1	3185	1	3184
ORNSIGP-14591	45.9	0	45.9	XP_002405078.1	5.4	OrnSigP-14591	61	OrnSigP-14591	185	SIG	20-21	6.526	9.49	4.57	10.61	185	hypothetical secreted protein precursor	s/uk	ACARI	1000	3.5		6369	1	6781	1	7097	1	7310	1	7444	1	7546	1	7630	1	7693	1	7744	1	7779	1	7819	1	7865	1	7898	1	7921
ORNSIGP-18621	43.17	0	43.17	JAA64647.1	0.84	OrnSigP-18621	62	OrnSigP-18621	187	SIG	19-20	7.534	8.37	5.185	7.84	187	hypothetical secreted protein precursor	s/uk	ACARI	1000	45.1		6443	1	6858	1	7178	1	7391	1	7526	1	7629	1	7713	1	7776	1	7828	1	7864	1	7904	1	7951	1	7984	1	8007
ORNSIGP-17857	41.86	0	41.86	JAP69061.1	21	OrnSigP-17857	60	OrnSigP-17857	188	SIG	28-29	6.962	8.94	3.778	10.2	188	hypothetical secreted protein precursor	s/uk	ACARI	1000	3.9		6428	1	6843	1	7163	1	7376	1	7511	1	7614	1	7698	1	7761	1	7813	1	7849	1	7889	1	7936	1	7969	1	7992
ORNSIGP-4179	40.6	0	40.6	JAA59965.1	5.4	OrnSigP-4179	63	OrnSigP-4179	189	SIG	18-19	7.352	9.8	5.168	10.29	189	hypothetical secreted protein precursor	s/uk	ACARI	1000	5.1		6156	1	6556	1	6866	1	7075	1	7208	1	7309	1	7388	1	7446	1	7494	1	7528	1	7565	1	7607	1	7640	1	7661
ORNSIGP-18897	37.87	0	37.87	JAA55131.1	12	OrnSigP-18897	76	OrnSigP-18897	236	SIG	19-20	8.753	6.37	6.596	7.07	236	hypothetical secreted protein precursor	s/uk	ACARI	1000	4.2		6447	1	6863	1	7184	1	7397	1	7532	1	7635	1	7719	1	7782	1	7834	1	7870	1	7910	1	7957	1	7990	1	8013
ORNSIGP-34691	35.71	0	35.71	JAR86856.1	3e-07	OrnSigP-34691	189	OrnSigP-34691	575	SIG	21-22	21.062	4.69	18.842	4.62	575	hypothetical secreted protein precursor	s/uk	ACARI	1000	43.4	ACARI	28	10	17	10	7807	1	8035	1	8178	1	8288	1	8376	1	8451	1	8512	1	8551	1	8593	1	8640	1	8676	1	8702
ORNSIGP-19757	35.02	0	35.02	JAP68765.1	9.2	OrnSigP-19757	64	OrnSigP-19757	194	SIG	19-20	6.887	9.3	4.874	8.73	194	hypothetical secreted protein precursor	s/uk	ACARI	1000	7.7		6467	1	6883	1	7205	1	7418	1	7553	1	7656	1	7740	1	7803	1	7855	1	7891	1	7931	1	7978	1	8012	1	8035
ORNSIGP-44395	34.02	0	34.02	JAB73844.1	7	OrnSigP-44395	65	OrnSigP-44395	195	SIG	22-23	7.131	5.11	4.794	6.06	195	hypothetical secreted protein precursor	s/uk	ACARI	1000	26		7241	1	7695	1	8042	1	8278	1	8432	1	8544	1	8642	1	8721	1	8784	1	8823	1	8866	1	8913	1	8952	1	8979
ORNSIGP-18340	31.67	0	31.67	JAC29103.1	3.1	OrnSigP-18340	111	OrnSigP-18340	341	SIG	33-34	12.498	8.55	8.659	7.82	341	hypothetical secreted protein precursor	s/uk	ACARI	1000	25.4		6436	1	6851	1	7171	1	7384	1	7519	1	7622	1	7706	1	7769	1	7821	1	7857	1	7897	1	7944	1	7977	1	8000
ORN-41889	31.01	0	31.01	JAP74095.1	2e-27	Orn-41889	231	Orn-41889	696	SIG	23-24	24.863	4.75	22.632	4.67	696	enteropeptidase-like - signalP detected	s/protease	REFSEQ-INVERTEBRATE	8e-12	81.3	NR-LIGHT	5126	1	5439	1	5664	1	5813	1	5906	1	5976	1	6027	1	6072	1	6096	1	6117	1	6131	1	6143	1	6160	1	6167
ORNSIGP-32674	30.8	0	30.8	JAT93782.1	0.092	OrnSigP-32674	181	OrnSigP-32674	551	SIG	23-24	20.222	9.45	17.652	9.42	551	hypothetical secreted protein precursor	s/uk	ACARI	1000	4.7		6949	1	7383	1	7717	1	7943	1	8084	1	8193	1	8281	1	8354	1	8414	1	8453	1	8495	1	8542	1	8578	1	8603
ORNSIGP-32983	29.91	0	29.91	JAT99006.1	0.26	OrnSigP-32983	177	OrnSigP-32983	539	SIG	28-29	19.915	4.63	16.843	4.52	539	hypothetical secreted protein precursor	s/uk	ACARI	1000	5.9		6965	1	7399	1	7733	1	7960	1	8101	1	8210	1	8298	1	8371	1	8431	1	8470	1	8512	1	8559	1	8595	1	8621
ORNSIGP-19591	29.59	0	29.59	JAT95886.1	12	OrnSigP-19591	64	OrnSigP-19591	200	SIG	19-20	7.566	10.29	5.479	9.52	200	hypothetical secreted protein precursor	s/uk	ACARI	1000	2.2		6463	1	6879	1	7200	1	7413	1	7548	1	7651	1	7735	1	7798	1	7850	1	7886	1	7926	1	7973	1	8007	1	8030
ORNSIGP-25152	29.59	0	29.59	XP_003745608.1	7	OrnSigP-25152	64	OrnSigP-25152	200	SIG	22-23	7.072	6.52	4.795	5.53	200	hypothetical secreted protein precursor	s/uk	ACARI	1000	20.4		6630	1	7050	1	7375	1	7592	1	7727	1	7832	1	7919	1	7985	1	8039	1	8075	1	8117	1	8164	1	8199	1	8224
ORNSIGP-31227	29.36	0	29.36	XP_002433392.1	5e-06	OrnSigP-31227	119	OrnSigP-31227	365	SIG	19-20	13.263	4.56	11.19	4.47	365	hypothetical secreted protein precursor	s/uk	Sigp			ACARI	212	3	7300	1	7631	1	7856	1	7994	1	8102	1	8190	1	8262	1	8320	1	8359	1	8401	1	8448	1	8484	1	8509
ORNSIGP-9771	28.65	0	28.65	JAA54507.1	4.1	OrnSigP-9771	74	OrnSigP-9771	230	SIG	16-17	8.22	10.27	6.259	9.78	230	hypothetical secreted protein precursor	s/uk	ACARI	1000	18.4		6263	1	6670	1	6983	1	7193	1	7327	1	7429	1	7512	1	7574	1	7623	1	7657	1	7695	1	7738	1	7771	1	7792
ORNSIGP-29972	28.6	0	28.6	JAT92717.1	0.29	OrnSigP-29972	122	OrnSigP-29972	368	SIG	19-20	13.674	9.13	11.543	9.3	368	hypothetical secreted protein precursor	s/uk	ACARI	1000	24		6809	1	7233	1	7563	1	7784	1	7920	1	8026	1	8114	1	8183	1	8240	1	8278	1	8320	1	8367	1	8403	1	8428
ORNSIGP-44576	28.04	0	28.04	XP_015791999.1	5.3	OrnSigP-44576	77	OrnSigP-44576	231	SIG	-1	8.491	11.35			231	hypothetical secreted protein precursor	s/uk	ACARI	1000	46		7246	1	7701	1	8048	1	8284	1	8438	1	8550	1	8648	1	8727	1	8790	1	8829	1	8872	1	8919	1	8958	1	8985
ORNSIGP-14498	26.38	0	26.38	JAB70996.1	7e-12	OrnSigP-14498	176	OrnSigP-14498	536	SIG	20-21	19.245	4.72	17.133	4.65	536	hypothetical secreted protein precursor	s/uk	netoglyc			ACARI	270	3	225	3	516	2	7308	1	7442	1	7544	1	7628	1	7691	1	7742	1	7777	1	7817	1	7863	1	7896	1	7919
ORN-39518	25.57	0	25.57	JAR87190.1	1e-41	Orn-39518	304	Orn-39518	915	SIG	18-19	34.366	8.82	32.415	8.78	915	salivary secreted peptide - signalP detected	s/	ACARI	2e-31	75.7	ACARI	582	2	512	2	436	2	4936	1	4996	1	5048	1	5087	1	5121	1	5137	1	5154	1	5164	1	5170	1	5185	1	5191
ORNSIGP-15976	25.22	0	25.22	XP_002435014.1	3.1	OrnSigP-15976	66	OrnSigP-15976	206	SIG	22-23	7.356	8.75	4.919	7.96	206	hypothetical secreted protein precursor	s/uk	ACARI	1000	7.3		6391	1	6805	1	7122	1	7335	1	7469	1	7571	1	7655	1	7718	1	7769	1	7805	1	7845	1	7892	1	7925	1	7948
ORNSIGP-40414	25.22	0	25.22	JAA64207.1	0.82	OrnSigP-40414	66	OrnSigP-40414	206	SIG	19-20	7.329	9.41	5.367	9.07	206	hypothetical secreted protein precursor	s/uk	ACARI	1000	4.1		7160	1	7613	1	7956	1	8189	1	8339	1	8450	1	8543	1	8619	1	8680	1	8719	1	8761	1	8808	1	8846	1	8873
ORNSIGP-31218	24.85	0	24.85	JAC23978.1	1.4	OrnSigP-31218	106	OrnSigP-31218	326	SIG	18-19	11.132	4.68	9.312	4.56	326	hypothetical secreted protein precursor	s/uk	ACARI	1000	66.8		154	4	125	4	177	3	134	3	7993	1	8101	1	8189	1	8261	1	8319	1	8358	1	8400	1	8447	1	8483	1	8508
ORNSIGP-26062	23.36	0	23.36	JAP84045.1	15	OrnSigP-26062	69	OrnSigP-26062	209	SIG	28-29	7.547	10.04	4.468	8.27	209	hypothetical secreted protein precursor	s/uk	ACARI	1000	6.6		6665	1	7085	1	7412	1	7630	1	7766	1	7871	1	7958	1	8025	1	8081	1	8118	1	8160	1	8207	1	8242	1	8267
ORN-35923	22.05	0	22.05	ACX53960.1	2e-18	Orn-35923	155	Orn-35923	468	SIG	21-22	17.806	5.4	15.695	5.21	468	hypothetical conserved secreted protein - signalP detected	s/	ACARI	9e-19	109.2	ACARI	3487	1	3662	1	3774	1	3835	1	3874	1	3909	1	3934	1	3948	1	3959	1	3970	1	3976	1	3979	1	3988	1	3991
ORNSIGP-43623	21.67	0	21.67	JAA62892.1	3.1	OrnSigP-43623	68	OrnSigP-43623	212	SIG	-1	7.743	8.78			212	hypothetical secreted protein precursor	s/uk	ACARI	1000	10.4		7232	1	7685	1	8032	1	8268	1	8422	1	8534	1	8632	1	8711	1	8773	1	8812	1	8855	1	8902	1	8941	1	8968
ORN-32593	21.22	0	21.22	JAB72110.1	1e-06	Orn-32593	131	Orn-32593	396	SIG	18-19	14.494	5.94	12.634	5.65	396	salivary gland secreted protein - signalP detected	s/	ACARI	5e-07	89.2	ACARI	66	6	89	4	62	4	2846	1	2859	1	2875	1	2891	1	2898	1	2898	1	2905	1	2904	1	2903	1	2904	1	2901
ORNSIGP-35822	21.13	0	21.13	XP_003743183.1	4e-12	OrnSigP-35822	133	OrnSigP-35822	407	SIG	29-30	14.426	9.1	11.383	8.9	407	hypothetical secreted protein precursor	s/uk	netoglyc			ACARI	7062	1	7500	1	7839	1	8068	1	8211	1	8321	1	8410	1	8485	1	8546	1	8585	1	8627	1	8674	1	8710	1	8736
ORNSIGP-37001	20.15	0	20.15	JAP65875.1	12	OrnSigP-37001	69	OrnSigP-37001	215	SIG	19-20	7.815	6.51	5.805	6.75	215	hypothetical secreted protein precursor	s/uk	ACARI	1000	11		7093	1	7533	1	7874	1	8105	1	8249	1	8360	1	8451	1	8526	1	8587	1	8626	1	8668	1	8715	1	8751	1	8777
ORNSIGP-14230	17.5	0	17.5	XP_003741723.1	15	OrnSigP-14230	71	OrnSigP-14230	221	SIG	-1	7.625	6.67			221	hypothetical secreted protein precursor	s/uk	ACARI	1000	6		6362	1	6774	1	7090	1	7302	1	7436	1	7538	1	7621	1	7684	1	7735	1	7770	1	7810	1	7856	1	7889	1	7912
ORNSIGP-23655	17.5	0	17.5	XP_003743160.1	21	OrnSigP-23655	73	OrnSigP-23655	221	SIG	17-18	8.587	4.75	6.378	4.7	221	hypothetical secreted protein precursor	s/uk	ACARI	1000	17.7		6585	1	7004	1	7329	1	7545	1	7680	1	7785	1	7872	1	7938	1	7991	1	8027	1	8069	1	8116	1	8151	1	8175
ORNSIGP-37766	17.5	0	17.5	XP_002400165.1	2.4	OrnSigP-37766	71	OrnSigP-37766	221	SIG	22-23	7.703	8.28	5.278	7.84	221	hypothetical secreted protein precursor	s/uk	ACARI	1000	10.5		1	66	7550	1	7891	1	8122	1	8267	1	8378	1	8469	1	8544	1	8605	1	8644	1	8686	1	8733	1	8770	1	8796
ORN-22603	16.83	0	16.83	JAP85856.1	5e-23	Orn-22603	135	Orn-22603	405	SIG	13-14	14.247	9.81	12.948	9.81	405	secreted protein 3	s/	ACARI	1e-22	87.1	ACARI	131	4	330	2	266	2	218	2	1508	1	1489	1	1461	1	1450	1	1429	1	1421	1	1407	1	1393	1	1380	1	1371
ORNSIGP-5995	15.97	0	15.97	JAA68211.1	5.4	OrnSigP-5995	84	OrnSigP-5995	260	SIG	27-28	9.706	9.6	6.493	7.96	260	hypothetical secreted protein precursor	s/uk	ACARI	1000	36.3		6186	1	6587	1	6897	1	7106	1	7239	1	7340	1	7419	1	7477	1	7525	1	7559	1	7596	1	7638	1	7671	1	7692
ORNSIGP-24072	15.9	0	15.9	JAP75768.1	0.013	OrnSigP-24072	228	OrnSigP-24072	692	SIG	21-22	24.552	4.82	22.423	4.82	692	hypothetical secreted protein precursor	s/uk	Sigp				268	3	222	3	173	3	7562	1	7697	1	7802	1	7889	1	7955	1	8008	1	8044	1	8086	1	8133	1	8168	1	8192
ORNSIGP-30867	15.63	0	15.63	XP_015795195.1	27	OrnSigP-30867	75	OrnSigP-30867	226	SIG	22-23	8.56	10.17	5.997	10.42	226	hypothetical secreted protein precursor	s/uk	ACARI	1000	8		6850	1	7280	1	7610	1	7833	1	7969	1	8077	1	8165	1	8237	1	8295	1	8334	1	8376	1	8423	1	8459	1	8484
ORNSIGP-26726	14.4	0	14.4	JAA57627.1	7	OrnSigP-26726	86	OrnSigP-26726	266	SIG	22-23	9.941	10.87	7.498	9.92	266	hypothetical secreted protein precursor	s/uk	ACARI	1000	9.6		6686	1	7106	1	7433	1	7651	1	7787	1	7892	1	7979	1	8047	1	8103	1	8140	1	8182	1	8229	1	8264	1	8289
ORNSIGP-30778	13.69	0	13.69	XP_002413887.1	3e-13	OrnSigP-30778	87	OrnSigP-30778	269	SIG	19-20	9.579	9.68	7.511	8.82	269	secreted protein precursor - signalP detected	s/	ACARI	7e-12	53	ACARI	6845	1	7273	1	7603	1	7826	1	7962	1	8070	1	8158	1	8230	1	8288	1	8327	1	8369	1	8416	1	8452	1	8477
ORNSIGP-4491	13.44	0	13.44	JAP76363.1	2.4	OrnSigP-4491	75	OrnSigP-4491	233	SIG	29-30	8.541	8.63	5.08	8.64	233	hypothetical secreted protein precursor	s/uk	ACARI	1000	4.3		6164	1	6565	1	6875	1	7084	1	7217	1	7318	1	7397	1	7455	1	7503	1	7537	1	7574	1	7616	1	7649	1	7670
ORN-36689	12.82	0	12.82	AAY66714.1	0.37	Orn-36689	90	Orn-36689	273	SIG	20-21	10.311	8.46	8.062	8.13	273	hypothetical secreted protein precursor	s/uk	Sigp				3716	1	3905	1	4034	1	4104	1	4145	1	4183	1	4212	1	4227	1	4239	1	4251	1	4257	1	4260	1	4271	1	4274
ORN-34245	12.04	0	12.04	JAC30570.1	5e-14	Orn-34245	158	Orn-34245	477	SIG	15-16	17.688	7.7	15.867	7.69	477	secreted protein precursor - signalP detected	s/	ACARI	2e-14	77.2	ACARI	126	4	3196	1	3286	1	3330	1	3359	1	3386	1	3407	1	3417	1	3423	1	3431	1	3434	1	3435	1	3439	1	3439
ORNSIGP-31198	11.87	0	11.87	XP_015795441.1	4.1	OrnSigP-31198	77	OrnSigP-31198	239	SIG	28-29	8.563	7.66	5.368	8.99	239	hypothetical secreted protein precursor	s/uk	ACARI	1000	2.6		6868	1	7299	1	7630	1	7855	1	7992	1	8100	1	8188	1	8260	1	8318	1	8357	1	8399	1	8446	1	8482	1	8507
ORN-39024	11.64	0	11.64	JAA64413.1	0.63	Orn-39024	79	Orn-39024	240	SIG	27-28	9.143	6.66	6.131	5.42	240	hypothetical secreted protein precursor	s/uk	ACARI	1000	41		4306	1	4548	1	4705	1	4805	1	4862	1	4912	1	4951	1	4982	1	4998	1	5015	1	5025	1	5031	1	5045	1	5051
ORNSIGP-33537	10.32	0	10.32	JAP65780.1	1.4	OrnSigP-33537	93	OrnSigP-33537	287	SIG	-1	10.552	9.45			287	hypothetical secreted protein precursor	s/uk	ACARI	1000	14.1		6986	1	7421	1	7757	1	7984	1	8126	1	8235	1	8323	1	8396	1	8457	1	8496	1	8538	1	8585	1	8621	1	8647
ORNSIGP-21275	10.14	0	10.14	XP_003745541.1	3.1	OrnSigP-21275	82	OrnSigP-21275	247	SIG	18-19	9.242	9.51	7.285	9.62	247	hypothetical secreted protein precursor	s/uk	ACARI	1000	5.5		6507	1	6923	1	7247	1	7460	1	7595	1	7698	1	7783	1	7849	1	7901	1	7937	1	7978	1	8025	1	8060	1	8084
ORNSIGP-11625	9.4	0	9.4	XP_018497726.1	0.37	OrnSigP-11625	81	OrnSigP-11625	251	SIG	20-21	9.386	9.56	6.976	8.78	251	hypothetical secreted protein precursor	s/uk	ACARI	1000	2.1		6296	1	6705	1	7018	1	7229	1	7363	1	7465	1	7548	1	7610	1	7660	1	7695	1	7733	1	7777	1	7810	1	7832
ORNSIGP-41622	9.4	0	9.4	XP_002413651.1	9	OrnSigP-41622	81	OrnSigP-41622	251	SIG	22-23	9.457	8.69	6.778	7.85	251	hypothetical secreted protein precursor	s/uk	ACARI	1000	11.3		7185	1	7638	1	7985	1	8219	1	8371	1	8482	1	8578	1	8656	1	8717	1	8756	1	8798	1	8845	1	8883	1	8910
ORNSIGP-24795	8.9	0	8.9	XP_002412602.1	2.4	OrnSigP-24795	82	OrnSigP-24795	254	SIG	22-23	9.352	10.3	6.786	10.23	254	hypothetical secreted protein precursor	s/uk	ACARI	1000	6.3		6616	1	7035	1	7360	1	7577	1	7712	1	7817	1	7904	1	7970	1	8023	1	8059	1	8101	1	8148	1	8183	1	8208
ORNSIGP-24203	8.36	0	8.36	XP_002400918.1	5e-16	OrnSigP-24203	98	OrnSigP-24203	302	SIG	-1	9.691	4.09			302	hypothetical secreted protein precursor	s/uk	netoglyc			ACARI	6603	1	7022	1	7347	1	7564	1	7699	1	7804	1	7891	1	7957	1	8010	1	8046	1	8088	1	8135	1	8170	1	8194
ORNSIGP-18572	8.34	0	8.34	XP_018496053.1	0.0004	OrnSigP-18572	180	OrnSigP-18572	542	SIG	23-24	19.905	6.54	17.66	6.49	542	hypothetical secreted protein precursor	s/uk	ACARI	1000	6.2		6440	1	6855	1	7175	1	7388	1	7523	1	7626	1	7710	1	7773	1	7825	1	7861	1	7901	1	7948	1	7981	1	8004
ORNSIGP-21137	8.28	0	8.28	KPM04571.1	3.2	OrnSigP-21137	86	OrnSigP-21137	258	SIG	24-25	10.04	9.7	7.354	9.67	258	hypothetical secreted protein precursor	s/uk	ACARI	1000	18.3		6504	1	6920	1	7244	1	7457	1	7592	1	7695	1	7780	1	7846	1	7898	1	7934	1	7974	1	8021	1	8056	1	8080
ORNSIGP-33890	7.99	0	7.99	JAP80169.1	1.4	OrnSigP-33890	84	OrnSigP-33890	260	SIG	18-19	9.235	8.07	7.098	7.73	260	hypothetical secreted protein precursor	s/uk	ACARI	1000	6.1		7000	1	7435	1	7771	1	7998	1	8141	1	8250	1	8338	1	8412	1	8473	1	8512	1	8554	1	8601	1	8637	1	8663
ORNSIGP-36146	7.45	0	7.45	XP_003747631.1	2e-07	OrnSigP-36146	113	OrnSigP-36146	347	SIG	24-25	13.054	9.59	10.554	7.04	347	hypothetical secreted protein precursor	s/uk	ACARI	1000	41.6	ACARI	7072	1	7511	1	7851	1	8081	1	8225	1	8335	1	8424	1	8499	1	8560	1	8599	1	8641	1	8688	1	8724	1	8750
ORN-16495	7.34	0	7.34	XP_015789062.1	1.4	Orn-16495	104	Orn-16495	312	SIG	20-21	11.81	8.74	9.682	8.41	312	hypothetical secreted protein precursor	s/uk	ACARI	1000	8.3		1117	1	1083	1	1042	1	976	1	932	1	900	1	865	1	843	1	812	1	797	1	775	1	751	1	730	1	716
ORN-22145	7.07	0	7.07	XP_018495356.1	0.37	Orn-22145	104	Orn-22145	315	SIG	21-22	11.252	9.56	9.053	9.76	315	Conserved secreted protein precursor - signalP detected	s/ucs	ACARI	5e-56		REFSEQ-VERTEBRATES	1533	1	1538	1	1533	1	1492	1	1460	1	1439	1	1411	1	1397	1	1375	1	1366	1	1351	1	1336	1	1322	1	1312
ORNSIGP-8794	6.21	0	6.21	YP_009000472.1	1.4	OrnSigP-8794	134	OrnSigP-8794	403	SIG	28-29	15.677	9.81	12.439	11.11	403	hypothetical secreted protein precursor	s/uk	ACARI	1000	7.4		6245	1	6650	1	6962	1	7172	1	7306	1	7408	1	7490	1	7552	1	7601	1	7635	1	7673	1	7716	1	7749	1	7770
ORNSIGP-22622	6.21	0	6.21	JAB69922.1	3e-23	OrnSigP-22622	91	OrnSigP-22622	275	SIG	29-30	10.328	8.76	7.23	8.14	275	leishmanolysin-like peptidase peptidase m8 family - signalP detected	s/protease	ACARI	2e-23	13.7	ACARI	6549	1	6967	1	7291	1	7507	1	7642	1	7746	1	7833	1	7899	1	7952	1	7988	1	8030	1	8077	1	8112	1	8136
ORNSIGP-40630	5.28	0	5.28	XP_003746098.1	1.4	OrnSigP-40630	111	OrnSigP-40630	341	SIG	24-25	12.683	9.57	9.996	9.72	341	hypothetical secreted protein precursor	s/uk	ACARI	1000	13.8		7165	1	7618	1	7961	1	8194	1	8344	1	8455	1	8548	1	8624	1	8685	1	8724	1	8766	1	8813	1	8851	1	8878
ORNSIGP-36638	5.16	0	5.16	JAA60946.1	2.4	OrnSigP-36638	93	OrnSigP-36638	287	SIG	16-17	10.125	4.62	8.455	4.62	287	hypothetical secreted protein precursor	s/uk	ACARI	1000	8.6		7086	1	7525	1	7865	1	8095	1	8239	1	8350	1	8439	1	8514	1	8575	1	8614	1	8656	1	8703	1	8739	1	8765
ORNSIGP-30111	4.8	0	4.8	JAA64873.1	1e-34	OrnSigP-30111	97	OrnSigP-30111	292	SIG	19-20	10.991	9.01	9.084	9.04	292	hypothetical conserved secreted protein precursor	s/ucs	ACARI	6e-35	6.1	ACARI	6818	1	7242	1	7572	1	7794	1	7930	1	8036	1	8124	1	8193	1	8250	1	8288	1	8330	1	8377	1	8413	1	8438
ORNSIGP-16522	4.54	0	4.54	JAT97082.1	16	OrnSigP-16522	96	OrnSigP-16522	296	SIG	17-18	10.882	6.8	9.194	7.94	296	hypothetical secreted protein precursor	s/uk	ACARI	1000	16.4		6406	1	6820	1	7138	1	7351	1	7486	1	7588	1	7672	1	7735	1	7787	1	7823	1	7863	1	7910	1	7943	1	7966
ORNSIGP-1477	4.35	0	4.35	JAC21138.1	1.1	OrnSigP-1477	97	OrnSigP-1477	299	SIG	28-29	11.11	9.22	7.703	10.52	299	hypothetical secreted protein precursor	s/uk	ACARI	1000	26.5		6113	1	6510	1	6819	1	7028	1	7161	1	7262	1	7339	1	7397	1	7445	1	7479	1	7516	1	7557	1	7590	1	7611
ORNSIGP-34320	3.86	0	3.86	JAC28448.1	1.1	OrnSigP-34320	100	OrnSigP-34320	308	SIG	29-30	10.802	9.51	7.649	9.31	308	hypothetical secreted protein precursor	s/uk	netoglyc				7018	1	7455	1	7793	1	8020	1	8163	1	8273	1	8361	1	8436	1	8497	1	8536	1	8578	1	8625	1	8661	1	8687
ORNSIGP-15132	3.11	0	3.11	JAC23453.1	2.4	OrnSigP-15132	106	OrnSigP-15132	326	SIG	26-27	11.859	6.87	8.77	6.08	326	hypothetical secreted protein precursor	s/uk	ACARI	1000	27.5		6374	1	6787	1	7103	1	7316	1	7450	1	7552	1	7636	1	7699	1	7750	1	7785	1	7825	1	7871	1	7904	1	7927
ORNSIGP-12455	2.9	0	2.9	JAC34556.1	0.82	OrnSigP-12455	108	OrnSigP-12455	332	SIG	21-22	12.346	8.69	9.948	8.84	332	hypothetical secreted protein precursor	s/uk	ACARI	1000	11.5		6317	1	6727	1	7041	1	7252	1	7386	1	7488	1	7571	1	7634	1	7684	1	7719	1	7757	1	7802	1	7835	1	7857
ORNSIGP-28251	2.72	0	2.72	XP_002402002.1	3.1	OrnSigP-28251	110	OrnSigP-28251	338	SIG	16-17	12.6	10.37	10.987	10.36	338	hypothetical secreted protein precursor	s/uk	ACARI	1000	14.5		6739	1	7161	1	7490	1	7708	1	7844	1	7949	1	8036	1	8105	1	8161	1	8198	1	8240	1	8287	1	8323	1	8348
ORN-31306	1.88	0	1.88	JAR89462.1	4.1	Orn-31306	126	Orn-31306	378	SIG	15-16	14.247	8.91	12.553	8.73	378	hypothetical secreted protein precursor	s/uk	ACARI	1000	10.2		2431	1	2513	1	2571	1	2582	1	2588	1	2596	1	2604	1	2610	1	2606	1	2609	1	2603	1	2598	1	2595	1	2592
ORNSIGP-25563	1.8	0	1.8	JAP66666.1	1.4	OrnSigP-25563	125	OrnSigP-25563	383	SIG	23-24	13.626	9.08	11.379	9.02	383	hypothetical secreted protein precursor	s/uk	ACARI	1000	25.8		6648	1	7068	1	7393	1	7610	1	7745	1	7850	1	7937	1	8003	1	8057	1	8093	1	8135	1	8182	1	8217	1	8242
	1.14	7.17	8.31	JAR89066.1	0	Orn-3660	1535	Orn-3660	4608	CYT		174.002	6.57			4608	Alpha-macroglobulin	imm	KOG	0	107.3	ACARI	3691	1	3879	1	4007	1	4077	1	4118	1	4156	1	4184	1	4198	1	4210	1	4222	1	4228	1	4231	1	4242	1	4245
	113.04	24.5	137.54	AAN10129.1	0	Orn-23553	1498	Orn-23553	4497	SIG	26-27	166.421	5.42	163.845	5.38	4497	Alpha-macroglobulin - signalP detected	imm/secreted Alpha-macroglobulin	KOG	0	107	ACARI	1624	1	1635	1	1641	1	1609	1	1583	1	1564	1	1542	1	1532	1	1511	1	1503	1	1490	1	1477	1	1464	1	1456
	16.44	37.21	53.65	JAR90295.1	0	OrnSigP-30941	1687	OrnSigP-30941	5069	SIG	25-26	188.823	6.55	186.309	6.49	5069	Alpha-macroglobulin - signalP detected	imm/secreted Alpha-macroglobulin	KOG	0	107.7	NR-LIGHT	253	3	206	3	523	2	435	2	7977	1	8085	1	8173	1	8245	1	8303	1	8342	1	8384	1	8431	1	8467	1	8492
	1.72	21.48	23.2	JAT99883.1	0	Orn-37718	1741	Orn-37718	5226	SIG	19-20	195.89	7.52	194.005	7.51	5226	Alpha-macroglobulin - signalP detected	imm/secreted Alpha-macroglobulin	KOG	0	93.6	NR-LIGHT	253	3	206	3	4308	1	4391	1	4440	1	4481	1	4514	1	4537	1	4550	1	4566	1	4576	1	4582	1	4594	1	4599
	5.18	54.83	60.01	JAR90295.1	0	OrnSigP-38071	1703	OrnSigP-38071	5117	SIG	25-26	190.243	6.38	187.52	6.37	5117	alpha-macroglobulin - signalP detected	imm/secreted alpha-macroglobulin	ACARI	0	96.7	NR-LIGHT	253	3	206	3	523	2	435	2	8276	1	8387	1	8478	1	8554	1	8615	1	8654	1	8696	1	8743	1	8780	1	8806
	25.94	10.41	36.35	JAP75371.1	1e-118	Orn-42471	339	Orn-42471	1020	CYT		39.105	5			1020	immunoglobulin cd79a binding protein 1	imm	ACARI	0	100	ACARI	5270	1	5592	1	5828	1	5984	1	6080	1	6154	1	6210	1	6257	1	6282	1	6304	1	6318	1	6331	1	6348	1	6355
	3.29	6.18	9.47	JAR88381.1	0	Orn-13335	1091	Orn-13335	3276	CYT		119.648	7.02			3276	immunoglobulin superfamily DCC subclass member 4 precursor - probable fragment - 15 NetOglyc sites	imm	MUS-PEP	0	88.6	ACARI	910	1	860	1	803	1	726	1	670	1	635	1	594	1	569	1	534	1	516	1	489	1	458	1	432	1	416
	2.01	5.33	7.34	JAR88613.1	0	OrnSigP-31896	683	OrnSigP-31896	2049	SIG	24-25	76.226	6.66	73.57	6.34	2049	immunoglobulin superfamily member 9B isoform 2 precursor - signalP detected	imm/secreted immunoglobulin	MUS-PEP	0	91.9	ACARI	6906	1	7340	1	7673	1	7899	1	8039	1	8147	1	8235	1	8308	1	8367	1	8406	1	8448	1	8495	1	8531	1	8556
	0	7.12	7.12	JAT98429.1	3e-39	Orn-29360	313	Orn-29360	939	CYT		34.64	6.83			939	alpha-macroglobulin ixodes scapularis alpha-macroglobulin partial	imm	ACARI	4e-33	71.2	ACARI	2164	1	2229	1	2274	1	2273	1	2267	1	2266	1	2265	1	2264	1	2254	1	2257	1	2248	1	2241	1	2234	1	2227
Peptidoglycan recognition protein
ORN-36903	67.8	15.92	83.72	AEO35281.1	3e-69	Orn-36903	192	Orn-36903	579	SIG	20-21	20.78	9.82	18.652	9.87	579	peptidoglycan recognition protein - signalP detected	imm/secreted peptidoglycan	ACARI	5e-67	93.9	ACARI	3768	1	3961	1	4094	1	4167	1	4212	1	4251	1	4280	1	4295	1	4307	1	4319	1	4325	1	4328	1	4339	1	4342
Galactose binding protein
Micropulsisns
ORN-44579	3087.67	1078.53	4166.2	ACB70385.1	7e-46	Orn-44579	112	Orn-44579	339	SIG	19-20	12.803	5.8	10.916	5.66	339	Antimicrobial peptide microplusin - signalP detected	imm/secreted Antimicrobial	SWISSP	1e-33	100	ACARI	5680	1	6036	1	6301	1	6481	1	6594	1	6676	1	6742	1	6794	1	6825	1	6851	1	6878	1	6893	1	6912	1	6919
Defensins
ORNSIGP-36109	174.96	0	174.96	JAA69779.1	8e-17	OrnSigP-36109	71	OrnSigP-36109	221	SIG	18-19	7.681	5.96	5.842	6	221	defensin - signalP detected	imm	ACARI	4e-17	92.9	ACARI	1	66	7509	1	7848	1	8078	1	8222	1	8332	1	8421	1	8496	1	8557	1	8596	1	8638	1	8685	1	8721	1	8747
ORN-7204	123998	0	123998	BAC10301.1	5e-24	Orn-7204	57	Orn-7204	174	CYT		6.353	8.3			174	defensin A	imm	ACARI	3e-24	79.4	ACARI	1	66	47	6	102	3	76	3	328	2	286	2	237	2	200	2	7184	1	7216	1	7247	1	7278	1	7302	1	7320
ORN-4340	1154.51	0	1154.51	BAC10301.1	7e-30	Orn-4340	72	Orn-4340	219	SIG	19-20	7.957	9.02	5.941	8.84	219	defensin A - signalP detected	imm/secreted defensin	ACARI	3e-30	100	ACARI	1	66	47	6	102	3	76	3	328	2	286	2	237	2	200	2	6621	1	6647	1	6670	1	6683	1	6702	1	6709
ORN-27965	69.82	8.07	77.89	JAC22454.1	0.025	Orn-27965	79	Orn-27965	240	SIG	23-24	8.218	7.58	5.762	7.01	240	Defensin-1 - signalP detected	imm/secreted Defensin-1	SWISSP	1e-40	100	SWISSP	1	66	47	6	139	3	102	3	206	2	2085	1	2079	1	2075	1	2064	1	2063	1	2054	1	2047	1	2040	1	2033
ORN-26854	9.23	6.5	15.73	AAO18363.1	0.026	Orn-26854	83	Orn-26854	252	SIG	23-24	8.797	5.26	6.203	4.8	252	Defensin-2 - signalP detected	imm	SWISSP	1e-15	98.9	NR-LIGHT	1	66	47	6	139	3	102	3	206	2	1967	1	1955	1	1951	1	1939	1	1937	1	1926	1	1917	1	1908	1	1901
ORNSIGP-32267	4.35	3.23	7.58	XP_015786501.1	0.28	OrnSigP-32267	97	OrnSigP-32267	299	SIG	23-24	10.63	6.48	8.097	5.88	299	Defensin-2 - signalP detected	imm/secreted Defensin-2	SWISSP	2e-51	100	SWISSP	1	66	47	6	139	3	102	3	8062	1	8170	1	8258	1	8331	1	8391	1	8430	1	8472	1	8519	1	8555	1	8580
ORN-28052	164.93	0	164.93	JAC23670.1	0.0005	Orn-28052	72	Orn-28052	219	SIG	21-22	7.806	4.58	5.509	4.39	219	tick defensins 1 - signalP detected	imm	ACARI	0.0002	98.6		1	66	2087	1	2123	1	2112	1	2100	1	2094	1	2088	1	2084	1	2073	1	2074	1	2065	1	2058	1	2051	1	2044
Ficolin/Ixoderin
ORN-33517	0	3.07	3.07	JAP67432.1	2e-11	Orn-33517	100	Orn-33517	303	CYT		12.017	10.27			303	ficolin/ixoderin	imm	ACARI	1e-10	75	ACARI	2853	1	2976	1	3054	1	3087	1	3109	1	3130	1	3148	1	3158	1	3161	1	3168	1	3169	1	3169	1	3171	1	3170
ORNSIGP-30662	0	1402.78	1402.78	JAT78850.1	1e-107	OrnSigP-30662	283	OrnSigP-30662	857	SIG	17-18	32.151	8.17	30.392	8.23	857	ficolin/ixoderin - signalP detected	imm/secreted ficolin/ixoderin	ACARI	5e-79	78.9	ACARI	100	5	77	5	55	5	35	5	28	5	19	5	12	5	12	4	8281	1	8320	1	8362	1	8409	1	8445	1	8470
ORN-7035	37.95	0	37.95	JAU00484.1	8e-10	Orn-7035	450	Orn-7035	1353	CYT		50.214	5.31			1353	Ficolin	imm	KOG	2e-11	34	REFSEQ-VERTEBRATES	5901	1	6281	1	6576	1	6767	1	6889	1	6982	1	7055	1	7110	1	7145	1	7176	1	7207	1	7235	1	7259	1	7276
ORN-38090	0	12.47	12.47	AAP93589.1	1e-100	Orn-38090	224	Orn-38090	672	CYT		25.181	6.06			672	ixoderin precursor - probable fragment	imm	ACARI	1e-72	72.8	ACARI	100	5	77	5	55	5	35	5	28	5	19	5	12	5	12	4	22	3	4687	1	4697	1	4703	1	4715	1	4720
ORN-33680	1.06	74.49	75.55	JAT78850.1	1e-129	Orn-33680	279	Orn-33680	840	SIG	20-21	30.768	5.48	28.732	5.48	840	ixoderin precursor - signalP detected	imm/secreted ixoderin	ACARI	4e-83	92.4	ACARI	100	5	77	5	55	5	35	5	28	5	19	5	12	5	12	4	22	3	103	2	84	2	61	2	3228	1	3227
ORN-6895	0.71	16.25	16.96	JAT78850.1	1e-125	Orn-6895	279	Orn-6895	840	SIG	20-21	31.069	5.42	28.936	5.42	840	ixoderin precursor - signalP detected	imm/secreted ixoderin	ACARI	2e-80	94	ACARI	100	5	77	5	55	5	35	5	28	5	19	5	12	5	12	4	22	3	103	2	84	2	61	2	7243	1	7260
ORN-37150	399.97	0.28	400.25	AAM88421.1	1e-131	Orn-37150	275	Orn-37150	828	SIG	17-18	30.307	5.26	28.591	5.27	828	fibrinogen domain-containing salivary secreted protein - signalP detected	s/	ACARI	3e-78	100	ACARI	100	5	77	5	55	5	35	5	28	5	19	5	12	5	4361	1	4373	1	4385	1	4392	1	4396	1	4407	1	4410
ORN-43071	312.23	29.29	341.52	JAP84699.1	0	Orn-43071	577	Orn-43071	1734	SIG	20-21	64.979	6.59	62.85	6.48	1734	ficolin partial - probable fragment - signalP detected	imm	ACARI	3e-97	104.5	ACARI	5436	1	5768	1	6015	1	6179	1	6284	1	6361	1	6422	1	6472	1	6497	1	6521	1	6541	1	6554	1	6572	1	6579
Phospatases
ORN-20785	2.07	4.81	6.88	XP_018494891.1	3e-32	Orn-20785	157	Orn-20785	471	CYT		16.948	4.96			471	Dual specificity phosphatase	imm	KOG	1e-26	34	REFSEQ-VERTEBRATES	121	4	308	2	248	2	200	2	160	2	138	2	118	2	1224	1	1199	1	1187	1	1171	1	1152	1	1136	1	1126
ORN-29559	9.5	4.72	14.22	AEO35066.1	5e-96	Orn-29559	190	Orn-29559	573	CYT		22.303	8.4			573	Dual specificity phosphatase	imm	KOG	3e-58	96.1	ACARI	2196	1	2263	1	2310	1	2313	1	2308	1	2308	1	2311	1	2311	1	2302	1	2305	1	2296	1	2289	1	2283	1	2278
ORN-8955	92.79	115.63	208.42	JAB77546.1	1e-83	Orn-8955	188	Orn-8955	567	CYT		21.125	8.45			567	Dual specificity phosphatase	imm	KOG	1e-50	88.8	ACARI	6044	1	6435	1	6741	1	6944	1	7074	1	7175	1	7250	1	7307	1	7351	1	7385	1	7421	1	7460	1	7492	1	7513
ORN-19459	12.3	2.6	14.9	XP_018494891.1	6e-35	Orn-19459	151	Orn-19459	456	CYT		16.575	5.59			456	Dual specificity phosphatase - probable fragment	imm	KOG	4e-41	49.4	KOG	121	4	308	2	248	2	200	2	160	2	138	2	118	2	1120	1	1095	1	1083	1	1067	1	1048	1	1032	1	1021
ORN-41462	20.79	14.7	35.49	XP_015785806.1	3e-49	Orn-41462	207	Orn-41462	624	CYT		23.748	6.1			624	Dual specificity phosphatase - probable fragment	imm	KOG	1e-34	54.3	NR-LIGHT	4975	1	5276	1	5490	1	5630	1	5720	1	5786	1	5834	1	5876	1	5900	1	5921	1	5935	1	5946	1	5963	1	5970
Glycoproteins - pattern recognition
ORN-18787	23.42	56.5	79.92	JAP71413.1	0	Orn-18787	1143	Orn-18787	3432	BL	50-51	125.82	6.96	120.423	6.75	3432	Membrane glycoprotein LIG-1	imm	KOG	0	94.6	ACARI	1269	1	1252	1	1226	1	1167	1	1127	1	1097	1	1066	1	1046	1	1020	1	1008	1	989	1	967	1	948	1	937
ORN-35480	151.45	27.41	178.86	JAB71978.1	1e-108	Orn-35480	371	Orn-35480	1116	CYT		42.055	8.15			1116	membrane glycoprotein lig-1	imm	ACARI	0	90	ACARI	3358	1	3526	1	3631	1	3686	1	3721	1	3754	1	3779	1	3793	1	3803	1	3813	1	3818	1	3820	1	3826	1	3829
ORN-42131	67.52	5.33	72.85	JAB70486.1	7e-83	Orn-42131	468	Orn-42131	1407	BL	-1	52.882	8.35			1407	membrane glycoprotein lig-1	imm	ACARI	4e-83	95.8	ACARI	86	5	137	3	5733	1	5887	1	5982	1	6054	1	6108	1	6154	1	6178	1	6199	1	6213	1	6225	1	6242	1	6249
ORN-37654	71.83	13.23	85.06	JAB84024.1	1e-132	Orn-37654	516	Orn-37654	1551	CYT		57.199	8			1551	membrane glycoprotein lig-1 - probable fragment - 2 predicted membrane helices	imm membrane	ACARI	0	100.2	ACARI	86	5	4141	1	4285	1	4368	1	4417	1	4458	1	4491	1	4514	1	4527	1	4543	1	4553	1	4559	1	4571	1	4576
ORN-16283	135.44	0	135.44	JAB71366.1	1e-118	Orn-16283	481	Orn-16283	1446	SIG	39-40	53.944	5.6	49.671	5.54	1446	membrane glycoprotein lig-1 - signalP detected	imm	ACARI	0	100	ACARI	86	5	137	3	1016	1	949	1	905	1	873	1	837	1	814	1	783	1	768	1	746	1	722	1	701	1	687
ORN-38313	23.29	4.6	27.89	JAB81439.1	1e-148	Orn-38313	463	Orn-38313	1392	SIG	19-20	51.886	8.74	50.098	8.66	1392	membrane glycoprotein lig-1 - signalP detected	imm/secreted membrane	ACARI	0	94.7	ACARI	4106	1	4328	1	4480	1	4575	1	4625	1	4670	1	4706	1	4734	1	4749	1	4766	1	4776	1	4782	1	4794	1	4800
ORNSIGP-38338	551.45	0.24	551.69	JAR86429.1	1e-83	OrnSigP-38338	301	OrnSigP-38338	911	SIG	18-19	34.168	6.25	32.255	6.06	911	membrane glycoprotein lig-1 - signalP detected	imm/secreted membrane	ACARI	4e-69	77.8	ACARI	169	3	7563	1	7904	1	8135	1	8281	1	8392	1	8483	1	8559	1	8620	1	8659	1	8701	1	8748	1	8785	1	8812
ORN-39579	177.51	1.28	178.79	JAR86850.1	1e-114	Orn-39579	328	Orn-39579	987	SIG	17-18	36.345	7.58	34.373	6.66	987	membrane glycoprotein lig-1 - signalP detected	imm/secreted membrane	ACARI	4e-70	97.2	ACARI	4430	1	4687	1	4847	1	4953	1	5014	1	5066	1	5106	1	5140	1	5156	1	5173	1	5183	1	5189	1	5204	1	5210
ORNSIGP-13143	32.11	35.4	67.51	JAB70155.1	6e-66	OrnSigP-13143	258	OrnSigP-13143	774	SIG	18-19	28.714	9.19	26.757	9	774	membrane glycoprotein lig-1 - signalP detected	imm/secreted membrane	ACARI	3e-66	68.5	ACARI	169	3	6741	1	7056	1	7267	1	7401	1	7503	1	7586	1	7649	1	7699	1	7734	1	7772	1	7817	1	7850	1	7873
ORN-13142	17.14	117.33	134.47	JAB82489.1	2e-61	Orn-13142	262	Orn-13142	789	CYT		28.937	6.05			789	membrane glycoprotein lig-1 partial	imm	ACARI	1e-61	84.8	ACARI	169	3	837	1	776	1	699	1	642	1	606	1	565	1	536	1	501	1	479	1	449	1	416	1	387	1	369
ORN-5134	10.0001	6.85	16.9	JAR90022.1	1e-97	Orn-5134	538	Orn-5134	1617	SIG	23-24	60.774	6.94	58.47	6.6	1617	membrane glycoprotein lig-1 partial - signalP detected	imm	ACARI	1e-71	97.6	ACARI	651	2	577	2	498	2	412	2	349	2	306	2	258	2	222	2	6992	1	7023	1	7052	1	7073	1	7093	1	7104
ORN-9048	2.19	3.77	5.96	JAR90022.1	2e-89	Orn-9048	543	Orn-9048	1632	SIG	24-25	61.47	5.26	58.946	5.16	1632	membrane glycoprotein lig-1 partial - signalP detected	imm	ACARI	7e-70	95.4	ACARI	651	2	577	2	498	2	412	2	349	2	306	2	258	2	222	2	7357	1	7391	1	7427	1	7466	1	7498	1	7519
ORN-43250	89.9	26.75	116.65	XP_002413728.1	0	Orn-43250	801	Orn-43250	2406	SIG	25-26	90.379	6.4	87.837	6.19	2406	membrane glycoprotein lig-1 partial - signalP detected - 2 predicted membrane helices	imm membrane	ACARI	0	87.5	ACARI	5489	1	5831	1	6080	1	6248	1	6354	1	6432	1	6493	1	6544	1	6570	1	6595	1	6616	1	6629	1	6647	1	6654
Lysozyme
ORNSIGP-30925	0	3.8	3.8	XP_002410814.1	9e-63	OrnSigP-30925	160	OrnSigP-30925	482	SIG	22-23	18.022	5.76	15.639	5.47	482	lysozyme - signalP detected	imm/secreted lysozyme	ACARI	5e-63	87.6	ACARI	6856	1	7286	1	7617	1	7840	1	7976	1	8084	1	8172	1	8244	1	8302	1	8341	1	8383	1	8430	1	8466	1	8491
ORN-21005	7.3	57.56	64.86	AAL17868.1	1e-58	Orn-21005	146	Orn-21005	441	SIG	23-24	16.647	10.01	14.235	10.01	441	lysozyme precursor - signalP detected	imm/secreted lysozyme	ACARI	8e-59	100	ACARI	367	2	314	2	252	2	205	2	164	2	144	2	123	2	1257	1	1234	1	1224	1	1208	1	1192	1	1176	1	1166
ORNSIGP-6324	15398.4	0.78	15399.2	AAL17868.1	1e-70	OrnSigP-6324	156	OrnSigP-6324	476	SIG	24-25	17.411	8.12	14.774	7.7	476	lysozyme precursor - signalP detected	imm/secreted lysozyme	ACARI	8e-71	100.6	ACARI	367	2	314	2	252	2	205	2	164	2	144	2	123	2	7491	1	7539	1	7573	1	7611	1	7654	1	7687	1	7708
ML domain Proteins
ORN-33642	358.26	5768.55	6126.81	JAT78909.1	3e-95	Orn-33642	182	Orn-33642	549	SIG	28-29	20.304	9.28	17.309	9.43	549	ml domain protein - signalP detected	imm/secreted ml	ACARI	4e-28	94.5	ACARI	2888	1	3012	1	3093	1	3126	1	3152	1	3174	1	3192	1	3202	1	3205	1	3212	1	3213	1	3213	1	3215	1	3214
ORN-43785	212.78	0	212.78	JAR86826.1	3e-37	Orn-43785	165	Orn-43785	498	SIG	18-19	18.28	6.11	16.499	6.11	498	ml domain protein partial - signalP detected	imm/secreted ml	ACARI	5e-26	88.4	ACARI	73	6	167	3	275	2	225	2	179	2	6574	1	6638	1	6690	1	6718	1	6744	1	6767	1	6780	1	6799	1	6806
ORN-9506	53.42	0	53.42	JAC29353.1	2e-26	Orn-9506	150	Orn-9506	453	SIG	20-21	16.085	6.24	13.871	5.85	453	ml domain protein partial - signalP detected	imm/secreted ml	ACARI	1e-26	85.6	ACARI	73	6	433	2	6761	1	6967	1	7098	1	7199	1	7274	1	7332	1	7377	1	7411	1	7447	1	7487	1	7520	1	7541
ORN-23721	23.08	0	23.08	JAR86826.1	1e-63	Orn-23721	158	Orn-23721	477	SIG	18-19	16.58	5.35	14.798	5.81	477	ML domain-containing protein - signalP detected	imm/secreted ML	ACARI	5e-30	84.1	ACARI	73	6	167	3	275	2	225	2	179	2	1583	1	1561	1	1551	1	1530	1	1523	1	1510	1	1497	1	1484	1	1476
ORN-33459	528.37	12.99	541.36	JAC35050.1	2e-41	Orn-33459	147	Orn-33459	444	SIG	18-19	15.591	4.96	13.81	4.9	444	major epididymal secretory protein HE1 partial - signalP detected	imm/secreted major	ACARI	6e-41	87.9	ACARI	73	6	433	2	3038	1	3071	1	3093	1	3113	1	3131	1	3141	1	3144	1	3151	1	3152	1	3152	1	3154	1	3153
ORN-31120	4.62	35.87	40.49	JAT79156.1	2e-68	Orn-31120	149	Orn-31120	450	SIG	19-20	16.631	8.22	14.715	8.3	450	major epididymal secretory protein he1 - signalP detected	imm/secreted major	ACARI	1e-42	99.3	ACARI	73	6	167	3	2537	1	2548	1	2553	1	2559	1	2567	1	2572	1	2567	1	2570	1	2563	1	2558	1	2554	1	2551
Gamma-interferon inducible lysosomal thiol reductase
ORN-6153	0	406	406	JAB72221.1	5e-38	Orn-6153	242	Orn-6153	729	BL/SIG		27.119	9.47			729	gamma-interferon inducible lysosomal thiol reductase	imm	ACARI	2e-38	82	ACARI	654	2	582	2	503	2	417	2	354	2	310	2	261	2	225	2	191	2	162	2	130	2	98	2	70	2	7188
ORN-7203	0	260.2	260.2	JAB72221.1	4e-39	Orn-7203	222	Orn-7203	669	SIG	22-23	25.118	9.41	22.714	9.45	669	gamma-interferon inducible lysosomal thiol reductase - signalP detected	imm/secreted gamma-interferon	ACARI	2e-39	82	ACARI	654	2	582	2	503	2	417	2	354	2	310	2	261	2	225	2	191	2	162	2	130	2	98	2	70	2	7319
ORN-25894	301.77	11.51	313.28	JAP75532.1	4e-83	Orn-25894	225	Orn-25894	678	SIG	19-20	25.67	6.42	23.714	6.48	678	gamma-interferon inducible lysosomal thiol reductase partial - signalP detected	imm/secreted gamma-interferon	ACARI	4e-83	88	ACARI	1846	1	1879	1	1904	1	1881	1	1861	1	1848	1	1835	1	1829	1	1816	1	1813	1	1802	1	1793	1	1784	1	1777
Cytokine-associated
ORN-6848	18.33	8.69	27.02	XP_002407259.1	2e-53	Orn-6848	157	Orn-6848	474	ANC		17.119	8.49			474	members of chemokine-like factor super family - 4 predicted membrane helices - Membrane anchor detected	imm membrane membrAnchor	ACARI	9e-54	102.6	ACARI	60	7	100	4	6559	1	6750	1	6872	1	6965	1	7038	1	7093	1	7128	1	7159	1	7190	1	7217	1	7240	1	7257
ORN-41110	0	8.88	8.88	JAP64333.1	7e-83	Orn-41110	196	Orn-41110	591	CYT		21.584	7.59			591	members of chemokine-like factor super family partial - 4 predicted membrane helices	imm membrane	ACARI	7e-83	80.1	ACARI	60	7	5159	1	5364	1	5493	1	5579	1	5643	1	5691	1	5732	1	5754	1	5772	1	5786	1	5797	1	5813	1	5819
ORN-7106	18.05	42.59	60.64	XP_002407655.1	8e-62	Orn-7106	330	Orn-7106	993	CYT		36.654	6.12			993	members of chemokine-like factor super family partial - probable fragment - 4 predicted membrane helices	imm membrane	ACARI	9e-62	82.5	ACARI	5917	1	6298	1	6593	1	6785	1	6907	1	7001	1	7074	1	7130	1	7165	1	7197	1	7228	1	7259	1	7283	1	7300
ORN-21038	55.4	23.55	78.95	JAB77781.1	7e-85	Orn-21038	188	Orn-21038	567	BL/ANC		20.602	8.5			567	chemokine-like factor superfamily 4 protein - 5 predicted membrane helices - 18 NetOglyc sites	imm membrane	ACARI	4e-85	100.5	ACARI	60	7	1432	1	1420	1	1373	1	1338	1	1311	1	1281	1	1267	1	1244	1	1234	1	1218	1	1202	1	1187	1	1177
ORN-31858	518.12	106.1	624.22	JAC32294.1	9e-48	Orn-31858	116	Orn-31858	351	CYT		12.608	6.9			351	Macrophage migration inhibitory factor	imm	KOG	1e-32	100	ACARI	464	2	2630	1	2695	1	2708	1	2716	1	2726	1	2738	1	2744	1	2742	1	2746	1	2743	1	2739	1	2736	1	2733
ORN-33295	236.44	6.98	243.42	JAA55697.1	9e-40	Orn-33295	108	Orn-33295	327	CYT		12.132	8.6			327	Macrophage migration inhibitory factor	imm	KOG	5e-16	93	ACARI	464	2	2909	1	2985	1	3016	1	3036	1	3055	1	3072	1	3081	1	3083	1	3090	1	3091	1	3091	1	3093	1	3091
ORN-37751	56.16	42.17	98.33	JAA66801.1	5e-76	Orn-37751	277	Orn-37751	834	CYT		30.062	5.27			834	cytokine induced apoptosis inhibitor 1	imm	ACARI	3e-76	102.9	ACARI	3963	1	4170	1	4316	1	4400	1	4449	1	4490	1	4523	1	4546	1	4559	1	4575	1	4585	1	4591	1	4603	1	4608
ORNSIGP-34659	30.0002	66.34	96.42	JAT94923.1	1e-121	OrnSigP-34659	1016	OrnSigP-34659	3056	SIG	20-21	112.4	5.14	110.038	5.14	3056	cytokine receptor-like isoform 1 nasonia vitripennis cytokine receptor-like isoform 2 - signalP detected	imm	ACARI	0	55.7	ACARI	7028	1	7466	1	7804	1	8031	1	8174	1	8284	1	8372	1	8447	1	8508	1	8547	1	8589	1	8636	1	8672	1	8698
ORN-37055	57.43	12.43	69.86	JAB78939.1	0	Orn-37055	527	Orn-37055	1584	CYT		57.729	5.57			1584	cytokine secretion partial - 19 NetOglyc sites	imm	ACARI	0	102.5	ACARI	3791	1	3990	1	4125	1	4200	1	4245	1	4284	1	4314	1	4331	1	4343	1	4355	1	4362	1	4365	1	4376	1	4379
ORN-44501	18.8	7.36	26.16	JAP66974.1	0	Orn-44501	649	Orn-44501	1950	CYT		73.811	7.14			1950	monocyte differentiation partial - probable fragment	imm	ACARI	0	100.6	ACARI	5663	1	6019	1	6284	1	6462	1	6575	1	6656	1	6721	1	6773	1	6801	1	6827	1	6854	1	6869	1	6888	1	6895
ORN-44338	62.19	41.43	103.62	JAT97309.1	1e-150	Orn-44338	442	Orn-44338	1329	CYT		46.901	8.37			1329	interferon regulatory factor 2-binding protein 2-a - 29 NetOglyc sites	imm	ACARI	0	106.3	ACARI	5654	1	6009	1	6273	1	6450	1	6562	1	6642	1	6706	1	6758	1	6786	1	6812	1	6836	1	6849	1	6868	1	6875
ORN-24026	0	13	13	JAG92419.1	1e-09	Orn-24026	83	Orn-24026	252	SIG	-1	8.015	10			252	interferon-induced 6-16 family - signalP detected - 4 predicted membrane helices	imm membrane	ACARI	1e-08	92.1	REFSEQ-VERTEBRATES	1666	1	1681	1	1689	1	1658	1	1633	1	1616	1	1594	1	1584	1	1564	1	1557	1	1544	1	1531	1	1518	1	1510
ORN-44535	16.92	26.48	43.4	JAC26136.1	1e-168	Orn-44535	435	Orn-44535	1308	CYT		47.587	5.6			1308	interferon-related developmental regulator 1-like	imm	REFSEQ-INVERTEBRATE	6e-92	102.8	ACARI	5669	1	6025	1	6290	1	6469	1	6582	1	6663	1	6728	1	6780	1	6808	1	6834	1	6861	1	6876	1	6895	1	6902
ORN-33646	4.95	18.05	23	JAA56608.1	1e-66	Orn-33646	186	Orn-33646	561	CYT		21.155	9.34			561	tumor necrosis factor induced protein	imm	ACARI	8e-67	100	ACARI	2889	1	3013	1	3094	1	3127	1	3153	1	3175	1	3193	1	3203	1	3206	1	3213	1	3214	1	3214	1	3216	1	3215
ORN-23438	26.75	0	26.75	JAR86804.1	9e-37	Orn-23438	339	Orn-23438	1020	BL/SIG		38.747	8.42			1020	tumor necrosis factor receptor	imm	ACARI	9e-09	101.6	ACARI	63	6	42	6	128	3	222	2	176	2	156	2	1535	1	1525	1	1504	1	1496	1	1483	1	1470	1	1457	1	1449
ORN-42647	157.11	0.17	157.28	JAR86804.1	1e-15	Orn-42647	384	Orn-42647	1155	CYT		42.062	6.36			1155	tumor necrosis factor receptor	imm	ACARI	2e-11	105.9	ACARI	264	3	219	3	171	3	381	2	318	2	276	2	6270	1	6318	1	6343	1	6365	1	6379	1	6392	1	6409	1	6416
ORN-43092	361.65	0	361.65	JAR87300.1	1e-10	Orn-43092	118	Orn-43092	357	CYT		13.469	8.6			357	tumor necrosis factor receptor	imm	ACARI	2e-09	83.5	ACARI	55	7	44	6	64	4	44	4	32	4	284	2	234	2	197	2	6505	1	6530	1	6550	1	6563	1	6581	1	6588
ORN-4731	25.46	11.5	36.96	XP_002433465.1	6e-37	Orn-4731	199	Orn-4731	600	CYT		22.636	6.1			600	tumor necrosis factor receptor	imm	ACARI	4e-37	91.3	ACARI	5776	1	6145	1	6425	1	6610	1	6725	1	6814	1	6885	1	6940	1	6971	1	7000	1	7028	1	7048	1	7068	1	7079
ORNSIGP-37375	37.82	0	37.82	JAR86673.1	7e-19	OrnSigP-37375	194	OrnSigP-37375	590	BL	20-21	21.65	5.53	19.57	5.53	590	tumor necrosis factor receptor	imm	ACARI	5e-13	35.4	ACARI	13	18	7541	1	7882	1	8113	1	8257	1	8368	1	8459	1	8534	1	8595	1	8634	1	8676	1	8723	1	8760	1	8786
ORN-10549	19.18	0	19.18	JAR86673.1	4e-11	Orn-10549	610	Orn-10549	1833	CYT		70.282	6.3			1833	tumor necrosis factor receptor partial	imm	ACARI	2e-10	52.8	ACARI	13	18	9	13	6	10	18	6	107	2	78	2	61	2	292	1	254	1	227	1	194	1	157	1	126	1	102
ORN-4529	18.54	2.07	20.61	XP_002404635.1	5e-17	Orn-4529	384	Orn-4529	1155	CYT		43.835	8.19			1155	tumor necrosis factor receptor partial	imm	ACARI	7e-16	105.3	ACARI	13	18	9	13	6	10	18	6	55	3	189	2	6866	1	6921	1	6952	1	6981	1	7009	1	7028	1	7048	1	7059
ORN-11774	470.33	0.36	470.69	JAR86804.1	3e-56	Orn-11774	374	Orn-11774	1125	SIG	24-25	40.958	5.84	38.51	5.59	1125	tumor necrosis factor receptor partial - signalP detected	imm	ACARI	1e-13	79.2	ACARI	63	6	42	6	188	2	145	2	111	2	85	2	65	2	47	2	32	2	23	2	308	1	273	1	243	1	219
ORN-15541	4614.25	0	4614.25	JAR86565.1	5e-15	Orn-15541	204	Orn-15541	615	SIG	40-41	23.025	9.34	18.629	8.57	615	tumor necrosis factor receptor partial - signalP detected	imm	ACARI	4e-10	72	ACARI	55	7	44	6	64	4	44	4	32	4	116	2	96	2	74	2	60	2	47	2	38	2	646	1	625	1	611
ORN-15586	0.36	66.73	67.09	JAR92062.1	9e-17	Orn-15586	461	Orn-15586	1386	SIG	30-31	51.412	9.38	48.19	9.44	1386	tumor necrosis factor receptor partial - signalP detected	imm	ACARI	2e-14	83.9	ACARI	323	2	276	2	221	2	177	2	844	1	812	1	776	1	753	1	721	1	706	1	684	1	660	1	639	1	625
ORN-23163	16.72	0.42	17.14	JAR86804.1	3e-50	Orn-23163	333	Orn-23163	1002	SIG	19-20	37.343	5.75	35.169	5.62	1002	tumor necrosis factor receptor partial - signalP detected	imm	ACARI	3e-08	79.2	ACARI	63	6	42	6	128	3	222	2	176	2	156	2	1512	1	1502	1	1481	1	1473	1	1460	1	1446	1	1433	1	1425
ORN-33297	3.1	25.41	28.51	JAR86804.1	1e-15	Orn-33297	199	Orn-33297	600	SIG	27-28	22.437	5.78	19.602	5.79	600	tumor necrosis factor receptor partial - signalP detected	imm	ACARI	1e-08	97.1	ACARI	55	7	44	6	198	2	156	2	121	2	97	2	3073	1	3082	1	3084	1	3091	1	3092	1	3092	1	3094	1	3092
ORN-40352	0	283.33	283.33	JAR86565.1	2e-20	Orn-40352	226	Orn-40352	681	SIG	20-21	25.465	9.16	23.137	9.61	681	tumor necrosis factor receptor partial - signalP detected	imm	ACARI	5e-12	95	ACARI	55	7	4929	1	5108	1	5225	1	5298	1	5357	1	5400	1	5437	1	5453	1	5471	1	5482	1	5489	1	5504	1	5510
ORNSIGP-7471	136.78	0	136.78	JAR86804.1	2e-19	OrnSigP-7471	365	OrnSigP-7471	1103	SIG	19-20	40.6	6.23	38.452	5.96	1103	tumor necrosis factor receptor partial - signalP detected	imm	ACARI	7e-13	94.8	ACARI	264	3	219	3	171	3	381	2	318	2	276	2	7451	1	7512	1	7560	1	7594	1	7632	1	7675	1	7708	1	7729
ORNSIGP-8617	154.39	0.36	154.75	JAR86804.1	7e-14	OrnSigP-8617	370	OrnSigP-8617	1118	SIG	32-33	41.271	8.79	37.637	8.2	1118	tumor necrosis factor receptor partial - signalP detected	imm	ACARI	2e-11	58.5	ACARI	264	3	219	3	171	3	7167	1	7301	1	7403	1	7485	1	7546	1	7595	1	7629	1	7667	1	7710	1	7743	1	7764
ORNSIGP-15501	4012.78	0	4012.78	JAR86565.1	8e-14	OrnSigP-15501	200	OrnSigP-15501	608	SIG	36-37	22.578	9.21	18.841	9.1	608	tumor necrosis factor receptor partial - signalP detected	imm	ACARI	2e-09	30.1	REFSEQ-VERTEBRATES	55	7	44	6	64	4	44	4	32	4	116	2	96	2	74	2	60	2	47	2	38	2	7882	1	7915	1	7938
ORNSIGP-38495	123.76	3.31	127.07	JAB77312.1	4e-60	OrnSigP-38495	244	OrnSigP-38495	740	SIG	31-32	26.598	8.51	23.15	8.23	740	tumor necrosis factor receptor superfamily member 14-like protein partial - signalP detected - 2 predicted membrane helices	imm membrane	ACARI	2e-60	100	ACARI	7120	1	7566	1	7907	1	8138	1	8284	1	8395	1	8486	1	8562	1	8623	1	8662	1	8704	1	8751	1	8788	1	8815
ORN-32342	47.41	1.08	48.49	JAP74895.1	4e-49	Orn-32342	462	Orn-32342	1389	CYT		53.109	5.67			1389	tumor necrosis factor-mediated signaling pathway	imm	ACARI	4e-49	85	ACARI	468	2	411	2	340	2	2800	1	2811	1	2824	1	2838	1	2844	1	2842	1	2849	1	2846	1	2842	1	2841	1	2838
ORN-33999	15.93	9.1	25.03	JAR87024.1	5e-67	Orn-33999	188	Orn-33999	567	CYT		20.975	6.07			567	tumor necrosis factor-mediated signaling pathway	imm	ACARI	5e-29	92.9	ACARI	2981	1	3120	1	3207	1	3245	1	3272	1	3296	1	3315	1	3325	1	3329	1	3336	1	3338	1	3338	1	3342	1	3342
ORN-39764	5.14	3.92	9.06	JAB80417.1	5e-44	Orn-39764	362	Orn-39764	1089	CYT		40.606	7.38			1089	tumor necrosis factor-mediated signaling pathway	imm	ACARI	2e-44	68.4	ACARI	106	4	84	4	58	4	5009	1	5074	1	5127	1	5167	1	5201	1	5217	1	5234	1	5244	1	5250	1	5265	1	5271
ORN-4730	78.92	20.61	99.53	JAR90632.1	1e-42	Orn-4730	498	Orn-4730	1497	CYT		56.13	6.34			1497	tumor necrosis factor-mediated signaling pathway	imm	ACARI	2e-38	97.3	ACARI	5775	1	6144	1	6424	1	6609	1	6724	1	6813	1	6884	1	6939	1	6970	1	6999	1	7027	1	7047	1	7067	1	7078
ORN-4732	298.53	69.09	367.62	JAB80591.1	2e-62	Orn-4732	335	Orn-4732	1008	CYT		38.412	5.69			1008	tumor necrosis factor-mediated signaling pathway	imm	ACARI	8e-63	97.6	ACARI	468	2	411	2	340	2	6611	1	6726	1	6815	1	6886	1	6941	1	6972	1	7001	1	7029	1	7049	1	7069	1	7080
ORN-11646	14.04	1.68	15.72	JAB80416.1	4e-50	Orn-11646	421	Orn-11646	1266	CYT		47.135	8.27			1266	tumor necrosis factor-mediated signaling pathway partial	imm	ACARI	2e-50	84	ACARI	106	4	84	4	58	4	66	3	511	1	473	1	431	1	394	1	356	1	330	1	298	1	263	1	232	1	208
ORN-33616	25.87	0.17	26.04	JAB80416.1	3e-54	Orn-33616	393	Orn-33616	1182	CYT		44.072	5.76			1182	tumor necrosis factor-mediated signaling pathway partial	imm	ACARI	1e-54	88.9	ACARI	106	4	84	4	58	4	66	3	3139	1	3161	1	3179	1	3189	1	3192	1	3199	1	3200	1	3200	1	3202	1	3201
ORN-40747	25.57	0	25.57	JAB80416.1	3e-53	Orn-40747	394	Orn-40747	1185	CYT		43.441	6.61			1185	tumor necrosis factor-mediated signaling pathway partial	imm	ACARI	1e-53	77	ACARI	106	4	84	4	58	4	66	3	5442	1	5503	1	5549	1	5590	1	5607	1	5625	1	5638	1	5646	1	5661	1	5667
ORN-43090	44.55	0	44.55	JAR87666.1	4e-65	Orn-43090	257	Orn-43090	774	CYT		29.593	7.97			774	tumor necrosis factor-mediated signaling pathway partial	imm	ACARI	1e-41	58.7	ACARI	5442	1	5775	1	6022	1	6186	1	6291	1	6368	1	6429	1	6479	1	6504	1	6529	1	6549	1	6562	1	6580	1	6587
ORN-19741	24.41	1.45	25.86	JAP83193.1	3e-22	Orn-19741	125	Orn-19741	378	CYT		13.886	8.03			378	regulation of interferon-beta production	imm	ACARI	6e-21	77	ACARI	188	3	154	3	116	3	85	3	65	3	139	2	119	2	1141	1	1116	1	1104	1	1088	1	1069	1	1053	1	1042
ORN-39066	13.35	0	13.35	JAB76804.1	3e-24	Orn-39066	131	Orn-39066	393	CYT		15.007	5.76			393	regulation of interferon-beta production	imm	ACARI	2e-24	78.7	ACARI	188	3	154	3	116	3	85	3	65	3	139	2	119	2	4992	1	5008	1	5025	1	5035	1	5041	1	5055	1	5061
ORN-44799	23.37	17.78	41.15	JAT98196.1	1e-160	Orn-44799	442	Orn-44799	1329	CYT		50.277	7.26			1329	suppressor of cytokine signaling 5a partial	imm	ACARI	0	98.9	ACARI	5724	1	6087	1	6360	1	6541	1	6655	1	6738	1	6806	1	6859	1	6890	1	6918	1	6945	1	6963	1	6983	1	6992
ORN-38004	8.43	7.3	15.73	JAP73895.1	7e-49	Orn-38004	219	Orn-38004	657	CYT		24.127	8.9			657	suppressor of cytokine signaling 6	imm	ACARI	8e-49	75.9	ACARI	4024	1	4234	1	4382	1	4469	1	4518	1	4560	1	4595	1	4621	1	4636	1	4652	1	4662	1	4668	1	4680	1	4685
ORN-3167	8.18	3.35	11.53	JAP80153.1	1e-162	Orn-3167	705	Orn-3167	2115	CYT		78.24	8.43			2115	suppressor of cytokine signaling at 16d partial	imm	ACARI	0	104.6	ACARI	2498	1	2586	1	2649	1	2662	1	2669	1	2678	1	2689	1	2695	1	2693	1	2697	1	2692	1	2688	1	2685	1	2682
ORN-13681	47.29	10.88	58.17	JAA63235.1	2e-72	Orn-13681	406	Orn-13681	1221	CYT		45.182	9.5			1221	suppressor of cytokine signaling-2 partial - probable fragment - 21 NetOglyc sites	imm	ACARI	1e-72	44.4	ACARI	942	1	893	1	839	1	762	1	706	1	671	1	630	1	605	1	570	1	552	1	525	1	494	1	469	1	453
ORN-43003	13.43	23.26	36.69	JAA63173.1	1e-132	Orn-43003	514	Orn-43003	1545	CYT		59.171	8.71			1545	T-cell activation inhibitor mitochondrial	imm	NR-LIGHT	4e-86	100.2	ACARI	5418	1	5749	1	5994	1	6157	1	6262	1	6338	1	6398	1	6448	1	6473	1	6497	1	6515	1	6528	1	6546	1	6553
ORN-20193	12.89	17.22	30.11	XP_002436085.1	0	Orn-20193	603	Orn-20193	1812	SIG	29-30	67.763	5.8	64.311	5.81	1812	T-cell immunomodulatory protein partial - signalP detected	imm	ACARI	0	96.3	ACARI	1370	1	1357	1	1341	1	1290	1	1254	1	1227	1	1197	1	1181	1	1156	1	1144	1	1128	1	1109	1	1093	1	1083
Toll-associated
ORN-20996	14.05	0.44	14.49	JAB69793.1	0	Orn-20996	884	Orn-20996	2655	CYT		99.997	8.27			2655	toll toll-like protein - probable fragment	imm	ACARI	0	89.9	ACARI	123	4	102	4	72	4	51	4	162	2	142	2	121	2	95	2	80	2	1219	1	1203	1	1187	1	1171	1	1161
ORN-20997	16.15	0.12	16.27	JAB72008.1	0	Orn-20997	904	Orn-20997	2712	SIG	20-21	101.966	8.37	99.751	8.24	2712	toll toll-like protein - signalP detected	imm	ACARI	0	91.6	ACARI	123	4	102	4	72	4	51	4	162	2	142	2	121	2	95	2	80	2	1220	1	1204	1	1188	1	1172	1	1162
ORN-29988	17.87	2.61	20.48	JAB69793.1	0	Orn-29988	932	Orn-29988	2799	SIG	22-23	105.615	5.87	103.277	5.98	2799	toll toll-like protein - signalP detected	imm	ACARI	0	94	ACARI	123	4	102	4	72	4	51	4	222	2	198	2	163	2	134	2	2356	1	2359	1	2350	1	2344	1	2338	1	2334
ORNSIGP-32119	16.69	7.24	23.93	JAB69793.1	0	OrnSigP-32119	958	OrnSigP-32119	2882	SIG	20-21	108.529	6.29	106.301	6.27	2882	toll toll-like protein - signalP detected	imm	ACARI	0	93.4	ACARI	123	4	102	4	72	4	51	4	222	2	198	2	163	2	134	2	8378	1	8417	1	8459	1	8506	1	8542	1	8567
ORNSIGP-32728	0	6.62	6.62	XP_002400628.1	8e-80	OrnSigP-32728	155	OrnSigP-32728	465	ANC		17.969	6.07	15.282	6.65	465	Toll-like receptor 2 - probable fragment - Membrane anchor detected	imm membrAnchor	SWISSP	2e-20	18	ACARI	6953	1	7387	1	7721	1	7947	1	8088	1	8197	1	8285	1	8358	1	8418	1	8457	1	8499	1	8546	1	8582	1	8607
ORN-12800	10.42	7.21	17.63	JAP86911.1	0	Orn-12800	970	Orn-12800	2913	CYT		108.447	8.31			2913	TIR domain	imm	PFAM	5e-11	105.8	ACARI	295	2	819	1	756	1	677	1	620	1	584	1	542	1	513	1	478	1	456	1	426	1	393	1	364	1	343
ORN-31353	10.66	8.13	18.79	XP_002407372.1	3e-99	Orn-31353	346	Orn-31353	1041	CYT		38.886	5.78			1041	TIR domain	imm	PFAM	9e-09	116.6	ACARI	2443	1	2525	1	2585	1	2596	1	2602	1	2610	1	2618	1	2624	1	2620	1	2623	1	2617	1	2612	1	2609	1	2606
ORN-13460	7.18	2.85	10.03	JAP84895.1	0	Orn-13460	826	Orn-13460	2481	CYT		92.488	8.53			2481	TIR domain - 12 NetOglyc sites	imm	PFAM	1e-14	106.8	ACARI	295	2	869	1	813	1	736	1	680	1	645	1	604	1	579	1	544	1	526	1	499	1	468	1	443	1	427
C-type lectin-like
ORN-21985	6.98	2.83	9.81	JAR89651.1	0	Orn-21985	1148	Orn-21985	3447	CYT		125.51	5.48			3447	C-type lectin selectin-like (AGAP000929-PA)	imm	REFSEQ-INVERTEBRATE	0	97.6	ACARI	1522	1	1527	1	1522	1	1481	1	1448	1	1426	1	1398	1	1384	1	1361	1	1352	1	1337	1	1322	1	1308	1	1298
ORN-42660	175.77	2.45	178.22	JAP78161.1	0	Orn-42660	1291	Orn-42660	3876	SIG	23-24	144.08	5.51	141.73	5.42	3876	hemolectin partial - probable fragment - signalP detected	imm	ACARI	0	36.4	ACARI	5323	1	5646	1	5883	1	6040	1	6140	1	6215	1	6273	1	6321	1	6346	1	6368	1	6383	1	6396	1	6413	1	6420
Lipocalin receptor
ORN-25522	3.43	3.22	6.65	JAP71236.1	0	Orn-25522	496	Orn-25522	1491	SIG	33-34	55.918	8.71	51.803	9.05	1491	Lipocalin-interacting membrane receptor (LIMR) - signalP detected - 9 predicted membrane helices	imm membrane	KOG	0	94.9	ACARI	1807	1	1833	1	1848	1	1822	1	1801	1	1787	1	1771	1	1763	1	1748	1	1745	1	1734	1	1722	1	1712	1	1705
Other immunity related
ORN-11677	5.99	3.79	9.78	JAU00187.1	0	Orn-11677	829	Orn-11677	2490	CYT		93.73	9.32			2490	DRIM (Down-regulated in metastasis)-like - probable fragment	imm	KOG	2e-73	60.1	ACARI	789	1	721	1	656	1	573	1	513	1	475	1	433	1	396	1	358	1	332	1	300	1	265	1	235	1	211
ORN-44714	25.09	32.78	57.87	JAP84383.1	0	Orn-44714	494	Orn-44714	1485	CYT		55.999	6.84			1485	dsRNA-activated protein kinase inhibitor P58 contains TPR and DnaJ	imm	KOG	0	100.7	ACARI	292	2	6076	1	6347	1	6528	1	6642	1	6725	1	6793	1	6846	1	6877	1	6905	1	6932	1	6950	1	6969	1	6978
ORN-33930	6.24	1.6	7.84	JAA61782.1	2e-38	Orn-33930	121	Orn-33930	366	CYT		14.203	9.04			366	endothelial zinc finger protein induced by tumor necrosis factor alpha partial	imm	ACARI	9e-39	72.4	ACARI	3	45	3099	1	3184	1	3219	1	3246	1	3269	1	3288	1	3298	1	3302	1	3309	1	3310	1	3310	1	3314	1	3314
ORN-34819	0.59	7.22	7.81	JAT98430.1	5e-90	Orn-34819	653	Orn-34819	1962	CYT		72.845	9.15			1962	kog1366 kog1366 alpha-macroglobulin posttranslational modification protein - probable fragment	imm	ACARI	4e-54	100.4	ACARI	3189	1	3346	1	3445	1	3494	1	3525	1	3554	1	3577	1	3588	1	3597	1	3605	1	3609	1	3610	1	3614	1	3616
ORN-39875	35.28	24.8	60.08	JAA63991.1	1e-168	Orn-39875	410	Orn-39875	1233	CYT		45.859	8.34			1233	Lanthionine synthetase C-like protein 1	imm	KOG	0	101.9	ACARI	4505	1	4771	1	4937	1	5045	1	5110	1	5166	1	5206	1	5241	1	5257	1	5274	1	5284	1	5291	1	5306	1	5312
ORN-41067	13.85	12.69	26.54	JAP72346.1	1e-156	Orn-41067	487	Orn-41067	1464	CYT		55.618	6.98			1464	myrosinase precursor	imm	KOG	6e-70	96.2	ACARI	4847	1	5145	1	5349	1	5477	1	5562	1	5626	1	5674	1	5715	1	5737	1	5755	1	5769	1	5780	1	5795	1	5801
ORN-39410	7.2	6.54	13.74	JAT95593.1	0	Orn-39410	1098	Orn-39410	3297	CYT		116.828	5.9			3297	nuclear factor of activated T-cells - probable fragment - 20 NetOglyc sites	imm	ACARI	0	54.7	ACARI	4393	1	4647	1	4807	1	4910	1	4969	1	5021	1	5060	1	5094	1	5110	1	5127	1	5137	1	5143	1	5158	1	5164
ORN-40868	28.49	16.48	44.97	JAP73064.1	0	Orn-40868	647	Orn-40868	1944	CYT		73.046	5.3			1944	Predicted Ras related/Rac-GTP binding protein	imm	KOG	0	94.7	ACARI	4787	1	5083	1	5279	1	5402	1	5487	1	5550	1	5597	1	5638	1	5658	1	5676	1	5689	1	5698	1	5713	1	5719
ORN-39593	19.63	13.97	33.6	JAP75338.1	1e-122	Orn-39593	341	Orn-39593	1026	CYT		37.953	10.28			1026	presenilins-associated rhomboid-like protein mitochondrial partial - probable fragment - 6 predicted membrane helices	imm membrane	ACARI	0	97.6	ACARI	4433	1	4691	1	4852	1	4958	1	5019	1	5071	1	5111	1	5145	1	5161	1	5178	1	5188	1	5194	1	5209	1	5215
ORN-34183	55.32	11.68	67	JAP72296.1	9e-95	Orn-34183	338	Orn-34183	1017	CYT		37.854	5.36			1017	Pyrazinamidase/nicotinamidase PNC1 - probable fragment	imm	KOG	3e-41	93.7	ACARI	3032	1	3176	1	3264	1	3308	1	3336	1	3363	1	3382	1	3392	1	3397	1	3405	1	3408	1	3408	1	3412	1	3412
ORN-14350	2.84	4.41	7.25	JAR92313.1	3e-79	Orn-14350	163	Orn-14350	489	BL/SIG		17.802	8.91			489	Ras GTPase activating protein RasGAP/neurofibromin	imm	KOG	5e-17	6	ACARI	980	1	933	1	880	1	806	1	750	1	716	1	678	1	654	1	620	1	604	1	579	1	548	1	524	1	510
ORN-19898	3.36	4.12	7.48	JAR92313.1	0	Orn-19898	1072	Orn-19898	3216	CYT		120.387	7.42			3216	Ras GTPase activating protein RasGAP/neurofibromin - probable fragment	imm	KOG	0	38.4	ACARI	1353	1	1340	1	1323	1	1271	1	1231	1	1203	1	1173	1	1157	1	1132	1	1120	1	1104	1	1085	1	1069	1	1058
ORNSIGP-23547	3.85	3.16	7.01	JAR92313.1	1e-166	OrnSigP-23547	316	OrnSigP-23547	949	BL/SIG		35.525	5.23			949	Ras GTPase activating protein RasGAP/neurofibromin - probable fragment	imm	KOG	0	11.9	ACARI	6581	1	7000	1	7325	1	7541	1	7676	1	7781	1	7868	1	7934	1	7987	1	8023	1	8065	1	8112	1	8147	1	8171
ORN-28198	28.9	4.3	33.2	JAB74389.1	1e-152	Orn-28198	373	Orn-28198	1122	CYT		42.55	6.54			1122	rhomboid-related protein 2-like - 8 predicted membrane helices	imm membrane	REFSEQ-INVERTEBRATE	0	90.2	ACARI	424	2	365	2	296	2	2134	1	2122	1	2117	1	2111	1	2107	1	2097	1	2099	1	2090	1	2083	1	2076	1	2069
ORN-26129	10.71	19.09	29.8	JAT93726.1	1e-147	Orn-26129	400	Orn-26129	1203	CYT		45.076	6.14			1203	rhomboid-related protein 3-like - 8 predicted membrane helices	imm membrane	REFSEQ-INVERTEBRATE	0	92.5	REFSEQ-INVERTEBRATE	424	2	365	2	296	2	1907	1	1887	1	1874	1	1861	1	1855	1	1842	1	1839	1	1828	1	1819	1	1810	1	1803
ORN-35665	23.99	22.83	46.82	JAP82638.1	0	Orn-35665	1211	Orn-35665	3636	CYT		131.431	4.94			3636	Smad anchor for receptor activation - probable fragment	imm	KOG	0	55	ACARI	3405	1	3576	1	3685	1	3744	1	3780	1	3814	1	3839	1	3853	1	3864	1	3874	1	3879	1	3881	1	3890	1	3893
ORN-40596	360.34	52.91	413.25	JAA68890.1	0	Orn-40596	411	Orn-40596	1236	CYT		47.223	5.98			1236	Sorting nexin SNX6/TFAF2 contains PX domain	imm	KOG	0	97.4	ACARI	4712	1	5003	1	5189	1	5310	1	5387	1	5448	1	5493	1	5532	1	5549	1	5567	1	5580	1	5588	1	5603	1	5609
ORN-38588	53.74	0	53.74	XP_015786555.1	5e-85	Orn-38588	399	Orn-38588	1200	CYT		44.076	5.6			1200	spaetzle 4 precursor - 51 NetOglyc sites	imm	REFSEQ-INVERTEBRATE	2e-73	95.7	NR-LIGHT	4189	1	4418	1	4574	1	4673	1	4726	1	4772	1	4809	1	4837	1	4853	1	4870	1	4880	1	4886	1	4898	1	4904
ORNSIGP-18580	13.62	1.96	15.58	XP_002414235.1	3e-52	OrnSigP-18580	246	OrnSigP-18580	746	SIG	34-35	27.402	6.32	23.96	6.34	746	spatzle alternatively spliced isoform 11.27 - probable fragment - signalP detected	imm	ACARI	2e-52	101.9	ACARI	6442	1	6857	1	7177	1	7390	1	7525	1	7628	1	7712	1	7775	1	7827	1	7863	1	7903	1	7950	1	7983	1	8006
ORN-40608	6.11	8.82	14.93	JAP71265.1	1e-145	Orn-40608	287	Orn-40608	864	ANC		32.784	8.57	28.757	8.43	864	C3 and PZP-like alpha-2-macroglobulin domain-containing protein 8 - 6 predicted membrane helices - Membrane anchor detected	imm membrane membrAnchor	REFSEQ-VERTEBRATES	3e-80	15.8	ACARI	4718	1	5010	1	5196	1	5317	1	5394	1	5455	1	5500	1	5539	1	5556	1	5574	1	5587	1	5595	1	5610	1	5616
ORN-29535	30.26	4.27	34.53	JAU01602.1	0	Orn-29535	456	Orn-29535	1371	CYT		52.287	8.25			1371	D-arabinono-1 4-lactone oxidase	imm	KOG	2e-56	96.1	ACARI	2192	1	2259	1	2306	1	2309	1	2304	1	2304	1	2307	1	2307	1	2298	1	2301	1	2292	1	2285	1	2279	1	2274
Housekeeping Proteins
Cytoskeletal proteins
ORN-10669	3.71	10.0001	13.73	JAP71456.1	0	Orn-10669	1067	Orn-10669	3204	CYT		119.505	5.16			3204	Myosin class II heavy chain	cs	KOG	5e-15	26.9	ACARI	720	1	648	1	579	1	494	1	431	1	392	1	346	1	308	1	270	1	243	1	210	1	174	1	143	1	119
ORN-11167	121.8	106.6	228.4	JAP78494.1	0	Orn-11167	1949	Orn-11167	5850	CYT		223.316	5.78			5850	Myosin class I heavy chain - probable fragment	cs	KOG	0	79.3	ACARI	285	2	236	2	185	2	531	1	468	1	429	1	385	1	348	1	310	1	284	1	252	1	217	1	186	1	162
ORN-11346	11.17	0.00017	11.24	JAT93512.1	0	Orn-11346	782	Orn-11346	2349	CYT		87.319	5.34			2349	Kinesin-like protein	cs	KOG	5e-77	78.8	ACARI	767	1	698	1	631	1	548	1	486	1	448	1	405	1	368	1	330	1	304	1	272	1	237	1	206	1	182
ORN-11401	100.12	36	136.12	JAA68818.1	8e-30	Orn-11401	111	Orn-11401	336	CYT		12.783	5.55			336	tubulin-specific chaperone a	cs	ACARI	4e-30	98.1	ACARI	772	1	703	1	637	1	554	1	492	1	454	1	411	1	374	1	336	1	310	1	278	1	243	1	212	1	188
ORN-11620	12.97	9.23	22.2	JAB74852.1	0	Orn-11620	752	Orn-11620	2259	CYT		85.875	7.65			2259	Kinesin-like protein	cs	KOG	0	88.8	ACARI	287	2	238	2	187	2	144	2	506	1	468	1	426	1	389	1	351	1	325	1	293	1	258	1	227	1	203
ORN-11732	0	7.6	7.6	JAC34194.1	5e-11	Orn-11732	247	Orn-11732	741	CYT		27.759	5.04			741	titin isoform N2-A	cs	MUS-PEP	6e-12	0.7	REFSEQ-VERTEBRATES	792	1	725	1	660	1	578	1	518	1	480	1	438	1	401	1	363	1	337	1	305	1	270	1	240	1	216
ORN-12353	11.34	27.58	38.92	JAT99716.1	0	Orn-12353	1566	Orn-12353	4701	CYT		172.364	5.69			4701	microtubule-associated tumor suppressor candidate 2 partial	cs	ACARI	0	105.9	ACARI	834	1	773	1	708	1	627	1	568	1	532	1	490	1	458	1	423	1	401	1	371	1	337	1	308	1	286
ORN-12739	90.31	31.91	122.22	JAP70254.1	0	Orn-12739	396	Orn-12739	1191	CYT		45.132	6.06			1191	actin-related protein 2	cs	MUS-PEP	0	98.7	KOG	44	8	43	6	31	6	41	4	617	1	581	1	539	1	509	1	474	1	452	1	422	1	389	1	360	1	339
ORN-12782	195.24	25.97	221.21	JAP69363.1	2e-89	Orn-12782	187	Orn-12782	564	CYT		20.311	7.55			564	Rho	cs	SMART	2e-76	100	ACARI	2	49	1	43	14	9	11	8	6	8	3	7	5	6	512	1	477	1	455	1	425	1	392	1	363	1	342
ORN-13311	0.00014	232.55	232.59	KPM06242.1	9e-41	Orn-13311	1598	Orn-13311	4794	CYT		175.186	5.56			4794	Microtubule-associated protein futsch - probable fragment - 22 NetOglyc sites	cs	SWISSP	3e-49	31.1	REFSEQ-INVERTEBRATE	907	1	857	1	800	1	723	1	667	1	632	1	591	1	566	1	531	1	513	1	486	1	455	1	429	1	413
ORN-13530	114.15	53.15	167.3	AEO32908.1	1e-149	Orn-13530	304	Orn-13530	915	CYT		34.215	6.45			915	F-actin capping protein beta subunit	cs	KOG	0	98.1	ACARI	925	1	876	1	820	1	743	1	687	1	652	1	611	1	586	1	551	1	533	1	506	1	475	1	450	1	434
ORN-13631	8	2.23	10.23	JAP82298.1	0	Orn-13631	964	Orn-13631	2895	CYT		108.317	6.96			2895	myosin light chain kinase smooth muscle - probable fragment	cs	MUS-PEP	5e-63	17.7	ACARI	935	1	886	1	831	1	754	1	698	1	663	1	622	1	597	1	562	1	544	1	517	1	486	1	461	1	445
ORN-14305	8.48	5.55	14.03	JAP78178.1	5e-58	Orn-14305	1008	Orn-14305	3027	CYT		111.896	9.09			3027	myosin i partial	cs	ACARI	3e-53	101	ACARI	976	1	928	1	875	1	801	1	745	1	711	1	673	1	649	1	615	1	599	1	574	1	543	1	519	1	505
ORN-15199	143.92	66.55	210.47	XP_002399380.1	0	Orn-15199	544	Orn-15199	1635	CYT		61.528	5.33			1635	src substrate cortactin	cs	ACARI	0	88.1	ACARI	1025	1	981	1	931	1	858	1	805	1	773	1	735	1	712	1	678	1	662	1	638	1	610	1	586	1	572
ORN-15487	659.57	280.99	940.56	JAT78834.1	0	Orn-15487	451	Orn-15487	1356	CYT		50.034	4.97			1356	tubulin alpha-1A chain	cs	MUS-PEP	0	100	ACARI	67	6	66	5	44	5	26	5	57	3	44	3	33	3	24	3	15	3	13	3	9	3	5	3	2	3	1
ORN-15491	39.23	18.61	57.84	JAR92464.1	0	Orn-15491	616	Orn-15491	1851	CYT		69.735	6.37			1851	ventricular cardiac muscle cell development partial - probable fragment	cs	ACARI	0	99	ACARI	1039	1	996	1	947	1	875	1	824	1	792	1	754	1	731	1	697	1	681	1	658	1	632	1	611	1	597
ORN-15521	117.77	46.25	164.02	JAP68009.1	0	Orn-15521	451	Orn-15521	1356	CYT		50.146	4.96			1356	tubulin alpha-1A chain	cs	MUS-PEP	0	100	ACARI	67	6	66	5	44	5	26	5	57	3	44	3	33	3	24	3	15	3	13	3	9	3	5	3	2	3	1
ORN-15575	27.89	7.37	35.26	JAP71438.1	0	Orn-15575	581	Orn-15575	1746	CYT		62.032	6.36			1746	Wiskott Aldrich syndrome - 28 NetOglyc sites	cs	KOG	0	114.2	ACARI	1050	1	1007	1	960	1	890	1	842	1	810	1	774	1	751	1	719	1	704	1	682	1	658	1	637	1	623
ORN-16513	48.92	25.97	74.89	JAT95573.1	0	Orn-16513	499	Orn-16513	1500	CYT		55.625	5.45			1500	Dynein light intermediate chain - 13 NetOglyc sites	cs	KOG	0	100.6	ACARI	1119	1	1085	1	1044	1	978	1	934	1	902	1	867	1	845	1	814	1	799	1	777	1	753	1	732	1	718
ORN-16832	4.51	3.12	7.63	JAP71287.1	1e-118	Orn-16832	239	Orn-16832	720	CYT		27.391	9.41			720	Gamma tubulin - probable fragment	cs	KOG	0	52.2	ACARI	1155	1	1124	1	1085	1	1020	1	976	1	945	1	910	1	888	1	858	1	844	1	822	1	798	1	777	1	763
ORN-16969	10.27	4.52	14.79	JAR92633.1	1e-166	Orn-16969	458	Orn-16969	1377	CYT		53.464	5.49			1377	myosin complex	cs	ACARI	0	102.2	ACARI	1164	1	1133	1	1095	1	1030	1	986	1	955	1	921	1	899	1	869	1	855	1	833	1	809	1	789	1	775
ORN-17047	11.04	10.18	21.22	JAP72131.1	0	Orn-17047	998	Orn-17047	2997	CYT		111.051	5.73			2997	Actin-binding protein SLA2/Huntingtin-interacting protein Hip1	cs	KOG	0	100.9	ACARI	1170	1	1139	1	1102	1	1037	1	993	1	962	1	928	1	906	1	876	1	862	1	840	1	816	1	796	1	782
ORN-17076	46.83	5.46	52.29	JAP78924.1	1e-102	Orn-17076	541	Orn-17076	1626	CYT		61.382	6			1626	myosin class ii heavy chain partial - 14 NetOglyc sites	cs	ACARI	2e-10	29.5	REFSEQ-INVERTEBRATE	1175	1	1144	1	1107	1	1042	1	998	1	967	1	933	1	911	1	881	1	867	1	845	1	823	1	803	1	789
ORN-17461	14.89	33.55	48.44	JAP73486.1	1e-159	Orn-17461	760	Orn-17461	2283	CYT		84.34	5.93			2283	non-muscle myosin family member nmy-1 caenorhabditis elegans protein nmy-1 - probable fragment	cs	ACARI	0	98.2	ACARI	1200	1	1173	1	1140	1	1077	1	1035	1	1004	1	970	1	950	1	922	1	908	1	887	1	865	1	845	1	831
ORN-17525	5.51	2.81	8.32	JAP81953.1	7e-81	Orn-17525	308	Orn-17525	927	CYT		34.359	6.92			927	paramyosin short form-like	cs	REFSEQ-INVERTEBRATE	4e-18	20.5	ACARI	1204	1	1177	1	1145	1	1083	1	1041	1	1010	1	976	1	956	1	928	1	914	1	893	1	871	1	851	1	837
ORN-17557	7.29	1.49	8.78	XP_018496438.1	0	Orn-17557	563	Orn-17557	1689	CYT		62.582	5.63			1689	Muscle M-line assembly protein unc-89 - probable fragment	cs	SWISSP	9e-46	7.1	ACARI	1207	1	1181	1	1149	1	1087	1	1045	1	1014	1	980	1	960	1	932	1	918	1	897	1	875	1	855	1	841
ORN-18820	129.07	101.65	230.72	JAB69375.1	0	Orn-18820	879	Orn-18820	2640	CYT		97.944	5.44			2640	Actin - probable fragment	cs	SMART	1e-66	102.9	ACARI	1272	1	1255	1	1229	1	1172	1	1132	1	1102	1	1071	1	1052	1	1026	1	1014	1	996	1	974	1	955	1	944
ORN-18914	57.43	2.25	59.68	XP_018494665.1	0	Orn-18914	9693	Orn-18914	29079	IND		1101.88	5.26			29079	muscle-specific protein 300 - probable fragment - 15 NetOglyc sites	cs	NR-LIGHT	0	63.9	ACARI	1289	1	1273	1	1249	1	1194	1	1154	1	1125	1	1094	1	1075	1	1050	1	1038	1	1022	1	1001	1	985	1	974
ORN-19032	7.41	4.82	12.23	JAR89825.1	1e-168	Orn-19032	528	Orn-19032	1587	CYT		58.636	7.54			1587	alpha-tubulin suppressor partial - probable fragment	cs	ACARI	0	83.1	ACARI	1298	1	1282	1	1259	1	1206	1	1166	1	1137	1	1106	1	1087	1	1062	1	1050	1	1034	1	1013	1	997	1	986
ORN-19096	6.93	1.34	8.27	JAB84194.1	5e-80	Orn-19096	207	Orn-19096	624	CYT		21.872	9.39			624	microtubule-associated protein tau - probable fragment - 12 NetOglyc sites	cs	ACARI	4e-80	78	ACARI	1301	1	1285	1	1264	1	1211	1	1171	1	1142	1	1111	1	1092	1	1067	1	1055	1	1039	1	1018	1	1002	1	991
ORN-19125	0	14.95	14.95	XP_002403721.1	2e-26	Orn-19125	95	Orn-19125	288	CYT		10.593	5.1			288	myosin light chain kinase smooth muscle-like isoform X3	cs	REFSEQ-INVERTEBRATE	5e-13	11.4	ACARI	1302	1	1286	1	1265	1	1212	1	1172	1	1143	1	1112	1	1093	1	1068	1	1056	1	1040	1	1019	1	1003	1	992
ORN-19905	3.7	17.53	21.23	JAP79834.1	0	Orn-19905	1053	Orn-19905	3162	CYT		115.517	5.84			3162	myosin light chain kinase smooth muscle - probable fragment	cs	MUS-PEP	0	31	ACARI	1356	1	1343	1	1326	1	1274	1	1234	1	1206	1	1176	1	1160	1	1135	1	1123	1	1107	1	1088	1	1072	1	1061
ORN-20038	4.39	3.38	7.77	JAP82298.1	1e-118	Orn-20038	229	Orn-20038	687	CYT		24.669	7			687	Titin - probable fragment	cs	SWISSP	8e-37	0.6	NR-LIGHT	70	6	312	2	1333	1	1281	1	1243	1	1216	1	1186	1	1170	1	1145	1	1133	1	1117	1	1098	1	1082	1	1072
ORN-20127	7.9	1.56	9.46	XP_018496438.1	1e-127	Orn-20127	319	Orn-20127	957	CYT		35.553	5.59			957	titin - probable fragment	cs	REFSEQ-VERTEBRATES	6e-47	0.9	ACARI	70	6	101	4	70	4	50	4	1249	1	1222	1	1192	1	1176	1	1151	1	1139	1	1123	1	1104	1	1088	1	1078
ORN-20403	26.31	11.35	37.66	JAP71556.1	0	Orn-20403	1255	Orn-20403	3768	CYT		141.312	5.85			3768	myosin class vi heavy chain - 22 NetOglyc sites	cs	ACARI	0	104.2	ACARI	1384	1	1372	1	1356	1	1305	1	1269	1	1242	1	1212	1	1196	1	1171	1	1159	1	1143	1	1124	1	1108	1	1098
ORN-20806	9.62	6.93	16.55	JAU00206.1	1e-127	Orn-20806	626	Orn-20806	1881	CYT		70.328	6.54			1881	Myosin-like coiled-coil protein - probable fragment	cs	PFAM	1e-63	100	ACARI	1411	1	1400	1	1386	1	1335	1	1299	1	1272	1	1242	1	1227	1	1202	1	1190	1	1174	1	1155	1	1139	1	1129
ORN-21017	26.58	17.53	44.11	JAB83983.1	0	Orn-21017	662	Orn-21017	1989	CYT		73.898	9.16			1989	microtubule	cs	ACARI	0	100.7	ACARI	1435	1	1426	1	1414	1	1367	1	1331	1	1304	1	1274	1	1260	1	1237	1	1227	1	1211	1	1195	1	1179	1	1169
ORN-21079	44.62	28.25	72.87	JAA57036.1	1e-119	Orn-21079	354	Orn-21079	1065	CYT		41.12	4.96			1065	myosin heavy chain skeletal muscle or cardiac muscle	cs	ACARI	0	101.4	ACARI	1448	1	1440	1	1428	1	1381	1	1346	1	1319	1	1289	1	1275	1	1252	1	1242	1	1226	1	1210	1	1195	1	1185
ORN-21811	28.04	11.42	39.46	JAP64895.1	1e-156	Orn-21811	2756	Orn-21811	8271	CYT		306.158	7.57			8271	microtubule-associated protein futsch partial - probable fragment - 53 NetOglyc sites	cs	ACARI	0	99.6	ACARI	1497	1	1497	1	1491	1	1448	1	1414	1	1388	1	1359	1	1345	1	1322	1	1313	1	1298	1	1282	1	1267	1	1257
ORN-2186	7.99	3.79	11.78	XP_003744632.1	1e-76	Orn-2186	554	Orn-2186	1665	CYT		61.538	8.25			1665	Actin-like protein 13E	cs	NR-LIGHT	2e-70	101.7	ACARI	1509	1	1510	1	1505	1	1463	1	1429	1	1403	1	1374	1	1360	1	1337	1	1328	1	1313	1	1297	1	1283	1	1273
ORN-22515	160.36	33.9	194.26	JAR87606.1	4e-96	Orn-22515	189	Orn-22515	570	CYT		21.935	4.59			570	tropomyosin-2 isoform 4 mori tropomyosin isoform 4 - probable fragment	cs	ACARI	3e-92	80.4	ACARI	386	2	328	2	264	2	216	2	171	2	1469	1	1441	1	1429	1	1408	1	1400	1	1386	1	1371	1	1358	1	1349
ORN-22516	67.78	130.95	198.73	ABQ96858.1	1e-131	Orn-22516	262	Orn-22516	786	CYT		30.354	4.7			786	tropomyosin tropomyosin	cs	ACARI	0	92.2	ACARI	386	2	328	2	264	2	216	2	171	2	1470	1	1442	1	1430	1	1409	1	1401	1	1387	1	1372	1	1359	1	1350
ORN-22536	30.46	3.41	33.87	JAP81971.1	0	Orn-22536	1114	Orn-22536	3345	CYT		126.19	9.28			3345	Myosin class II heavy chain - probable fragment	cs	KOG	0	38.1	KOG	199	3	1565	1	1564	1	1526	1	1498	1	1479	1	1451	1	1440	1	1419	1	1411	1	1397	1	1382	1	1369	1	1360
ORN-22552	7.56	10.73	18.29	JAA59681.1	0	Orn-22552	1197	Orn-22552	3594	CYT		135.28	5.59			3594	contactin-5 isoform 1 precursor - probable fragment	cs	MUS-PEP	0	95.8	ACARI	1561	1	1568	1	1567	1	1529	1	1501	1	1482	1	1454	1	1443	1	1422	1	1414	1	1400	1	1386	1	1373	1	1364
ORN-22556	17.79	18.72	36.51	JAP69933.1	0	Orn-22556	581	Orn-22556	1746	CYT		64.558	8.96			1746	phosphatase and actin regulator	cs	ACARI	0	102.5	ACARI	1563	1	1570	1	1570	1	1532	1	1504	1	1485	1	1457	1	1446	1	1425	1	1417	1	1403	1	1389	1	1376	1	1367
ORN-22691	0	7.81	7.81	AEO35566.1	2e-79	Orn-22691	151	Orn-22691	456	CYT		17.27	4.25			456	nonmuscle myosin essential light chain	cs	ACARI	2e-71	97	ACARI	17	16	23	9	43	5	75	3	56	3	110	2	92	2	70	2	58	2	45	2	1415	1	1401	1	1388	1	1380
ORN-23056	21.35	16.63	37.98	JAP83485.1	0	Orn-23056	1257	Orn-23056	3774	CYT		141.788	5.89			3774	Arp2/3 complex-interacting protein VIP1/Asp1 involved in regulation of actin cytoskeleton	cs	KOG	0	87.3	ACARI	1592	1	1603	1	1606	1	1571	1	1544	1	1525	1	1500	1	1490	1	1469	1	1461	1	1448	1	1434	1	1421	1	1413
ORN-23082	1.78	9.35	11.13	JAU00884.1	0	Orn-23082	1349	Orn-23082	4050	CYT		144.997	6.04			4050	Actin-binding cytoskeleton protein filamin - probable fragment	cs	KOG	0	98.5	ACARI	1595	1	1606	1	1609	1	1574	1	1547	1	1528	1	1503	1	1493	1	1472	1	1464	1	1451	1	1437	1	1424	1	1416
ORN-23372	7.97	4.25	12.22	XP_002402666.1	0	Orn-23372	423	Orn-23372	1272	CYT		46.928	5.94			1272	Microtubule binding protein YTM1 (contains WD40 repeats)	cs	KOG	0	99	ACARI	1616	1	1627	1	1631	1	1598	1	1572	1	1553	1	1530	1	1520	1	1499	1	1491	1	1478	1	1464	1	1451	1	1443
ORN-23509	12.27	4.93	17.2	JAP78384.1	0	Orn-23509	1968	Orn-23509	5907	CYT		221.487	6.24			5907	unconventional myosin-XVIIIa - probable fragment	cs	MUS-PEP	0	97.5	ACARI	1619	1	1630	1	1635	1	1603	1	1577	1	1558	1	1536	1	1526	1	1505	1	1497	1	1484	1	1471	1	1458	1	1450
ORN-23639	6.11	0	6.11	XP_002409219.1	4e-29	Orn-23639	92	Orn-23639	276	CYT		10.763	6.16			276	actin-binding LIM protein 1-like	cs	REFSEQ-INVERTEBRATE	9e-07	6.7	ACARI	398	2	342	2	1647	1	1616	1	1590	1	1572	1	1550	1	1540	1	1519	1	1512	1	1499	1	1486	1	1473	1	1465
ORN-24107	110.7	168.22	278.92	JAP78572.1	0	Orn-24107	459	Orn-24107	1380	CYT		51.589	7.21			1380	prolactin regulatory element-binding protein/protein transport protein sec12p partial	cs	ACARI	0	96.9	ACARI	1670	1	1686	1	1694	1	1663	1	1638	1	1621	1	1599	1	1589	1	1569	1	1563	1	1550	1	1537	1	1524	1	1516
ORN-24130	4.93	5.22	10.15	JAA55896.1	2e-92	Orn-24130	534	Orn-24130	1602	CYT		62.772	7.96			1602	myosin-11 isoform 1	cs	MUS-PEP	3e-14	27.3	ACARI	1673	1	1689	1	1697	1	1666	1	1641	1	1624	1	1602	1	1592	1	1572	1	1567	1	1555	1	1542	1	1529	1	1521
ORN-24134	4.81	3.54	8.35	JAB81702.1	1e-164	Orn-24134	517	Orn-24134	1554	CYT		57.169	6.88			1554	suppressor of actin sac - probable fragment	cs	ACARI	0	47	ACARI	1674	1	1690	1	1698	1	1667	1	1642	1	1625	1	1603	1	1593	1	1573	1	1568	1	1556	1	1543	1	1530	1	1522
ORN-24949	8.37	9.93	18.3	JAA59614.1	0	Orn-24949	1570	Orn-24949	4713	CYT		182.004	9.31			4713	unconventional myosin-VIIa isoform 3 - probable fragment	cs	MUS-PEP	0	72.7	ACARI	1744	1	1768	1	1779	1	1752	1	1729	1	1714	1	1696	1	1687	1	1671	1	1668	1	1657	1	1644	1	1631	1	1623
ORN-25051	53.12	16.03	69.15	JAT96196.1	0	Orn-25051	1025	Orn-25051	3078	CYT		112.271	6.91			3078	Actin-binding protein Coronin contains WD40 repeats - probable fragment	cs	KOG	2e-89	83.4	ACARI	1757	1	1781	1	1792	1	1765	1	1742	1	1727	1	1709	1	1701	1	1685	1	1682	1	1671	1	1658	1	1645	1	1637
ORN-25178	5.8	0.95	6.75	JAR92107.1	8e-26	Orn-25178	252	Orn-25178	759	CYT		30.303	7.92			759	myosin-11 isoform X6	cs	REFSEQ-VERTEBRATES	4e-12	11.3	ACARI	1779	1	1803	1	1816	1	1789	1	1767	1	1753	1	1737	1	1729	1	1714	1	1711	1	1700	1	1688	1	1678	1	1671
ORN-25833	20.52	14.49	35.01	JAC23657.1	0	Orn-25833	1192	Orn-25833	3579	CYT		132.301	8.43			3579	Radixin moesin - 12 NetOglyc sites	cs	KOG	1e-75	81.3	ACARI	1834	1	1865	1	1888	1	1865	1	1844	1	1831	1	1816	1	1810	1	1797	1	1794	1	1783	1	1773	1	1764	1	1757
ORN-25851	45.6	22.63	68.23	JAB77592.1	0	Orn-25851	1219	Orn-25851	3660	CYT		139.51	9.05			3660	Myosin class V heavy chain - probable fragment	cs	KOG	0	109.6	ACARI	1837	1	1869	1	1893	1	1870	1	1849	1	1836	1	1821	1	1815	1	1802	1	1799	1	1788	1	1778	1	1769	1	1762
ORN-25854	39.9	9.53	49.43	JAB76016.1	1e-169	Orn-25854	405	Orn-25854	1218	CYT		46.318	5.6			1218	xin actin-binding repeat-containing protein 2 partial - probable fragment	cs	ACARI	0	79.2	ACARI	422	2	364	2	295	2	243	2	197	2	176	2	1823	1	1817	1	1804	1	1801	1	1790	1	1780	1	1771	1	1764
ORN-25989	0	5.42	5.42	XP_002416040.1	1e-91	Orn-25989	234	Orn-25989	702	CYT		26.954	8.58			702	myosin XV partial	cs	ACARI	6e-92	84.9	ACARI	1856	1	1889	1	1916	1	1893	1	1873	1	1860	1	1847	1	1841	1	1828	1	1825	1	1814	1	1805	1	1796	1	1789
ORN-26030	150.76	219.96	370.72	JAC21807.1	0	Orn-26030	381	Orn-26030	1146	CYT		45.302	4.98			1146	troponin t skeletal muscle	cs	ACARI	0	97	ACARI	1861	1	1894	1	1921	1	1898	1	1878	1	1865	1	1852	1	1846	1	1833	1	1830	1	1819	1	1810	1	1801	1	1794
ORN-26152	518.11	43.69	561.8	JAP79827.1	0	Orn-26152	4477	Orn-26152	13434	CYT		498.785	8.93			13434	microtubule associated complex partial - probable fragment	cs	ACARI	0	100.6	ACARI	1870	1	1904	1	1932	1	1910	1	1890	1	1877	1	1864	1	1858	1	1845	1	1842	1	1831	1	1822	1	1813	1	1806
ORN-26159	12.46	0	12.46	XP_015795216.1	6e-55	Orn-26159	188	Orn-26159	567	CYT		21.075	9.2			567	Rho	cs	SMART	4e-64	100.5	SMART	2	49	1	43	14	9	11	8	6	8	3	7	1866	1	1860	1	1847	1	1844	1	1833	1	1824	1	1815	1	1808
ORN-26631	5.34	7.08	12.42	JAP80835.1	0	Orn-26631	4584	Orn-26631	13755	CYT		511.678	5.64			13755	titin isoform N2-A - probable fragment	cs	MUS-PEP	0	15.1	ACARI	1907	1	1945	1	1975	1	1955	1	1940	1	1929	1	1917	1	1911	1	1899	1	1897	1	1886	1	1877	1	1868	1	1861
ORN-26667	5.55	36.86	42.41	JAT95881.1	1e-162	Orn-26667	555	Orn-26667	1668	CYT		62.687	4.76			1668	myosin-9 isoform 1	cs	MUS-PEP	5e-09	27.5	ACARI	1911	1	1951	1	1981	1	1962	1	1947	1	1936	1	1924	1	1919	1	1907	1	1905	1	1894	1	1885	1	1876	1	1869
ORN-26985	14.15	0	14.15	XP_002434196.1	6e-09	Orn-26985	104	Orn-26985	315	CYT		12.992	5.83			315	non-muscle caldesmon isoform X1	cs	REFSEQ-VERTEBRATES	2e-07	13.7	REFSEQ-VERTEBRATES	1943	1	1990	1	2022	1	2006	1	1991	1	1982	1	1970	1	1966	1	1955	1	1953	1	1943	1	1934	1	1925	1	1918
ORN-27096	7.95	5.42	13.37	JAB77425.1	1e-127	Orn-27096	581	Orn-27096	1746	CYT		64.876	5.35			1746	actin-binding protein anillin-like - probable fragment	cs	REFSEQ-INVERTEBRATE	3e-78	34.1	ACARI	1950	1	1997	1	2030	1	2015	1	2001	1	1992	1	1980	1	1976	1	1965	1	1964	1	1954	1	1945	1	1936	1	1929
ORN-27381	9.73	8.41	18.14	JAP82850.1	0	Orn-27381	1842	Orn-27381	5529	CYT		203.766	8.42			5529	microtubule-associated protein CP224	cs	NR-LIGHT	0	101	ACARI	1968	1	2017	1	2051	1	2037	1	2023	1	2015	1	2004	1	2000	1	1989	1	1988	1	1978	1	1969	1	1960	1	1953
ORN-27719	24.77	16.28	41.05	JAC93044.1	0	Orn-27719	791	Orn-27719	2376	CYT		90.87	5.19			2376	myosin heavy chain muscle-like protein	cs	ACARI	0	99	ACARI	1999	1	2053	1	2088	1	2077	1	2065	1	2058	1	2050	1	2046	1	2035	1	2034	1	2025	1	2018	1	2010	1	2003
ORN-2812	10.33	6.2	16.53	JAT98140.1	1e-115	Orn-2812	456	Orn-2812	1371	CYT		50.181	5.83			1371	myosin class ii heavy chain	cs	ACARI	0	97.2	ACARI	2036	1	2093	1	2130	1	2119	1	2107	1	2101	1	2095	1	2091	1	2080	1	2081	1	2072	1	2065	1	2058	1	2051
ORN-28185	33.56	20.99	54.55	JAA59583.1	0	Orn-28185	855	Orn-28185	2568	CYT		95.55	5.37			2568	myosin binding subunit - 26 NetOglyc sites	cs	ACARI	0	102.5	ACARI	2044	1	2101	1	2138	1	2129	1	2117	1	2112	1	2106	1	2102	1	2092	1	2094	1	2085	1	2078	1	2071	1	2064
ORN-28247	49.01	52.4	101.41	XP_002411878.1	2e-50	Orn-28247	191	Orn-28247	576	CYT		21.503	4.94			576	dynactin subunit	cs	ACARI	8e-51	91.9	ACARI	2054	1	2111	1	2149	1	2142	1	2131	1	2126	1	2120	1	2116	1	2106	1	2108	1	2099	1	2092	1	2085	1	2078
ORN-28416	7.39	5.33	12.72	JAP71107.1	0	Orn-28416	431	Orn-28416	1296	CYT		47.748	5.15			1296	actin-like protein 6A	cs	MUS-PEP	0	100.9	ACARI	44	8	43	6	31	6	2160	1	2149	1	2145	1	2139	1	2137	1	2127	1	2129	1	2120	1	2113	1	2106	1	2099
ORN-28435	9.63	1.22	10.85	JAB78600.1	6e-59	Orn-28435	339	Orn-28435	1020	CYT		38.848	5.92			1020	microtubule-based movement partial - probable fragment	cs	ACARI	3e-59	85.8	ACARI	2073	1	2131	1	2169	1	2163	1	2152	1	2148	1	2143	1	2141	1	2131	1	2133	1	2124	1	2117	1	2110	1	2103
ORN-28741	7.58	2.65	10.23	JAP68844.1	0	Orn-28741	528	Orn-28741	1584	CYT		58.923	5.91			1584	titin isoform N2-A - probable fragment	cs	MUS-PEP	1e-95	1.5	ACARI	70	6	101	4	70	4	50	4	215	2	2188	1	2186	1	2184	1	2174	1	2176	1	2167	1	2160	1	2153	1	2146
ORN-28968	19.89	4.37	24.26	JAP78747.1	7e-60	Orn-28968	232	Orn-28968	699	SIG	-1	26.283	6.07			699	microtubule-based process	cs	ACARI	4e-58	98.2	ACARI	2120	1	2182	1	2223	1	2220	1	2212	1	2209	1	2207	1	2205	1	2195	1	2198	1	2189	1	2182	1	2175	1	2168
ORN-28973	4.23	6.08	10.31	JAA59902.1	0	Orn-28973	684	Orn-28973	2055	CYT		77.353	7.71			2055	Kinesin-like protein - probable fragment	cs	KOG	2e-60	65.6	ACARI	2122	1	2184	1	2225	1	2222	1	2214	1	2211	1	2209	1	2207	1	2197	1	2200	1	2191	1	2184	1	2177	1	2170
ORN-2898	2.44	6.86	9.3	JAA63065.1	0	Orn-2898	1413	Orn-2898	4242	CYT		158.615	5.85			4242	microtubule associated complex partial - probable fragment	cs	ACARI	0	100.5	ACARI	2123	1	2185	1	2226	1	2223	1	2215	1	2212	1	2210	1	2208	1	2198	1	2201	1	2192	1	2185	1	2178	1	2171
ORN-29381	13.22	11.95	25.17	JAA58276.1	0	Orn-29381	511	Orn-29381	1536	CYT		57.22	6.05			1536	microtubule-associated protein futsch-like isoform X2	cs	REFSEQ-VERTEBRATES	0	101	ACARI	443	2	389	2	318	2	2274	1	2268	1	2267	1	2266	1	2265	1	2255	1	2258	1	2249	1	2242	1	2235	1	2228
ORN-29396	41.97	2.82	44.79	JAB70326.1	0	Orn-29396	729	Orn-29396	2190	SIG	20-21	83.164	6.21	80.94	6.06	2190	gliotactin - probable fragment - signalP detected	cs	NR-LIGHT	0	66.1	ACARI	2166	1	2231	1	2276	1	2277	1	2272	1	2271	1	2271	1	2270	1	2260	1	2263	1	2254	1	2247	1	2241	1	2234
ORN-29449	260.33	52.09	312.42	JAC22098.1	0	Orn-29449	475	Orn-29449	1428	CYT		51.446	8.5			1428	Adenylate cyclase-associated protein (CAP/Srv2p)	cs	KOG	0	100.2	ACARI	2177	1	2243	1	2289	1	2291	1	2286	1	2286	1	2288	1	2288	1	2279	1	2282	1	2273	1	2266	1	2260	1	2255
ORN-29512	97.86	112.42	210.28	JAT96415.1	0	Orn-29512	464	Orn-29512	1395	CYT		51.493	5.06			1395	SWI/SNF-related matrix-associated actin-dependent regulator of chromatin subfamily E member 1-like - 16 NetOglyc sites	cs	NR-LIGHT	0	67.8	ACARI	2187	1	2253	1	2300	1	2303	1	2298	1	2298	1	2300	1	2300	1	2291	1	2294	1	2285	1	2278	1	2272	1	2267
ORN-29616	1.6	8.02	9.62	JAP78844.1	0	Orn-29616	628	Orn-29616	1887	CYT		67.982	7.82			1887	Cytoskeleton-associated protein - probable fragment	cs	KOG	7e-36	32.3	REFSEQ-INVERTEBRATE	2201	1	2268	1	2315	1	2318	1	2314	1	2314	1	2317	1	2318	1	2309	1	2312	1	2303	1	2297	1	2291	1	2286
ORN-29968	12.22	3.07	15.29	JAB76743.1	0	Orn-29968	1115	Orn-29968	3348	CYT		121.524	7.27			3348	cilium assembly - probable fragment	cs	ACARI	0	81.1	ACARI	2238	1	2308	1	2355	1	2359	1	2356	1	2357	1	2361	1	2363	1	2354	1	2357	1	2348	1	2342	1	2336	1	2331
ORN-30048	993.57	498.91	1492.48	JAT78969.1	9e-81	Orn-30048	173	Orn-30048	522	CYT		19.893	8.29			522	actin depolymerizing factor partial	cs	ACARI	4e-68	96.1	ACARI	2245	1	2315	1	2362	1	2366	1	2364	1	2365	1	2369	1	2372	1	2364	1	2367	1	2358	1	2352	1	2346	1	2342
ORNSIGP-30073	14.4	4.44	18.84	JAR92733.1	1e-95	OrnSigP-30073	329	OrnSigP-30073	995	SIG	18-19	37.186	5.79	35.063	5.71	995	contactin-1 isoform X2 - signalP detected	cs	NR-LIGHT	4e-48	94.7	ACARI	6815	1	7239	1	7569	1	7790	1	7926	1	8032	1	8120	1	8189	1	8246	1	8284	1	8326	1	8373	1	8409	1	8434
ORN-30254	35.03	5.67	40.7	XP_002406664.1	0	Orn-30254	446	Orn-30254	1341	CYT		49.932	4.79			1341	tubulin beta-2B chain	cs	MUS-PEP	0	98.8	ACARI	67	6	66	5	44	5	26	5	223	2	199	2	164	2	135	2	114	2	87	2	72	2	52	2	36	2	23
ORN-30357	7.73	5.15	12.88	JAP71593.1	0	Orn-30357	1878	Orn-30357	5637	CYT		212.108	6.16			5637	(myosin heavy-chain) kinase - probable fragment	cs	BAC-LIGHT	9e-37	31.8	ACARI	2281	1	2356	1	2405	1	2410	1	2411	1	2412	1	2416	1	2419	1	2411	1	2414	1	2405	1	2399	1	2393	1	2390
ORN-30605	16.69	11.13	27.82	JAP84176.1	0	Orn-30605	546	Orn-30605	1641	CYT		63.153	9.24			1641	tubulin polyglutamylase ttll4 partial	cs	ACARI	0	97.6	ACARI	2317	1	2393	1	2446	1	2452	1	2453	1	2456	1	2461	1	2466	1	2459	1	2462	1	2455	1	2449	1	2445	1	2442
ORN-3098	7.48	6.14	13.62	JAB82515.1	3e-81	Orn-3098	225	Orn-3098	678	CYT		25.281	5.41			678	actin cap partial	cs	ACARI	2e-81	99.5	ACARI	2377	1	2456	1	2512	1	2523	1	2526	1	2531	1	2539	1	2544	1	2539	1	2542	1	2535	1	2530	1	2526	1	2523
ORN-31065	9.34	6.52	15.86	XP_002408120.1	4e-55	Orn-31065	163	Orn-31065	492	CYT		18.219	4.87			492	tropomyosin 1 isoform e re08101p tropomyosin 1 isoform e	cs	ACARI	2e-55	90.5	ACARI	2390	1	2470	1	2526	1	2537	1	2541	1	2547	1	2555	1	2560	1	2555	1	2558	1	2551	1	2546	1	2542	1	2539
ORN-31156	24.3	0	24.3	JAP78421.1	3e-23	Orn-31156	122	Orn-31156	369	CYT		13.928	7.98			369	dynein light chain	cs	REFSEQ-INVERTEBRATE	2e-17	22.3	ACARI	188	3	154	3	116	3	85	3	65	3	2571	1	2579	1	2584	1	2579	1	2582	1	2575	1	2570	1	2566	1	2563
ORN-31234	54.7	52.04	106.74	XP_002405048.1	2e-51	Orn-31234	133	Orn-31234	402	CYT		15.376	5.91			402	regulation of actin cytoskeleton organization	cs	ACARI	9e-52	101.4	ACARI	2419	1	2500	1	2558	1	2569	1	2575	1	2583	1	2591	1	2596	1	2592	1	2595	1	2588	1	2583	1	2580	1	2577
ORN-31382	55.51	21.25	76.76	JAP69969.1	0	Orn-31382	1906	Orn-31382	5721	CYT		205.787	7.38			5721	microtubule-associated protein futsch-like - probable fragment - 29 NetOglyc sites	cs	REFSEQ-INVERTEBRATE	0	40.9	ACARI	2448	1	2531	1	2591	1	2602	1	2608	1	2616	1	2625	1	2631	1	2627	1	2630	1	2624	1	2619	1	2616	1	2613
ORN-31640	476.26	752.74	1229	JAA67030.1	2e-65	Orn-31640	137	Orn-31640	414	CYT		15.254	8.65			414	calponin - probable fragment	cs	ACARI	1e-65	51.7	ACARI	234	3	190	3	150	3	108	3	81	3	205	2	2682	1	2688	1	2686	1	2690	1	2685	1	2680	1	2677	1	2674
ORN-31737	0.17	8.96	9.13	JAA61938.1	0	Orn-31737	867	Orn-31737	2601	CYT		98.694	9.73			2601	Myosin class I heavy chain	cs	KOG	0	71.4	ACARI	2511	1	2600	1	2663	1	2676	1	2683	1	2692	1	2704	1	2710	1	2708	1	2712	1	2707	1	2703	1	2700	1	2697
ORN-32007	7.35	5.19	12.54	JAA58124.1	0	Orn-32007	1158	Orn-32007	3477	CYT		131.566	5.21			3477	Actin regulatory (gelsolin/villin family) - probable fragment	cs	KOG	0	93.2	ACARI	2557	1	2652	1	2719	1	2732	1	2740	1	2752	1	2765	1	2771	1	2769	1	2774	1	2771	1	2767	1	2764	1	2761
ORN-32111	7.74	3.2	10.94	JAR91964.1	0	Orn-32111	655	Orn-32111	1965	CYT		73.808	5.69			1965	Kinesin-like protein - probable fragment	cs	KOG	0	55.6	ACARI	287	2	238	2	187	2	144	2	2759	1	2772	1	2785	1	2791	1	2789	1	2794	1	2791	1	2787	1	2785	1	2782
ORN-32385	110.93	48.05	158.98	JAT96212.1	0	Orn-32385	761	Orn-32385	2286	CYT		85.254	5.15			2286	Cytoskeletal regulator Flightless-I (contains leucine-rich and gelsolin repeats) - probable fragment	cs	KOG	2e-76	62.3	ACARI	472	2	415	2	2792	1	2809	1	2821	1	2835	1	2851	1	2858	1	2856	1	2863	1	2862	1	2858	1	2857	1	2854
ORN-32545	1621.74	245.22	1866.96	XP_002413568.1	1e-13	Orn-32545	59	Orn-32545	180	CYT		6.292	10.17			180	stretch regulated skeletal muscle protein	cs	ACARI	1e-12	86.3	ACARI	2645	1	2749	1	2818	1	2839	1	2852	1	2868	1	2884	1	2891	1	2891	1	2898	1	2897	1	2896	1	2897	1	2894
ORN-33041	9.93	6.91	16.84	JAP72069.1	0	Orn-33041	649	Orn-33041	1950	CYT		72.55	8.5			1950	Leucine-rich repeat (LRR) protein contains calponin homology domain	cs	KOG	0	92.3	ACARI	2736	1	2848	1	2922	1	2951	1	2969	1	2986	1	3003	1	3011	1	3012	1	3019	1	3020	1	3020	1	3022	1	3020
ORN-33312	361.14	156.43	517.57	JAC32281.1	9e-57	Orn-33312	170	Orn-33312	513	BL/SIG		19.142	6.57			513	dynein light chain tctex-type 1 - probable fragment	cs	ACARI	5e-57	99.1	ACARI	2799	1	2916	1	2992	1	3024	1	3044	1	3063	1	3081	1	3090	1	3092	1	3099	1	3100	1	3100	1	3102	1	3100
ORN-33610	9.84	18.56	28.4	JAP73225.1	1e-113	Orn-33610	307	Orn-33610	924	CYT		35.073	6.71			924	SWI/SNF-related matrix-associated actin-dependent regulator of chromatin subfamily E member 1-related	cs	MUS-PEP	6e-73	84.5	ACARI	2875	1	2999	1	3079	1	3112	1	3137	1	3159	1	3177	1	3187	1	3190	1	3197	1	3198	1	3198	1	3200	1	3199
ORN-33638	7.71	1.84	9.55	JAR90727.1	1e-109	Orn-33638	366	Orn-33638	1101	CYT		40.425	6.48			1101	beta tubulin - probable fragment	cs	NR-LIGHT	0	87.1	ACARI	2886	1	3010	1	3091	1	3124	1	3150	1	3172	1	3190	1	3200	1	3203	1	3210	1	3211	1	3211	1	3213	1	3212
ORN-33748	7.83	8.45	16.28	JAP78909.1	2e-36	Orn-33748	454	Orn-33748	1365	CYT		51.25	8.66			1365	lim and calponin similarity -containing protein 1 partial - probable fragment	cs	ACARI	5e-34	60.9	ACARI	2911	1	3039	1	3122	1	3155	1	3181	1	3203	1	3222	1	3232	1	3236	1	3243	1	3244	1	3244	1	3247	1	3246
ORN-33830	21.35	7.79	29.14	JAR89614.1	1e-128	Orn-33830	1294	Orn-33830	3885	CYT		141.162	6.53			3885	Apx/Shroom domain ASD2 - probable fragment - 40 NetOglyc sites	cs	PFAM	3e-65	94.5	ACARI	2938	1	3068	1	3152	1	3186	1	3212	1	3234	1	3253	1	3263	1	3267	1	3274	1	3275	1	3275	1	3279	1	3278
ORN-33852	171.97	71.81	243.78	JAA56611.1	2e-98	Orn-33852	227	Orn-33852	684	CYT		26.233	8.86			684	actin-binding protein - probable fragment	cs	ACARI	7e-69	89.9	ACARI	2943	1	3074	1	3158	1	3192	1	3219	1	3242	1	3261	1	3271	1	3275	1	3282	1	3283	1	3283	1	3287	1	3286
ORN-33887	2.39	0	2.39	JAP73036.1	9e-35	Orn-33887	117	Orn-33887	351	CYT		14.176	11.32			351	Kinesin-like protein	cs	KOG	6e-10	12.2	ACARI	2950	1	3084	1	3169	1	3204	1	3231	1	3254	1	3273	1	3283	1	3287	1	3294	1	3295	1	3295	1	3299	1	3299
ORN-33935	91.21	5.39	96.6	JAT79192.1	5e-91	Orn-33935	178	Orn-33935	537	CYT		20.118	4.85			537	myosin regulatory light chain	cs	REFSEQ-INVERTEBRATE	1e-64	69.6	ACARI	17	16	23	9	158	3	304	2	255	2	3274	1	3293	1	3303	1	3307	1	3314	1	3315	1	3315	1	3319	1	3319
ORN-34095	43.59	28.01	71.6	JAP66805.1	0	Orn-34095	1292	Orn-34095	3879	CYT		145.068	5.09			3879	myosin viia and rab	cs	ACARI	0	101.9	ACARI	3009	1	3152	1	3240	1	3283	1	3311	1	3336	1	3355	1	3365	1	3370	1	3378	1	3380	1	3380	1	3384	1	3384
ORN-34173	896.7	246.39	1143.09	JAR87693.1	1e-100	Orn-34173	190	Orn-34173	573	CYT		20.933	8.61			573	calponin	cs	REFSEQ-INVERTEBRATE	1e-89	100	ACARI	234	3	190	3	150	3	108	3	81	3	3358	1	3377	1	3387	1	3392	1	3400	1	3403	1	3403	1	3407	1	3407
ORN-34188	113.34	26.47	139.81	JAT92285.1	1e-69	Orn-34188	152	Orn-34188	459	CYT		16.772	6.14			459	actin-related protein 2/3 complex subunit 5	cs	ACARI	1e-69	100	ACARI	3033	1	3177	1	3265	1	3309	1	3337	1	3364	1	3383	1	3393	1	3398	1	3406	1	3409	1	3409	1	3413	1	3413
ORN-34273	4.24	30.0002	34.32	JAC19973.1	6e-95	Orn-34273	186	Orn-34273	561	CYT		20.86	6.83			561	muscle-specific protein 20-like isoform 2	cs	REFSEQ-INVERTEBRATE	4e-73	100	ACARI	234	3	190	3	150	3	108	3	81	3	205	2	3416	1	3426	1	3432	1	3440	1	3443	1	3444	1	3448	1	3448
ORN-34327	77.58	73.28	150.86	XP_002411458.1	1e-106	Orn-34327	261	Orn-34327	786	CYT		29.506	8.83			786	actin-bundling protein	cs	NR-LIGHT	0	99.6	ACARI	3069	1	3215	1	3305	1	3349	1	3378	1	3405	1	3428	1	3438	1	3444	1	3452	1	3455	1	3456	1	3460	1	3460
ORN-34413	10.69	7	17.69	JAA56962.1	0	Orn-34413	493	Orn-34413	1482	CYT		57.394	8.89			1482	Spindle pole body protein - Sad1p	cs	KOG	0	105.6	ACARI	3096	1	3243	1	3336	1	3380	1	3409	1	3436	1	3459	1	3469	1	3477	1	3485	1	3488	1	3489	1	3493	1	3493
ORN-34420	73.95	103.48	177.43	JAB83945.1	0	Orn-34420	975	Orn-34420	2928	CYT		110.592	5.94			2928	Kinesin-like protein	cs	KOG	1e-91	84.4	ACARI	3098	1	3245	1	3338	1	3382	1	3411	1	3438	1	3461	1	3471	1	3479	1	3487	1	3490	1	3491	1	3495	1	3495
ORN-34442	216.98	63.56	280.54	JAA73118.1	5e-89	Orn-34442	208	Orn-34442	627	CYT		24.309	9.21			627	tubulin-specific chaperone E-like	cs	REFSEQ-INVERTEBRATE	1e-71	22.3	ACARI	3106	1	3253	1	3346	1	3390	1	3419	1	3446	1	3469	1	3479	1	3487	1	3495	1	3498	1	3499	1	3503	1	3503
ORN-34597	12.75	11.82	24.57	JAB76093.1	0	Orn-34597	877	Orn-34597	2634	CYT		96.712	7.46			2634	echinoderm microtubule-associated protein-like 1 - 14 NetOglyc sites	cs	ACARI	0	100.9	ACARI	3140	1	3289	1	3384	1	3431	1	3462	1	3490	1	3513	1	3523	1	3531	1	3539	1	3542	1	3543	1	3547	1	3548
ORN-34842	55.75	3.83	59.58	JAU02339.1	4e-26	Orn-34842	355	Orn-34842	1068	CYT		39.713	8.22			1068	dynein light chain	cs	REFSEQ-INVERTEBRATE	7e-21	47.7	ACARI	3190	1	3347	1	3447	1	3496	1	3527	1	3557	1	3580	1	3591	1	3600	1	3608	1	3612	1	3613	1	3617	1	3619
ORN-34903	159.33	23.31	182.64	JAA62765.1	0	Orn-34903	658	Orn-34903	1977	CYT		74.411	6.24			1977	Ca2+-binding actin-bundling protein (fimbrin/plastin) EF-Hand protein superfamily	cs	KOG	0	99	ACARI	3203	1	3362	1	3462	1	3511	1	3542	1	3572	1	3595	1	3606	1	3615	1	3623	1	3627	1	3628	1	3632	1	3634
ORN-34938	398.07	149.33	547.4	XP_002407055.1	5e-77	Orn-34938	147	Orn-34938	444	CYT		16.703	4.49			444	nonmuscle myosin essential light chain	cs	REFSEQ-INVERTEBRATE	2e-76	100	ACARI	17	16	23	9	43	5	75	3	56	3	3579	1	3602	1	3613	1	3622	1	3631	1	3635	1	3636	1	3640	1	3642
ORN-34997	11.5	21.86	33.36	JAP70025.1	2e-22	Orn-34997	459	Orn-34997	1380	CYT		50.483	9.69			1380	titin isoform X2 - 27 NetOglyc sites	cs	REFSEQ-VERTEBRATES	4e-07	0.5	ACARI	3224	1	3384	1	3484	1	3534	1	3566	1	3598	1	3621	1	3632	1	3641	1	3650	1	3654	1	3655	1	3659	1	3661
ORN-35057	27.9	7.59	35.49	JAR90230.1	0	Orn-35057	1005	Orn-35057	3018	CYT		114.843	9.29			3018	Myosin class II heavy chain - probable fragment	cs	KOG	0	38	KOG	199	3	454	2	382	2	3548	1	3580	1	3613	1	3636	1	3648	1	3657	1	3666	1	3671	1	3673	1	3677	1	3679
ORN-35069	827.64	195.79	1023.43	JAR87656.1	2e-62	Orn-35069	131	Orn-35069	396	CYT		14.187	5.36			396	Profilin	cs	SMART	2e-27	101.5	ACARI	3239	1	3400	1	3500	1	3551	1	3583	1	3616	1	3639	1	3651	1	3660	1	3669	1	3674	1	3676	1	3680	1	3682
ORN-35130	20.12	7.97	28.09	JAT93715.1	0	Orn-35130	1217	Orn-35130	3654	CYT		138.574	5.93			3654	Actin regulatory (gelsolin/villin family) - probable fragment	cs	KOG	1e-84	99.1	ACARI	3259	1	3420	1	3521	1	3572	1	3604	1	3637	1	3660	1	3673	1	3682	1	3691	1	3696	1	3698	1	3702	1	3704
ORN-35138	54.44	15.94	70.38	JAA57844.1	7e-37	Orn-35138	125	Orn-35138	378	CYT		14.053	9.81			378	microtubule-associated protein jupiter	cs	ACARI	4e-37	95.1	ACARI	3260	1	3421	1	3522	1	3573	1	3605	1	3638	1	3661	1	3674	1	3683	1	3692	1	3697	1	3699	1	3703	1	3705
ORN-35182	85.4	31.56	116.96	JAP64024.1	1e-25	Orn-35182	662	Orn-35182	1989	CYT		72.153	4.83			1989	microtubule-associated protein futsch partial	cs	ACARI	8e-26	106.3	ACARI	3271	1	3432	1	3533	1	3584	1	3616	1	3649	1	3673	1	3686	1	3695	1	3704	1	3709	1	3711	1	3715	1	3717
ORN-35236	205.69	151.22	356.91	AFI98405.1	3e-83	Orn-35236	160	Orn-35236	483	CYT		17.923	4.61			483	myosin light chain alkali	cs	ACARI	2e-83	100	ACARI	17	16	23	9	43	5	3600	1	3633	1	3666	1	3690	1	3703	1	3712	1	3721	1	3726	1	3728	1	3732	1	3734
ORN-35277	9.85	17.2	27.05	JAG90633.1	2e-88	Orn-35277	240	Orn-35277	723	CYT		26.677	6.49			723	dynactin subunit p27/ws-3 involved in transport of organelles along microtubules - probable fragment	cs	ACARI	3e-88	98.4	ACARI	3291	1	3455	1	3557	1	3610	1	3643	1	3676	1	3700	1	3713	1	3723	1	3732	1	3737	1	3739	1	3743	1	3745
ORN-35571	38.64	22.34	60.98	AEO34930.1	1e-53	Orn-35571	99	Orn-35571	300	CYT		11.022	9.72			300	microtubule-associated protein cript	cs	ACARI	1e-53	100	ACARI	3382	1	3553	1	3660	1	3718	1	3753	1	3786	1	3811	1	3825	1	3836	1	3846	1	3851	1	3853	1	3862	1	3865
ORN-35666	5.74	29.38	35.12	JAP71428.1	0	Orn-35666	1341	Orn-35666	4026	CYT		153.492	5.55			4026	Kinesin-like protein	cs	KOG	8e-98	79.9	ACARI	3406	1	3577	1	3686	1	3745	1	3781	1	3815	1	3840	1	3854	1	3865	1	3875	1	3880	1	3882	1	3891	1	3894
ORN-35761	17.67	6.52	24.19	JAT98789.1	0	Orn-35761	2861	Orn-35761	8586	CYT		317.589	5.21			8586	microtubule associated monooxygenase calponin and lim domain protein partial	cs	ACARI	0	99.5	ACARI	3434	1	3607	1	3718	1	3777	1	3815	1	3850	1	3875	1	3889	1	3900	1	3911	1	3916	1	3918	1	3927	1	3930
ORN-35771	35.44	24.82	60.26	XP_002404205.1	0	Orn-35771	1894	Orn-35771	5685	CYT		213.514	6.32			5685	Actin filament-binding protein Afadin	cs	KOG	0	105.1	ACARI	3439	1	3612	1	3723	1	3782	1	3821	1	3856	1	3881	1	3895	1	3906	1	3917	1	3922	1	3924	1	3933	1	3936
ORN-35789	35.86	53.51	89.37	AAO20875.1	0	Orn-35789	874	Orn-35789	2625	CYT		101.943	5.57			2625	Myosin class II heavy chain - probable fragment	cs	KOG	0	43.3	ACARI	3445	1	3618	1	3729	1	3788	1	3827	1	3862	1	3887	1	3901	1	3912	1	3923	1	3928	1	3930	1	3939	1	3942
ORN-35832	159.07	44.25	203.32	JAB84247.1	0	Orn-35832	2015	Orn-35832	6048	CYT		231.782	5.47			6048	Myosin class I heavy chain - probable fragment	cs	KOG	0	77.5	ACARI	285	2	236	2	185	2	3801	1	3840	1	3875	1	3900	1	3914	1	3925	1	3936	1	3942	1	3945	1	3954	1	3957
ORN-35930	13.8	11.28	25.08	JAR89028.1	0	Orn-35930	1818	Orn-35930	5454	CYT		205.545	7.3			5454	Microtubule-associated protein futsch	cs	SWISSP	5e-12	17.7	ACARI	3489	1	3664	1	3776	1	3837	1	3876	1	3911	1	3936	1	3950	1	3961	1	3972	1	3978	1	3981	1	3990	1	3993
ORN-3595	6.73	6.27	13	JAP70435.1	1e-146	Orn-3595	358	Orn-3595	1074	CYT		39.655	7.69			1074	tubulin epsilon chain	cs	MUS-PEP	0	79.5	ACARI	67	6	3670	1	3782	1	3843	1	3882	1	3917	1	3942	1	3956	1	3967	1	3979	1	3985	1	3988	1	3997	1	4000
ORN-35985	13.57	1.96	15.53	XP_002402400.1	1e-103	Orn-35985	476	Orn-35985	1431	CYT		53.98	7.24			1431	myosin-3-like isoform X2 - probable fragment	cs	REFSEQ-INVERTEBRATE	1e-49	89.8	ACARI	3503	1	3679	1	3792	1	3854	1	3894	1	3929	1	3954	1	3968	1	3979	1	3991	1	3997	1	4000	1	4011	1	4014
ORN-35990	19.37	14.76	34.13	JAA61654.1	0	Orn-35990	1861	Orn-35990	5586	CYT		206.168	5.09			5586	microtubule-associated protein futsch-like isoform X2 - probable fragment	cs	REFSEQ-INVERTEBRATE	5e-99	46.1	ACARI	3504	1	3680	1	3793	1	3855	1	3895	1	3930	1	3955	1	3969	1	3980	1	3992	1	3998	1	4001	1	4012	1	4015
ORN-36130	29.8	20.0002	49.87	JAP69311.1	0	Orn-36130	907	Orn-36130	2724	CYT		103.305	5.15			2724	muscle myosin heavy chain ixodes scapularis muscle myosin heavy chain	cs	ACARI	0	100.1	ACARI	3546	1	3723	1	3840	1	3905	1	3946	1	3982	1	4008	1	4022	1	4034	1	4046	1	4052	1	4055	1	4066	1	4069
ORN-36332	9.64	7.37	17.01	XP_002410681.1	1e-77	Orn-36332	291	Orn-36332	876	CYT		34.695	9.43			876	microtubule-associated protein futsch-like - 13 NetOglyc sites	cs	REFSEQ-VERTEBRATES	3e-17	12.3	ACARI	3614	1	3796	1	3918	1	3985	1	4026	1	4062	1	4089	1	4103	1	4115	1	4127	1	4133	1	4136	1	4147	1	4150
ORN-36375	16.64	6.72	23.36	JAT96053.1	0	Orn-36375	1914	Orn-36375	5745	CYT		210.467	5.57			5745	Kinesin-like protein	cs	KOG	0	74.3	ACARI	3627	1	3810	1	3932	1	3999	1	4040	1	4076	1	4103	1	4117	1	4129	1	4141	1	4147	1	4150	1	4161	1	4164
ORN-36519	5.07	5.37	10.44	JAP72149.1	1e-159	Orn-36519	456	Orn-36519	1371	CYT		51.963	8.5			1371	Cysteine protease required for autophagy - Apg4p/Aut2p - probable fragment	cs	KOG	0	100.9	ACARI	534	2	3855	1	3983	1	4051	1	4092	1	4129	1	4156	1	4170	1	4182	1	4194	1	4200	1	4203	1	4214	1	4217
ORN-36520	18.39	6.87	25.26	JAB82890.1	0	Orn-36520	826	Orn-36520	2481	SIG	23-24	90.671	5.6	87.966	5.64	2481	Myosin class I heavy chain - signalP detected	cs	KOG	3e-07	4.9	ACARI	3669	1	3856	1	3984	1	4052	1	4093	1	4130	1	4157	1	4171	1	4183	1	4195	1	4201	1	4204	1	4215	1	4218
ORN-36662	12.61	4.11	16.72	JAP85322.1	1e-167	Orn-36662	531	Orn-36662	1596	CYT		60.353	6.17			1596	tubulin folding cofactor e	cs	ACARI	0	100	ACARI	3706	1	3895	1	4023	1	4093	1	4134	1	4172	1	4200	1	4215	1	4227	1	4239	1	4245	1	4248	1	4259	1	4262
ORN-36817	8.61	13.91	22.52	JAT97814.1	0	Orn-36817	1520	Orn-36817	4563	CYT		172.109	5.37			4563	myosin heavy chain b ixodes scapularis myosin heavy chain b - probable fragment	cs	ACARI	0	97.3	ACARI	3749	1	3942	1	4075	1	4147	1	4192	1	4231	1	4260	1	4275	1	4287	1	4299	1	4305	1	4308	1	4319	1	4322
ORN-36917	56.78	7.97	64.75	XP_002413937.1	2e-92	Orn-36917	195	Orn-36917	588	CYT		22.066	7.77			588	testis/ seletal muscle dual specificty phosphat	cs	ACARI	9e-93	99.4	ACARI	121	4	3965	1	4098	1	4171	1	4216	1	4255	1	4284	1	4299	1	4311	1	4323	1	4329	1	4332	1	4343	1	4346
ORN-37023	5.02	1.72	6.74	JAP82298.1	1e-113	Orn-37023	212	Orn-37023	636	CYT		23.025	8.02			636	titin isoform N2-A - probable fragment	cs	MUS-PEP	8e-43	0.6	ACARI	70	6	312	2	4117	1	4192	1	4237	1	4276	1	4306	1	4323	1	4335	1	4347	1	4354	1	4357	1	4368	1	4371
ORN-37131	16.4	9.82	26.22	JAA60181.1	0	Orn-37131	490	Orn-37131	1473	CYT		55.847	4.94			1473	Drebrins	cs	KOG	3e-84	104.1	ACARI	3813	1	4012	1	4147	1	4225	1	4270	1	4310	1	4341	1	4358	1	4370	1	4382	1	4389	1	4393	1	4404	1	4407
ORN-37308	55.39	12.09	67.48	JAP70825.1	0	Orn-37308	8693	Orn-37308	26082	IND		982.348	6.73			26082	microtubule-actin cross-linking factor 1 isoform 1 - probable fragment - 25 NetOglyc sites	cs	MUS-PEP	0	55.1	ACARI	553	2	489	2	415	2	341	2	280	2	244	2	198	2	170	2	142	2	115	2	93	2	67	2	42	2	26
ORN-37321	21.12	28.04	49.16	JAA70930.1	0	Orn-37321	448	Orn-37321	1347	CYT		51.221	7.06			1347	Dynactin subunit p62	cs	KOG	0	100.2	ACARI	3860	1	4060	1	4197	1	4278	1	4326	1	4366	1	4399	1	4419	1	4431	1	4444	1	4454	1	4458	1	4470	1	4473
ORN-37502	8.27	6.29	14.56	JAP75563.1	1e-137	Orn-37502	451	Orn-37502	1356	CYT		52.089	5.62			1356	calponin logy ch domain-containing protein partial	cs	ACARI	0	98	ACARI	3901	1	4104	1	4245	1	4327	1	4375	1	4415	1	4448	1	4468	1	4480	1	4495	1	4505	1	4509	1	4521	1	4524
ORN-37619	35.72	29.48	65.2	JAB76998.1	0	Orn-37619	579	Orn-37619	1740	CYT		66.967	7.35			1740	Kinesin light chain - probable fragment	cs	KOG	2e-56	68.3	ACARI	3930	1	4133	1	4276	1	4359	1	4408	1	4449	1	4482	1	4502	1	4514	1	4530	1	4540	1	4544	1	4556	1	4561
ORN-37729	111.73	286.66	398.39	AFI98414.1	1e-107	Orn-37729	225	Orn-37729	678	CYT		24.515	4.93			678	myosin regulatory light chain	cs	REFSEQ-INVERTEBRATE	2e-71	87.6	ACARI	17	16	23	9	158	3	4395	1	4444	1	4485	1	4518	1	4541	1	4554	1	4570	1	4580	1	4586	1	4598	1	4603
ORN-37796	8.56	1.43	9.99	JAB84438.1	0	Orn-37796	409	Orn-37796	1227	CYT		45.117	5.52			1227	titin isoform N2-A - probable fragment	cs	MUS-PEP	3e-73	1.2	ACARI	70	6	101	4	70	4	50	4	215	2	4506	1	4539	1	4562	1	4576	1	4592	1	4602	1	4608	1	4620	1	4625
ORN-37919	57.51	14.44	71.95	JAP71397.1	0	Orn-37919	3613	Orn-37919	10842	CYT		412.645	5.55			10842	Beta-spectrin	cs	KOG	4e-61	9.7	ACARI	4005	1	4213	1	4360	1	4445	1	4494	1	4536	1	4570	1	4593	1	4608	1	4624	1	4634	1	4640	1	4652	1	4657
ORN-37939	37.1	4.46	41.56	JAP79333.1	0	Orn-37939	1041	Orn-37939	3126	CYT		120.234	9.02			3126	Myosin class II heavy chain - probable fragment	cs	KOG	0	39.2	ACARI	199	3	454	2	382	2	4449	1	4498	1	4540	1	4574	1	4599	1	4614	1	4630	1	4640	1	4646	1	4658	1	4663
ORN-37945	45.87	23.14	69.01	JAC21108.1	7e-77	Orn-37945	248	Orn-37945	747	CYT		28.359	5.14			747	tubulin-specific chaperone b ixodes scapularis tubulin-specific chaperone b	cs	ACARI	4e-77	94.5	ACARI	4008	1	4217	1	4364	1	4450	1	4499	1	4541	1	4575	1	4600	1	4615	1	4631	1	4641	1	4647	1	4659	1	4664
ORN-38050	3.32	7.93	11.25	JAB78313.1	0	Orn-38050	390	Orn-38050	1173	CYT		44.887	8.49			1173	phosphorylase b kinase gamma catalytic chain skeletal muscle isoform	cs	MUS-PEP	0	98.7	ACARI	6	30	4249	1	4397	1	4486	1	4535	1	4577	1	4612	1	4639	1	4654	1	4670	1	4680	1	4686	1	4698	1	4703
ORN-38173	13.71	22.09	35.8	JAP73547.1	0	Orn-38173	635	Orn-38173	1908	CYT		71.507	6.62			1908	myosin class ii heavy chain partial	cs	ACARI	0	99.4	ACARI	4074	1	4290	1	4439	1	4529	1	4579	1	4621	1	4657	1	4685	1	4700	1	4717	1	4727	1	4733	1	4745	1	4751
ORN-38205	38.98	0.49	39.47	XP_015795216.1	2e-55	Orn-38205	196	Orn-38205	591	CYT		21.873	7.12			591	Rho	cs	SMART	9e-72	99.4	SMART	2	49	1	43	14	9	11	8	6	8	4635	1	4671	1	4699	1	4714	1	4731	1	4741	1	4747	1	4759	1	4765
ORN-38272	18.33	10.67	29	AEO34514.1	0	Orn-38272	398	Orn-38272	1197	CYT		45.522	5.98			1197	actin-related protein 6	cs	MUS-PEP	0	99.7	ACARI	44	8	4312	1	4463	1	4557	1	4607	1	4652	1	4688	1	4716	1	4731	1	4748	1	4758	1	4764	1	4776	1	4782
ORN-38296	30.95	11.29	42.24	JAB75132.1	0	Orn-38296	4659	Orn-38296	13980	CYT		530.738	6.07			13980	Dyneins heavy chain - probable fragment	cs	KOG	0	79.2	ACARI	4100	1	4321	1	4472	1	4567	1	4617	1	4662	1	4698	1	4726	1	4741	1	4758	1	4768	1	4774	1	4786	1	4792
ORN-38377	20.47	13	33.47	XP_002408202.1	1e-167	Orn-38377	302	Orn-38377	909	CYT		33.321	5.03			909	(myosin heavy-chain) kinase - probable fragment	cs	BAC-LIGHT	4e-48	25.6	ACARI	4127	1	4350	1	4502	1	4599	1	4650	1	4695	1	4731	1	4759	1	4774	1	4791	1	4801	1	4807	1	4819	1	4825
ORN-38554	8.73	5.87	14.6	JAP71425.1	0	Orn-38554	899	Orn-38554	2700	CYT		101.496	5.1			2700	myosin-9 isoform 1 - probable fragment	cs	MUS-PEP	2e-29	31.3	ACARI	4180	1	4409	1	4565	1	4664	1	4717	1	4763	1	4800	1	4828	1	4844	1	4861	1	4871	1	4877	1	4889	1	4895
ORN-38757	436.95	79.93	516.88	JAR87245.1	9e-89	Orn-38757	168	Orn-38757	507	CYT		19.774	8.48			507	Actin-related protein Arp2/3 complex subunit ARPC4	cs	KOG	2e-81	100	ACARI	4244	1	4482	1	4638	1	4737	1	4790	1	4839	1	4876	1	4905	1	4921	1	4938	1	4948	1	4954	1	4968	1	4974
ORN-38806	8.73	10.13	18.86	JAB73837.1	5e-43	Orn-38806	817	Orn-38806	2451	CYT		88.655	5.2			2451	microtubule-associated protein 1B	cs	MUS-PEP	5e-07	16.6	ACARI	4256	1	4494	1	4651	1	4750	1	4803	1	4852	1	4889	1	4919	1	4935	1	4952	1	4962	1	4968	1	4982	1	4988
ORN-38942	16.13	19.62	35.75	JAP70824.1	1e-169	Orn-38942	407	Orn-38942	1224	CYT		45.6	6.23			1224	actin-related protein 10	cs	MUS-PEP	0	94	ACARI	44	8	4531	1	4688	1	4788	1	4844	1	4894	1	4932	1	4962	1	4978	1	4995	1	5005	1	5011	1	5025	1	5031
ORN-38971	13.41	9.63	23.04	JAP72747.1	0	Orn-38971	642	Orn-38971	1929	CYT		73.585	6.05			1929	Actin-related protein - Arp5p	cs	KOG	0	98.2	ACARI	4294	1	4536	1	4693	1	4793	1	4849	1	4899	1	4937	1	4968	1	4984	1	5001	1	5011	1	5017	1	5031	1	5037
ORN-39318	7.51	5.41	12.92	JAP84420.1	1e-177	Orn-39318	417	Orn-39318	1254	CYT		47.516	8.12			1254	microtubule-associated protein futsch-like isoform X6 - probable fragment	cs	REFSEQ-INVERTEBRATE	2e-92	14.8	ACARI	4368	1	4619	1	4778	1	4880	1	4939	1	4990	1	5029	1	5063	1	5079	1	5096	1	5106	1	5112	1	5127	1	5133
ORN-39378	107.78	83.21	190.99	JAB83252.1	1e-108	Orn-39378	400	Orn-39378	1203	CYT		45.264	5.05			1203	dynactin subunit 2-like isoform X2	cs	REFSEQ-INVERTEBRATE	5e-74	102.2	ACARI	4384	1	4635	1	4794	1	4896	1	4955	1	5006	1	5045	1	5079	1	5095	1	5112	1	5122	1	5128	1	5143	1	5149
ORN-39480	19.2	15.1	34.3	XP_002401355.1	1e-100	Orn-39480	237	Orn-39480	714	CYT		26.816	8.19			714	Leucine-rich repeat (LRR) protein contains calponin homology domain	cs	KOG	7e-25	28.8	ACARI	4409	1	4664	1	4824	1	4928	1	4987	1	5039	1	5078	1	5112	1	5128	1	5145	1	5155	1	5161	1	5176	1	5182
ORN-39612	4.93	3.58	8.51	JAB68984.1	0	Orn-39612	373	Orn-39612	1122	CYT		41.765	4.95			1122	Actin-related protein - probable fragment	cs	KOG	0	63.2	ACARI	4436	1	4695	1	4856	1	4962	1	5023	1	5075	1	5115	1	5149	1	5165	1	5182	1	5192	1	5198	1	5213	1	5219
ORN-39697	30.62	24.31	54.93	JAT93874.1	1e-166	Orn-39697	353	Orn-39697	1062	CYT		40.387	5.67			1062	Tropomodulin and leiomodulin	cs	KOG	4e-66	100.5	ACARI	4462	1	4722	1	4885	1	4991	1	5055	1	5107	1	5147	1	5181	1	5197	1	5214	1	5224	1	5230	1	5245	1	5251
ORN-39801	32.61	18.67	51.28	JAP85626.1	0	Orn-39801	444	Orn-39801	1335	CYT		52.711	5.18			1335	Microfibrillar-associated protein MFAP1	cs	KOG	1e-85	99	ACARI	4488	1	4750	1	4916	1	5024	1	5089	1	5142	1	5182	1	5216	1	5232	1	5249	1	5259	1	5265	1	5280	1	5286
ORN-39846	161.92	121.37	283.29	JAC23168.1	1e-53	Orn-39846	130	Orn-39846	393	CYT		15.228	6.3			393	microtubule-associated protein 1 light chain 3 alpha	cs	ACARI	6e-54	100	ACARI	181	3	144	3	107	3	182	2	141	2	5154	1	5194	1	5229	1	5245	1	5262	1	5272	1	5278	1	5293	1	5299
ORN-39950	21.94	9.84	31.78	JAP79517.1	0	Orn-39950	878	Orn-39950	2637	CYT		98.935	6.75			2637	smooth muscle caldesmon protein partial - probable fragment	cs	ACARI	0	95.3	ACARI	4526	1	4795	1	4961	1	5070	1	5135	1	5191	1	5231	1	5267	1	5283	1	5300	1	5310	1	5317	1	5332	1	5338
ORN-40002	50.33	26.41	76.74	JAB78511.1	1e-103	Orn-40002	195	Orn-40002	588	CYT		22.497	6.3			588	muscle ras oncoprotein log protein	cs	ACARI	0	100	ACARI	2	49	1	43	22	7	21	6	22	5	29	4	5249	1	5285	1	5301	1	5318	1	5328	1	5335	1	5350	1	5356
ORN-40128	6.94	4.66	11.6	XP_002402181.1	3e-37	Orn-40128	330	Orn-40128	993	CYT		38.206	9.28			993	microtubule-associated protein 9	cs	MUS-PEP	3e-11	21.6	ACARI	4574	1	4851	1	5024	1	5136	1	5202	1	5258	1	5300	1	5336	1	5352	1	5369	1	5380	1	5387	1	5402	1	5408
ORN-40136	62.25	12.81	75.06	JAP84275.1	5e-80	Orn-40136	429	Orn-40136	1290	CYT		49	6.11			1290	microtubule-associated protein futsch-like isoform X4 - probable fragment	cs	REFSEQ-INVERTEBRATE	5e-66	11	ACARI	4577	1	4854	1	5027	1	5140	1	5207	1	5263	1	5305	1	5341	1	5357	1	5374	1	5385	1	5392	1	5407	1	5413
ORN-40143	45.49	30.83	76.32	JAP68577.1	5e-67	Orn-40143	297	Orn-40143	894	CYT		33.065	6.97			894	tubulin-specific chaperone C	cs	REFSEQ-VERTEBRATES	3e-51	80.2	REFSEQ-VERTEBRATES	4579	1	4856	1	5029	1	5142	1	5210	1	5266	1	5308	1	5344	1	5360	1	5377	1	5388	1	5395	1	5410	1	5416
ORN-40168	25.57	12.05	37.62	JAP82387.1	0	Orn-40168	520	Orn-40168	1563	CYT		56.66	8.89			1563	actin regulatory protein - 14 NetOglyc sites	cs	ACARI	0	100	ACARI	4586	1	4863	1	5038	1	5152	1	5221	1	5278	1	5320	1	5356	1	5372	1	5389	1	5400	1	5407	1	5422	1	5428
ORN-40284	42.03	23.1	65.13	JAR94009.1	1e-157	Orn-40284	431	Orn-40284	1296	CYT		48.852	6.41			1296	Cysteine protease required for autophagy - Apg4p/Aut2p	cs	KOG	0	93.1	ACARI	534	2	4902	1	5081	1	5197	1	5270	1	5329	1	5371	1	5407	1	5423	1	5440	1	5451	1	5458	1	5473	1	5479
ORN-40344	17.2	0.68	17.88	JAP70825.1	0	Orn-40344	8708	Orn-40344	26127	IND		983.234	6.79			26127	microtubule-actin cross-linking factor 1 isoform 1 - probable fragment - 25 NetOglyc sites	cs	MUS-PEP	0	55.1	ACARI	553	2	489	2	415	2	341	2	280	2	244	2	198	2	170	2	142	2	115	2	93	2	67	2	42	2	26
ORN-40405	26.55	13.61	40.16	JAA58109.1	0	Orn-40405	2076	Orn-40405	6231	CYT		233.313	5.83			6231	myosin phosphatase rho-interacting protein - 19 NetOglyc sites	cs	ACARI	0	106.1	ACARI	4655	1	4942	1	5121	1	5238	1	5313	1	5373	1	5417	1	5456	1	5472	1	5490	1	5503	1	5510	1	5525	1	5531
ORN-40437	59.56	39.33	98.89	JAT93865.1	0	Orn-40437	2234	Orn-40437	6705	CYT		241.611	6.83			6705	Actin-binding cytoskeleton protein filamin - probable fragment	cs	KOG	0	107.9	ACARI	4667	1	4954	1	5133	1	5251	1	5326	1	5386	1	5430	1	5469	1	5486	1	5504	1	5517	1	5524	1	5539	1	5545
ORN-40445	10.5	12.46	22.96	JAA59749.1	0	Orn-40445	976	Orn-40445	2931	CYT		112.224	5.54			2931	myosin-11 isoform 1 - probable fragment	cs	MUS-PEP	5e-25	48.6	ACARI	4671	1	4958	1	5137	1	5255	1	5330	1	5390	1	5434	1	5473	1	5490	1	5508	1	5521	1	5528	1	5543	1	5549
ORN-40477	39.98	48.18	88.16	JAC21762.1	0	Orn-40477	376	Orn-40477	1131	CYT		42.72	6.37			1131	alpha-centractin	cs	MUS-PEP	0	100	ACARI	44	8	43	6	31	6	41	4	91	3	66	3	5444	1	5483	1	5500	1	5518	1	5531	1	5539	1	5554	1	5560
ORN-4072	1164.61	268.1	1432.71	JAR87621.1	5e-65	Orn-4072	127	Orn-4072	384	CYT		14.604	5.51			384	Thymosin beta	cs	KOG	4e-11	104.3	ACARI	4742	1	5035	1	5226	1	5347	1	5429	1	5490	1	5536	1	5577	1	5594	1	5612	1	5625	1	5633	1	5648	1	5654
ORN-40799	155.53	258.61	414.14	JAA67190.1	1e-103	Orn-40799	220	Orn-40799	663	CYT		25.76	9.74			663	Troponin I	cs	KOG	9e-28	90.9	ACARI	4764	1	5060	1	5255	1	5377	1	5461	1	5522	1	5568	1	5609	1	5629	1	5647	1	5660	1	5668	1	5683	1	5689
ORN-40860	81.09	49.82	130.91	JAC25300.1	1e-106	Orn-40860	192	Orn-40860	579	CYT		21.673	6.74			579	Rho	cs	SMART	3e-98	99.4	ACARI	2	49	1	43	14	9	11	8	6	8	3	7	5	6	184	2	155	2	128	2	104	2	5695	1	5710	1	5716
ORN-40874	151.43	30.77	182.2	JAP79198.1	0	Orn-40874	891	Orn-40874	2676	CYT		103.198	5.84			2676	Ca2+-binding actin-bundling protein (spectrin) alpha chain (EF-Hand protein superfamily) - probable fragment	cs	KOG	5e-79	20.7	ACARI	4791	1	5087	1	5283	1	5406	1	5491	1	5554	1	5601	1	5642	1	5662	1	5680	1	5693	1	5702	1	5717	1	5723
ORN-41444	93.85	11.76	105.61	XP_018495854.1	0	Orn-41444	615	Orn-41444	1848	BL	25-26	70.728	7.9	68.169	8.15	1848	unconventional myosin-XV-like - probable fragment	cs	ACARI	0	17.2	ACARI	4970	1	5271	1	5485	1	5624	1	5714	1	5780	1	5828	1	5870	1	5894	1	5915	1	5929	1	5940	1	5957	1	5964
ORN-41595	4.78	15.44	20.22	XP_003744904.1	3e-47	Orn-41595	533	Orn-41595	1602	CYT		62.338	5.76			1602	myosin-9 isoform 1	cs	MUS-PEP	3e-17	24.1	ACARI	5029	1	5333	1	5554	1	5699	1	5790	1	5857	1	5906	1	5949	1	5973	1	5994	1	6008	1	6019	1	6036	1	6043
ORN-41657	109.46	82.21	191.67	JAP71333.1	1e-143	Orn-41657	295	Orn-41657	888	CYT		33.655	5.22			888	F-actin capping protein alpha subunit	cs	KOG	0	102.1	ACARI	5052	1	5358	1	5580	1	5726	1	5819	1	5886	1	5935	1	5978	1	6002	1	6023	1	6037	1	6048	1	6065	1	6072
ORN-41826	18.25	17.63	35.88	JAC31810.1	0	Orn-41826	673	Orn-41826	2022	CYT		74.989	5.21			2022	Cytoplasmic dynein intermediate chain - probable fragment	cs	KOG	0	98.9	ACARI	5107	1	5420	1	5644	1	5791	1	5884	1	5954	1	6005	1	6050	1	6074	1	6095	1	6109	1	6121	1	6138	1	6145
ORN-41869	101.68	39.42	141.1	JAP73055.1	0	Orn-41869	602	Orn-41869	1809	CYT		66.221	6.17			1809	WD40 repeat stress protein/actin interacting protein	cs	KOG	0	100.3	ACARI	5122	1	5435	1	5659	1	5808	1	5901	1	5971	1	6022	1	6067	1	6091	1	6112	1	6126	1	6138	1	6155	1	6162
ORN-41918	44.14	43.94	88.08	XP_002403798.1	1e-114	Orn-41918	333	Orn-41918	1002	CYT		37.288	9.69			1002	Myosin class II heavy chain	cs	KOG	1e-07	4.7	ACARI	5131	1	5444	1	5669	1	5819	1	5913	1	5983	1	6035	1	6081	1	6105	1	6126	1	6140	1	6152	1	6169	1	6176
ORN-42461	19.82	14.5	34.32	JAU01856.1	1e-156	Orn-42461	551	Orn-42461	1656	CYT		62.045	5.78			1656	Members of tubulin/FtsZ family	cs	KOG	5e-57	104.3	ACARI	5268	1	5590	1	5826	1	5981	1	6077	1	6151	1	6206	1	6253	1	6278	1	6300	1	6314	1	6327	1	6344	1	6351
ORN-42546	14.79	13.22	28.01	JAP72795.1	0	Orn-42546	933	Orn-42546	2802	CYT		102.488	5.25			2802	myosin assembly protein/sexual cycle protein partial	cs	ACARI	0	98.7	ACARI	5289	1	5611	1	5848	1	6004	1	6103	1	6177	1	6234	1	6281	1	6306	1	6328	1	6342	1	6355	1	6372	1	6379
ORN-42605	24.93	15.94	40.87	JAB73235.1	0	Orn-42605	647	Orn-42605	1944	CYT		71.357	7.62			1944	Kinesin light chain	cs	KOG	0	102.7	ACARI	5309	1	5631	1	5868	1	6025	1	6125	1	6199	1	6256	1	6303	1	6328	1	6350	1	6364	1	6377	1	6394	1	6401
ORN-42646	84.07	61.11	145.18	JAB75961.1	1e-38	Orn-42646	259	Orn-42646	780	CYT		28.375	5.32			780	actin cytoskeleton-regulatory complex protein pan1 - 26 NetOglyc sites	cs	ACARI	7e-39	75.4	ACARI	5320	1	5643	1	5880	1	6037	1	6137	1	6212	1	6269	1	6317	1	6342	1	6364	1	6378	1	6391	1	6408	1	6415
ORN-42673	44.09	3.83	47.92	JAB81916.1	1e-109	Orn-42673	199	Orn-42673	600	CYT		21.599	9.03			600	muscle lim protein partial	cs	ACARI	0	97.5	ACARI	5328	1	5652	1	5889	1	6046	1	6146	1	6221	1	6279	1	6327	1	6352	1	6374	1	6389	1	6402	1	6419	1	6426
ORN-42681	104.92	30.43	135.35	JAP73579.1	0	Orn-42681	1182	Orn-42681	3549	CYT		135.094	5.1			3549	myosin-10 - probable fragment	cs	MUS-PEP	5e-52	53.4	REFSEQ-VERTEBRATES	5329	1	5654	1	5891	1	6048	1	6148	1	6224	1	6282	1	6330	1	6355	1	6377	1	6392	1	6405	1	6423	1	6430
ORN-42734	17.75	10.1	27.85	JAR92827.1	0	Orn-42734	1152	Orn-42734	3459	CYT		127.811	6.27			3459	Kinesin-like protein - probable fragment - 22 NetOglyc sites	cs	KOG	2e-19	10.8	ACARI	5345	1	5670	1	5907	1	6065	1	6165	1	6241	1	6301	1	6351	1	6376	1	6398	1	6414	1	6427	1	6445	1	6452
ORN-42877	10.41	9.4	19.81	JAP78851.1	0	Orn-42877	819	Orn-42877	2460	CYT		93.196	6.57			2460	Gamma-tubulin complex DGRIP84/SPC97 component - probable fragment	cs	KOG	0	89.7	REFSEQ-VERTEBRATES	5382	1	5711	1	5952	1	6114	1	6218	1	6294	1	6354	1	6404	1	6429	1	6452	1	6470	1	6483	1	6501	1	6508
ORN-43018	38.36	11.51	49.87	JAP85005.1	0	Orn-43018	1010	Orn-43018	3033	CYT		111.958	5.42			3033	Myosin class II heavy chain	cs	KOG	4e-08	17	ACARI	5423	1	5755	1	6000	1	6163	1	6268	1	6345	1	6405	1	6455	1	6480	1	6504	1	6522	1	6535	1	6553	1	6560
ORN-43041	54.94	17.07	72.01	JAB77641.1	0	Orn-43041	2559	Orn-43041	7680	CYT		275.265	5.99			7680	Talin	cs	KOG	0	103	ACARI	5431	1	5763	1	6008	1	6172	1	6277	1	6354	1	6414	1	6464	1	6489	1	6513	1	6531	1	6544	1	6562	1	6569
ORN-43131	33.7	24.54	58.24	JAR92927.1	0	Orn-43131	729	Orn-43131	2190	CYT		82.673	7.84			2190	smooth muscle myosin heavy chain 11 isoform sm1-like strongylocentrotus purpuratus	cs	ACARI	0	100.1	ACARI	5451	1	5787	1	6034	1	6198	1	6303	1	6380	1	6441	1	6491	1	6517	1	6542	1	6562	1	6575	1	6593	1	6600
ORN-43225	24.61	19.87	44.48	JAR90299.1	1e-152	Orn-43225	363	Orn-43225	1092	CYT		40.999	6.53			1092	myosin-I heavy chain-like	cs	REFSEQ-INVERTEBRATE	2e-83	80.3	ACARI	5479	1	5820	1	6069	1	6236	1	6342	1	6419	1	6480	1	6531	1	6557	1	6582	1	6603	1	6616	1	6634	1	6641
ORN-43226	8.95	7.68	16.63	JAP71414.1	0	Orn-43226	600	Orn-43226	1803	CYT		70.066	5.58			1803	radixin moesin partial - probable fragment	cs	ACARI	0	96	ACARI	631	2	556	2	477	2	390	2	326	2	6420	1	6481	1	6532	1	6558	1	6583	1	6604	1	6617	1	6635	1	6642
ORN-43255	106.11	32.71	138.82	JAR86640.1	2e-80	Orn-43255	551	Orn-43255	1656	CYT		61.689	4.96			1656	myosin complex	cs	ACARI	1e-60	104.2	ACARI	5491	1	5833	1	6082	1	6250	1	6356	1	6434	1	6495	1	6546	1	6572	1	6597	1	6618	1	6631	1	6649	1	6656
ORN-43259	56.19	13.2	69.39	JAT95527.1	1e-170	Orn-43259	374	Orn-43259	1125	CYT		41.911	8.24			1125	Actin-related protein Arp2/3 complex subunit ARPC1/p41-ARC	cs	KOG	0	101.6	ACARI	5493	1	5835	1	6084	1	6252	1	6358	1	6436	1	6497	1	6548	1	6574	1	6599	1	6620	1	6633	1	6651	1	6658
ORN-43287	25.05	15.19	40.24	JAP84021.1	0	Orn-43287	841	Orn-43287	2526	CYT		95.302	6.68			2526	gamma-tubulin complex component 3 - probable fragment	cs	MUS-PEP	0	73.3	ACARI	5500	1	5842	1	6091	1	6259	1	6365	1	6443	1	6504	1	6555	1	6581	1	6606	1	6627	1	6640	1	6658	1	6665
ORN-43299	31.63	30.41	62.04	JAP69759.1	0	Orn-43299	1124	Orn-43299	3375	CYT		123.067	6.51			3375	microtubule-associated protein futsch isoform X2	cs	NR-LIGHT	8e-32	93.9	ACARI	5506	1	5848	1	6097	1	6265	1	6371	1	6449	1	6510	1	6561	1	6587	1	6612	1	6633	1	6646	1	6664	1	6671
ORN-43331	43.68	11.95	55.63	XP_002407357.1	0	Orn-43331	644	Orn-43331	1935	CYT		72.7	5.6			1935	Alpha-parvin - probable fragment	cs	KOG	0	99.7	ACARI	5514	1	5857	1	6107	1	6276	1	6382	1	6460	1	6521	1	6572	1	6598	1	6623	1	6644	1	6657	1	6676	1	6683
ORN-43390	19.16	21.91	41.07	JAT94622.1	0	Orn-43390	721	Orn-43390	2166	CYT		81.371	5.68			2166	muscle myosin heavy chain	cs	ACARI	0	99.3	ACARI	5529	1	5873	1	6123	1	6292	1	6398	1	6476	1	6538	1	6589	1	6615	1	6641	1	6664	1	6677	1	6696	1	6703
ORN-43545	22.9	7.47	30.37	JAT97424.1	0	Orn-43545	541	Orn-43545	1626	CYT		59.11	6.23			1626	alpha-tubulin suppressor partial - probable fragment	cs	ACARI	0	89.2	ACARI	5561	1	5907	1	6160	1	6332	1	6439	1	6517	1	6579	1	6630	1	6658	1	6684	1	6707	1	6720	1	6739	1	6746
ORN-43655	23.35	32.26	55.61	JAP80734.1	0	Orn-43655	842	Orn-43655	2529	CYT		95.696	6.44			2529	Cytoskeletal regulator Flightless-I (contains leucine-rich and gelsolin repeats) - probable fragment	cs	KOG	9e-60	62.7	ACARI	472	2	415	2	6189	1	6361	1	6470	1	6548	1	6611	1	6662	1	6690	1	6716	1	6739	1	6752	1	6771	1	6778
ORN-43781	19.3	13.49	32.79	JAB75273.1	1e-119	Orn-43781	335	Orn-43781	1008	CYT		38.139	7.2			1008	Nebulin repeat protein	cs	KOG	7e-58	124.2	ACARI	5606	1	5955	1	6214	1	6386	1	6495	1	6573	1	6637	1	6689	1	6717	1	6743	1	6766	1	6779	1	6798	1	6805
ORN-44171	176.53	66.3	242.83	JAB81036.1	0	Orn-44171	944	Orn-44171	2835	CYT		106.114	6.36			2835	calponin similarity	cs	ACARI	0	116.3	ACARI	5641	1	5995	1	6257	1	6432	1	6542	1	6622	1	6686	1	6738	1	6766	1	6792	1	6815	1	6828	1	6847	1	6854
ORN-44594	18.41	17.32	35.73	JAB83675.1	0	Orn-44594	1575	Orn-44594	4728	CYT		176.724	6.94			4728	Kinesin-like protein	cs	KOG	6e-97	98.2	ACARI	5687	1	6043	1	6309	1	6490	1	6603	1	6685	1	6751	1	6803	1	6834	1	6860	1	6887	1	6902	1	6921	1	6928
ORN-44596	162.33	73.94	236.27	JAC32855.1	1e-115	Orn-44596	209	Orn-44596	630	CYT		23.967	6.35			630	Rho	cs	SMART	3e-99	99.4	ACARI	2	49	1	43	14	9	11	8	6	8	3	7	5	6	184	2	155	2	128	2	104	2	6903	1	6922	1	6929
ORN-44632	109.36	30.86	140.22	JAA56667.1	1e-154	Orn-44632	300	Orn-44632	903	CYT		34.77	8.32			903	Actin-related protein Arp2/3 complex subunit ARPC2	cs	KOG	0	99.6	ACARI	5696	1	6054	1	6321	1	6502	1	6616	1	6698	1	6765	1	6817	1	6848	1	6874	1	6901	1	6917	1	6936	1	6945
ORN-44667	42.58	31.58	74.16	JAB68530.1	1e-159	Orn-44667	385	Orn-44667	1158	CYT		43.043	5.56			1158	regulator of microtubule dynamics protein 2	cs	ACARI	0	100.7	ACARI	5706	1	6065	1	6334	1	6515	1	6629	1	6711	1	6779	1	6831	1	6862	1	6889	1	6916	1	6934	1	6953	1	6962
ORN-44728	18.81	22.85	41.66	XP_002400868.1	5e-82	Orn-44728	226	Orn-44728	681	CYT		24.886	4.97			681	Attractin and platelet-activating factor acetylhydrolase	cs	ACARI	2e-82	97.8	ACARI	5718	1	6080	1	6352	1	6533	1	6647	1	6730	1	6798	1	6851	1	6882	1	6910	1	6937	1	6955	1	6975	1	6984
ORN-44807	50.66	17.09	67.75	JAR94449.1	0	Orn-44807	607	Orn-44807	1824	CYT		68.102	8.42			1824	Tumor-specific antigen (contains WD repeats)	cs	KOG	1e-75	38.5	ACARI	443	2	389	2	318	2	6543	1	6657	1	6740	1	6808	1	6861	1	6892	1	6920	1	6947	1	6965	1	6985	1	6994
ORN-44883	45.09	11.68	56.77	JAA59225.1	1e-122	Orn-44883	355	Orn-44883	1068	CYT		39.098	5.69			1068	Spindle pole body protein - 16 NetOglyc sites	cs	KOG	5e-64	101.2	ACARI	639	2	565	2	486	2	398	2	335	2	293	2	245	2	209	2	176	2	147	2	116	2	85	2	56	2	38
ORN-44884	3.73	0	3.73	JAA59225.1	1e-122	Orn-44884	348	Orn-44884	1047	CYT		38.378	5.69			1047	Spindle pole body protein - 14 NetOglyc sites	cs	KOG	7e-64	100.7	ACARI	639	2	565	2	486	2	398	2	335	2	293	2	245	2	209	2	176	2	147	2	116	2	85	2	56	2	38
ORN-44940	26.58	21.38	47.96	JAP85038.1	4e-48	Orn-44940	704	Orn-44940	2115	CYT		79.467	6.32			2115	myosin-6	cs	MUS-PEP	6e-09	15.5	ACARI	5737	1	6101	1	6376	1	6559	1	6673	1	6756	1	6824	1	6879	1	6910	1	6938	1	6965	1	6984	1	7004	1	7015
ORN-44943	0.00018	0.00014	0.12	JAB74727.1	0	Orn-44943	1489	Orn-44943	4470	CYT		172.361	5.13			4470	Beta-spectrin - probable fragment	cs	KOG	0	44.1	ACARI	641	2	567	2	488	2	401	2	338	2	6757	1	6825	1	6880	1	6911	1	6939	1	6966	1	6985	1	7005	1	7016
ORN-44944	78.28	20.97	99.25	JAB74914.1	0	Orn-44944	2411	Orn-44944	7236	CYT		277.702	5.09			7236	Beta-spectrin - probable fragment	cs	KOG	0	73.9	ACARI	641	2	567	2	488	2	401	2	338	2	6758	1	6826	1	6881	1	6912	1	6940	1	6967	1	6986	1	7006	1	7017
ORN-44976	353.69	157.87	511.56	JAP68449.1	0	Orn-44976	574	Orn-44976	1725	CYT		68.058	5.57			1725	moesin/ezrin/radixin protein 1	cs	ACARI	0	100	ACARI	631	2	556	2	477	2	390	2	326	2	6772	1	6840	1	6895	1	6926	1	6954	1	6981	1	7000	1	7020	1	7031
ORN-44984	36.16	25.18	61.34	JAR90119.1	1e-112	Orn-44984	555	Orn-44984	1668	CYT		59.353	8.65			1668	probable myosin light chain kinase DDB_G0279831 - 26 NetOglyc sites	cs	NR-LIGHT	1e-13	85.3	ACARI	5750	1	6115	1	6390	1	6575	1	6689	1	6776	1	6844	1	6899	1	6930	1	6958	1	6985	1	7004	1	7024	1	7035
ORN-44996	41.74	59.92	101.66	JAB74912.1	2e-77	Orn-44996	603	Orn-44996	1812	CYT		67.088	5.21			1812	regulation of microtubule-based process - probable fragment	cs	ACARI	8e-78	87.3	ACARI	644	2	570	2	491	2	404	2	341	2	298	2	250	2	214	2	181	2	152	2	121	2	89	2	60	2	41
ORN-44997	18.04	25.51	43.55	JAB74912.1	9e-78	Orn-44997	568	Orn-44997	1707	CYT		63.128	5.08			1707	regulation of microtubule-based process - probable fragment	cs	ACARI	5e-78	84.4	ACARI	644	2	570	2	491	2	404	2	341	2	298	2	250	2	214	2	181	2	152	2	121	2	89	2	60	2	41
ORN-45013	409.31	119.91	529.22	JAC20491.1	2e-91	Orn-45013	174	Orn-45013	525	CYT		20.082	4.6			525	myosin regulatory light chain	cs	NR-LIGHT	2e-88	100	ACARI	17	16	23	9	158	3	304	2	255	2	6785	1	6853	1	6908	1	6939	1	6967	1	6994	1	7013	1	7033	1	7044
ORN-4990	121.01	102.66	223.67	JAC34445.1	0	Orn-4990	455	Orn-4990	1368	CYT		50.612	5.09			1368	tubulin alpha-1C chain	cs	MUS-PEP	0	100	ACARI	67	6	66	5	44	5	26	5	57	3	44	3	33	3	24	3	15	3	13	3	9	3	5	3	2	3	1
ORN-5972	42.89	19.62	62.51	XP_002415812.1	0	Orn-5972	789	Orn-5972	2370	CYT		86.363	9.78			2370	MAP/microtubule affinity-regulating kinase 3 isoform 1	cs	MUS-PEP	0	107	ACARI	568	2	6196	1	6480	1	6667	1	6787	1	6876	1	6948	1	7003	1	7037	1	7068	1	7097	1	7119	1	7140	1	7151
ORN-5996	17.02	10.94	27.96	JAP72115.1	1e-154	Orn-5996	831	Orn-5996	2496	CYT		95.021	5.17			2496	microtubule binding protein D-CLIP-190 - probable fragment - 14 NetOglyc sites	cs	NR-LIGHT	7e-53	52.4	ACARI	5825	1	6200	1	6484	1	6671	1	6791	1	6882	1	6954	1	7009	1	7043	1	7074	1	7103	1	7125	1	7146	1	7157
ORN-6902	7.73	3.27	11	XP_003739686.1	0	Orn-6902	962	Orn-6902	2886	CYT		108.869	6.24			2886	tau-tubulin kinase 2 isoform 2	cs	MUS-PEP	0	33.3	ACARI	5890	1	6270	1	6562	1	6753	1	6875	1	6968	1	7041	1	7096	1	7131	1	7162	1	7193	1	7220	1	7244	1	7261
ORN-7032	46.28	4.77	51.05	XP_002433404.1	2e-65	Orn-7032	231	Orn-7032	696	CYT		25.642	9.09			696	GTPase Rho	cs	ACARI	1e-65	98.6	ACARI	2	49	1	43	6575	1	6766	1	6888	1	6981	1	7054	1	7109	1	7144	1	7175	1	7206	1	7234	1	7258	1	7275
ORN-7102	29.38	23.22	52.6	JAT99943.1	1e-122	Orn-7102	581	Orn-7102	1746	CYT		66.642	5.92			1746	gamma-tubulin complex component 4 isoform X2	cs	REFSEQ-VERTEBRATES	1e-98	99.2	REFSEQ-VERTEBRATES	5916	1	6297	1	6592	1	6784	1	6906	1	7000	1	7073	1	7129	1	7164	1	7196	1	7227	1	7258	1	7282	1	7299
ORN-7185	3738.85	243.01	3981.86	AAS55945.1	0	Orn-7185	376	Orn-7185	1131	CYT		41.827	5.29			1131	actin gamma-enteric smooth muscle	cs	MUS-PEP	0	100	ACARI	44	8	43	6	31	6	41	4	91	3	66	3	268	2	232	2	196	2	167	2	135	2	99	2	71	2	48
ORN-8310	343.39	184.33	527.72	XP_002408929.1	1e-46	Orn-8310	89	Orn-8310	270	CYT		10.427	6.82			270	dynein light chain	cs	ACARI	7e-47	100	ACARI	5988	1	6376	1	6680	1	6878	1	7005	1	7104	1	7178	1	7234	1	7277	1	7310	1	7345	1	7379	1	7408	1	7427
ORN-8570	6478.82	1643.51	8122.33	CAI63975.1	0	Orn-8570	376	Orn-8570	1131	CYT		41.909	5.3			1131	actin gamma-enteric smooth muscle	cs	MUS-PEP	0	100	ACARI	44	8	43	6	31	6	41	4	91	3	66	3	268	2	232	2	196	2	167	2	135	2	99	2	71	2	48
ORN-892	6.66	3.94	10.6	JAR90146.1	0	Orn-892	952	Orn-892	2859	CYT		107.744	6.08			2859	Mitochondrial inheritance and actin cytoskeleton organization protein	cs	KOG	0	75.1	ACARI	6042	1	6433	1	6739	1	6942	1	7072	1	7173	1	7248	1	7305	1	7349	1	7383	1	7419	1	7458	1	7490	1	7511
ORN-9017	183.37	53.6	236.97	JAA66052.1	0	Orn-9017	418	Orn-9017	1257	CYT		47.312	5.92			1257	actin-related protein 3	cs	MUS-PEP	0	100	ACARI	44	8	43	6	31	6	6947	1	7078	1	7179	1	7254	1	7311	1	7355	1	7389	1	7425	1	7464	1	7496	1	7517
ORN-9348	87.85	14.76	102.61	JAP82629.1	0	Orn-9348	1098	Orn-9348	3297	CYT		121.691	5.81			3297	Protein involved in plasmid maintenance/nuclear protein involved in lipid metabolism - probable fragment - 18 NetOglyc sites	cs	KOG	0	93	ACARI	6055	1	6448	1	6754	1	6960	1	7091	1	7192	1	7267	1	7325	1	7370	1	7404	1	7440	1	7480	1	7513	1	7534
ORN-9556	354.4	203.66	558.06	JAU00604.1	0	Orn-9556	446	Orn-9556	1341	CYT		49.936	4.79			1341	tubulin beta-4B chain	cs	MUS-PEP	0	99.5	ACARI	67	6	66	5	44	5	26	5	223	2	199	2	164	2	135	2	114	2	87	2	72	2	52	2	36	2	23
ORN-9704	120	25	145.07	JAP72608.1	0	Orn-9704	604	Orn-9704	1815	CYT		68.598	5.35			1815	Cdc42-interacting protein CIP4	cs	KOG	3e-71	99.6	ACARI	6075	1	6470	1	6778	1	6986	1	7118	1	7219	1	7294	1	7352	1	7398	1	7432	1	7469	1	7510	1	7543	1	7564
ORN-9734	10.2	11.65	21.85	JAP73191.1	0	Orn-9734	718	Orn-9734	2157	CYT		80.167	6.42			2157	Dystrophin-like protein - probable fragment - 20 NetOglyc sites	cs	KOG	3e-52	58	ACARI	6083	1	6479	1	6787	1	6996	1	7128	1	7229	1	7305	1	7363	1	7410	1	7444	1	7481	1	7522	1	7555	1	7576
ORN-9781	29.73	14.43	44.16	JAP82317.1	0	Orn-9781	646	Orn-9781	1941	CYT		73.106	8.23			1941	dystrophin major muscle - probable fragment	cs	REFSEQ-INVERTEBRATE	5e-70	51.4	ACARI	6093	1	6489	1	6798	1	7007	1	7140	1	7241	1	7318	1	7376	1	7423	1	7457	1	7494	1	7535	1	7568	1	7589
ORN-9833	8.3	1.88	10.18	JAA57905.1	7e-85	Orn-9833	307	Orn-9833	924	CYT		34.744	6.04			924	Kinesin light chain	cs	KOG	8e-14	49.2	ACARI	6096	1	6492	1	6801	1	7010	1	7143	1	7244	1	7321	1	7379	1	7427	1	7461	1	7498	1	7539	1	7572	1	7593
ORN-9842	24.3	23.6	47.9	XP_002409167.1	2e-71	Orn-9842	426	Orn-9842	1281	CYT		47.908	8.18			1281	microtubule-associated protein futsch-like - probable fragment	cs	REFSEQ-INVERTEBRATE	2e-31	28.2	ACARI	6098	1	6494	1	6803	1	7012	1	7145	1	7246	1	7323	1	7381	1	7429	1	7463	1	7500	1	7541	1	7574	1	7595
ORNSIGP-6442	0	3.58	3.58	JAR87559.1	1e-35	OrnSigP-6442	134	OrnSigP-6442	404	SIG	-1	14.335	9.82			404	unconventional myosin-XV-like - probable fragment - 15 NetOglyc sites	cs	ACARI	8e-19	3.3	ACARI	6196	1	6597	1	6907	1	7116	1	7249	1	7351	1	7431	1	7492	1	7540	1	7574	1	7612	1	7655	1	7688	1	7709
ORNSIGP-8104	475.79	1.22	477.01	JAR86790.1	1e-54	OrnSigP-8104	177	OrnSigP-8104	533	SIG	21-22	20.646	6.01	18.363	5.55	533	myosin heavy chain striated muscle partial - signalP detected	cs	ACARI	5e-13	36.2	ACARI	6229	1	6634	1	6944	1	7153	1	7286	1	7388	1	7470	1	7531	1	7579	1	7613	1	7651	1	7694	1	7727	1	7748
ORNSIGP-12411	0	3.4	3.4	XP_002401545.1	4e-40	OrnSigP-12411	98	OrnSigP-12411	295	SIG	-1	11.636	5.16			295	muscle myosin heavy chain - probable fragment - signalP detected	cs	ACARI	2e-40	16.7	ACARI	6315	1	6725	1	7039	1	7250	1	7384	1	7486	1	7569	1	7632	1	7682	1	7717	1	7755	1	7800	1	7833	1	7855
ORNSIGP-13501	4.41	0	4.41	XP_002404255.1	3e-31	OrnSigP-13501	99	OrnSigP-13501	298	SIG	18-19	10.419	10.81	8.479	10.39	298	myosin X - probable fragment - signalP detected	cs	ACARI	1e-31	11	ACARI	6341	1	6752	1	7067	1	7278	1	7412	1	7514	1	7597	1	7660	1	7711	1	7746	1	7785	1	7830	1	7863	1	7886
ORNSIGP-22740	13.72	9.42	23.14	JAT91480.1	1e-30	OrnSigP-22740	77	OrnSigP-22740	232	SIG	23-24	8.705	4.36	6.231	4.59	232	myosin-x partial - signalP detected	cs	ACARI	1e-30	56	ACARI	6553	1	6971	1	7296	1	7512	1	7647	1	7751	1	7838	1	7904	1	7957	1	7993	1	8035	1	8082	1	8117	1	8141
ORNSIGP-34222	2.25	3.12	5.37	JAP68880.1	2e-52	OrnSigP-34222	240	OrnSigP-34222	720	SIG	16-17	26.555	5.75	24.822	5.39	720	beta-tubulin cofactor d protein partial - probable fragment - signalP detected	cs	ACARI	2e-46	19	ACARI	7015	1	7452	1	7790	1	8017	1	8160	1	8270	1	8358	1	8433	1	8494	1	8533	1	8575	1	8622	1	8658	1	8684
ORN-30998	17.97	10.11	28.08	JAR88772.1	0	Orn-30998	1918	Orn-30998	5757	CYT		216.822	9.24			5757	Myosin class I heavy chain - probable fragment	cs	KOG	0	48.5	ACARI	2381	1	2460	1	2516	1	2527	1	2530	1	2535	1	2543	1	2548	1	2543	1	2546	1	2539	1	2534	1	2530	1	2527
ORN-26681	4.61	2.03	6.64	JAP72120.1	3e-85	Orn-26681	193	Orn-26681	582	CYT		21.972	8.07			582	Myosin - 2 predicted membrane helices	cs membrane	SMART	2e-71	24	NR-LIGHT	1916	1	1957	1	1987	1	1968	1	1953	1	1942	1	1930	1	1925	1	1913	1	1911	1	1900	1	1891	1	1882	1	1875
ORN-36223	28.44	31.18	59.62	JAP78948.1	0	Orn-36223	1191	Orn-36223	3576	SIG	38-39	132.058	6.58	127.549	6.25	3576	attractin - signalP detected - 2 predicted membrane helices	cs membrane	ACARI	0	100.3	ACARI	3577	1	3756	1	3875	1	3941	1	3982	1	4018	1	4044	1	4058	1	4070	1	4082	1	4088	1	4091	1	4102	1	4105
ORN-36268	6.88	53.95	60.83	JAT96271.1	1e-143	Orn-36268	819	Orn-36268	2460	CYT		93.411	4.83			2460	myosin-2 heavy chain non muscle - 2 predicted membrane helices	cs membrane	ACARI	0	107.3	ACARI	3588	1	3768	1	3887	1	3953	1	3994	1	4030	1	4057	1	4071	1	4083	1	4095	1	4101	1	4104	1	4115	1	4118
ORN-21559	56.43	5.43	61.86	JAT95137.1	1e-163	Orn-21559	452	Orn-21559	1359	CYT		48.087	9.23			1359	vasodilator-stimulated phosphoprotein partial - 11 NetOglyc sites	s/	ACARI	0	99	ACARI	1475	1	1470	1	1460	1	1417	1	1383	1	1357	1	1328	1	1314	1	1291	1	1282	1	1267	1	1251	1	1236	1	1226
ORNSIGP-44223	42.54	46.25	88.79	JAC22591.1	6e-93	OrnSigP-44223	226	OrnSigP-44223	686	SIG	29-30	26.186	9.36	22.779	9.44	686	actin binding protein - signalP detected - 3 predicted membrane helices	cs membrane	ACARI	2e-91	92.2	ACARI	7239	1	7693	1	8040	1	8276	1	8430	1	8542	1	8640	1	8719	1	8782	1	8821	1	8864	1	8911	1	8950	1	8977
Detoxification
ORN-12448	21.87	0.79	22.66	JAP72709.1	0	Orn-12448	535	Orn-12448	1608	CYT		60.244	8.92			1608	Flavin-containing monooxygenase	detox	KOG	2e-80	116.9	ACARI	168	3	135	3	97	3	151	2	117	2	93	2	74	2	469	1	434	1	412	1	382	1	348	1	319	1	298
ORN-13409	67.36	2.34	69.7	JAT78758.1	1e-110	Orn-13409	223	Orn-13409	672	CYT		25.656	8.44			672	glutathione s-transferase mu class rhipicephalus annulatus glutathione s-transferase	detox	ACARI	0	99.5	ACARI	29	10	19	10	10	10	6	10	8	7	102	2	85	2	62	2	50	2	38	2	32	2	22	2	440	1	424
ORN-13912	87.3	3	90.3	JAP80638.1	3e-64	Orn-13912	228	Orn-13912	687	CYT		26.897	6.02			687	glutathione S-transferase	detox	ACARI	7e-64	85.5	ACARI	29	10	19	10	10	10	6	10	129	2	105	2	88	2	65	2	592	1	575	1	549	1	518	1	494	1	480
ORN-14661	48.4	1.49	49.89	JAP68448.1	3e-61	Orn-14661	198	Orn-14661	594	CYT		22.684	8.66			594	glutathione s-transferase ixodes scapularis glutathione s-transferase partial	detox	ACARI	3e-60	75	ACARI	38	9	46	6	33	6	42	4	31	4	22	4	32	3	69	2	56	2	43	2	35	2	569	1	545	1	531
ORN-15558	286.13	4.83	290.96	JAP68448.1	6e-67	Orn-15558	239	Orn-15558	720	CYT		27.511	8.84			720	glutathione s-transferase ixodes scapularis glutathione s-transferase partial	detox	ACARI	4e-66	81.8	ACARI	38	9	46	6	33	6	42	4	31	4	22	4	32	3	69	2	56	2	43	2	35	2	653	1	632	1	618
ORN-15995	4.79	2.99	7.78	XP_002435084.1	1e-102	Orn-15995	395	Orn-15995	1188	SIG	22-23	45.527	10.16	43.297	10.06	1188	galactose-3-O-sulfotransferase - signalP detected	detox	ACARI	0	93.3	ACARI	113	4	143	3	225	2	927	1	883	1	851	1	815	1	792	1	761	1	746	1	724	1	700	1	679	1	665
ORN-16356	10.67	0	10.67	JAP84872.1	3e-58	Orn-16356	173	Orn-16356	522	CYT		19.606	7.92			522	glutathione S-transferase	detox	ACARI	1e-55	95.2	ACARI	38	9	46	6	33	6	42	4	31	4	22	4	848	1	826	1	795	1	780	1	758	1	734	1	713	1	699
ORN-16753	46.42	0	46.42	JAT78858.1	8e-88	Orn-16753	232	Orn-16753	699	CYT		27.195	5.76			699	glutathione s-transferase	detox	ACARI	4e-68	93.5	ACARI	29	10	19	10	10	10	6	10	8	7	46	3	35	3	26	3	16	3	833	1	811	1	787	1	766	1	752
ORN-18380	69.43	6.79	76.22	JAR86952.1	1e-115	Orn-18380	293	Orn-18380	882	CYT		33.492	6.22			882	sulfotransferase	detox	ACARI	0	98.2	ACARI	14	18	8	16	1192	1	1131	1	1090	1	1060	1	1027	1	1007	1	979	1	967	1	946	1	924	1	904	1	890
ORN-18830	18784.7	22.06	18806.7	JAR86945.1	7e-99	Orn-18830	269	Orn-18830	810	CYT		30.038	7.12			810	glutathione s-transferase ixodes scapularis glutathione s-transferase partial	detox	ACARI	1e-72	92.1	ACARI	38	9	46	6	33	6	1176	1	1136	1	1106	1	1075	1	1056	1	1030	1	1018	1	1000	1	978	1	959	1	948
ORN-19166	111.95	16.71	128.66	AEO35677.1	1e-118	Orn-19166	378	Orn-19166	1137	CYT		41.259	8.96			1137	Predicted dehydrogenase - probable fragment	detox	KOG	2e-59	95.7	ACARI	92	5	306	2	1269	1	1216	1	1176	1	1147	1	1116	1	1097	1	1072	1	1060	1	1044	1	1023	1	1007	1	996
ORN-21889	143.15	11.9	155.05	JAP71225.1	6e-83	Orn-21889	225	Orn-21889	678	CYT		26.281	5.67			678	glutathione s-transferase partial	detox	ACARI	2e-77	100	ACARI	29	10	19	10	10	10	6	10	8	7	147	2	127	2	100	2	84	2	66	2	54	2	1307	1	1293	1	1283
ORN-22001	25.9	12.94	38.84	JAP71792.1	1e-102	Orn-22001	276	Orn-22001	831	CYT		30.636	6.06			831	Glyoxylase	detox	KOG	3e-45	93.2	ACARI	1524	1	1529	1	1524	1	1483	1	1450	1	1428	1	1400	1	1386	1	1363	1	1354	1	1339	1	1324	1	1310	1	1300
ORN-22224	26.04	2.14	28.18	JAP71571.1	1e-103	Orn-22224	328	Orn-22224	987	CYT		35.777	9.18			987	Dehydrogenases with different specificities (related to short-chain alcohol dehydrogenases)	detox	KOG	4e-90	98	KOG	71	6	71	5	48	5	212	2	1467	1	1446	1	1418	1	1404	1	1383	1	1374	1	1359	1	1344	1	1330	1	1320
ORN-22331	211.71	137.97	349.68	JAT78758.1	1e-129	Orn-22331	223	Orn-22331	672	CYT		25.675	7.61			672	glutathione S-transferase	detox	ACARI	0	100	ACARI	29	10	19	10	10	10	6	10	8	7	102	2	85	2	62	2	50	2	38	2	32	2	22	2	1338	1	1328
ORN-22417	27.49	0	27.49	JAP71130.1	1e-102	Orn-22417	318	Orn-22417	957	CYT		37.162	6.22			957	sulfotransferase	detox	ACARI	0	98	ACARI	14	18	8	16	3	15	10	9	10	7	5	7	10	5	1419	1	1398	1	1389	1	1375	1	1360	1	1347	1	1338
ORN-22831	29.47	7.33	36.8	JAA71576.1	2e-80	Orn-22831	265	Orn-22831	798	CYT		29.052	6.71			798	Predicted dehydrogenase	detox	KOG	7e-34	101.5	ACARI	391	2	335	2	269	2	221	2	175	2	155	2	1484	1	1473	1	1452	1	1444	1	1431	1	1417	1	1404	1	1396
ORN-23025	100.23	1.15	101.38	JAA71576.1	3e-63	Orn-23025	269	Orn-23025	810	CYT		30.005	6.01			810	Predicted dehydrogenase	detox	KOG	1e-32	102.7	ACARI	391	2	335	2	269	2	221	2	175	2	155	2	1498	1	1488	1	1467	1	1459	1	1446	1	1432	1	1419	1	1411
ORN-25769	20.71	0	20.71	JAC33637.1	1e-127	Orn-25769	344	Orn-25769	1035	CYT		40.017	7.73			1035	sulfotransferase ixodes scapularis sulfotransferase	detox	ACARI	0	99	ACARI	14	18	8	16	3	15	10	9	194	2	171	2	1803	1	1795	1	1781	1	1778	1	1767	1	1757	1	1748	1	1741
ORN-27526	0.34	8.13	8.47	XP_002413857.1	1e-115	Orn-27526	285	Orn-27526	858	CYT		33.721	8.64			858	galactosylceramide sulfotransferase	detox	ACARI	0	88.1	ACARI	113	4	2029	1	2063	1	2049	1	2036	1	2029	1	2019	1	2015	1	2004	1	2003	1	1993	1	1985	1	1976	1	1969
ORN-27684	17.97	100.44	118.41	JAA55106.1	1e-135	Orn-27684	331	Orn-27684	996	CYT		38.415	5.87			996	sulfotransferase - probable fragment	detox	ACARI	0	83.4	ACARI	14	18	8	16	3	15	10	9	194	2	171	2	2041	1	2037	1	2026	1	2025	1	2016	1	2009	1	2001	1	1994
ORN-28609	4.76	27.67	32.43	AEO36410.1	3e-89	Orn-28609	259	Orn-28609	780	CYT		30.455	9.22			780	glutathione s-transferase	detox	ACARI	3e-89	98	ACARI	29	10	19	10	10	10	6	10	2170	1	2166	1	2164	1	2162	1	2152	1	2154	1	2145	1	2138	1	2131	1	2124
ORN-28871	381.74	0	381.74	JAP70258.1	1e-116	Orn-28871	351	Orn-28871	1056	CYT		40.362	6.53			1056	sulfotransferase	detox	ACARI	0	97	ACARI	14	18	8	16	3	15	2213	1	2205	1	2202	1	2200	1	2198	1	2188	1	2190	1	2181	1	2174	1	2167	1	2160
ORN-29106	3	12.62	15.62	JAB77624.1	1e-122	Orn-29106	312	Orn-29106	939	CYT		33.934	8.56			939	Hydroxysteroid 17-beta dehydrogenase 11	detox	KOG	8e-96	97.3	ACARI	92	5	387	2	317	2	2240	1	2233	1	2230	1	2229	1	2228	1	2218	1	2221	1	2212	1	2205	1	2198	1	2191
ORN-29400	34.07	6.89	40.96	JAP72709.1	0	Orn-29400	535	Orn-29400	1608	CYT		60.78	8.43			1608	Flavin-containing monooxygenase	detox	KOG	2e-88	114.9	ACARI	168	3	135	3	97	3	151	2	117	2	93	2	74	2	2272	1	2262	1	2265	1	2256	1	2249	1	2243	1	2236
ORN-29427	17.44	16.74	34.18	XP_002409851.1	1e-100	Orn-29427	244	Orn-29427	735	CYT		25.876	7.74			735	Diacetyl reductase/L-xylulose reductase	detox	KOG	7e-78	100	ACARI	30	10	21	10	2285	1	2286	1	2281	1	2280	1	2280	1	2280	1	2270	1	2273	1	2264	1	2257	1	2251	1	2246
ORN-29447	23.98	0	23.98	XP_002412224.1	1e-115	Orn-29447	329	Orn-29447	990	CYT		39.094	8.58			990	sulfotransferase	detox	ACARI	0	97.8	ACARI	14	18	8	16	3	15	10	9	10	7	5	7	2287	1	2287	1	2278	1	2281	1	2272	1	2265	1	2259	1	2254
ORN-29643	45.94	1.13	47.07	JAB76061.1	1e-98	Orn-29643	315	Orn-29643	948	CYT		37.068	6.19			948	sulfotransferase	detox	ACARI	6e-99	99.3	ACARI	14	18	8	16	3	15	10	9	10	7	5	7	10	5	2323	1	2314	1	2317	1	2308	1	2302	1	2296	1	2291
ORN-30713	228.05	67.86	295.91	JAT78858.1	1e-119	Orn-30713	231	Orn-30713	696	CYT		27.641	5.47			696	glutathione S-transferase Mu 1-like	detox	ACARI	2e-77	94.9	ACARI	29	10	19	10	10	10	6	10	8	7	46	3	35	3	26	3	16	3	90	2	74	2	2477	1	2473	1	2470
ORNSIGP-31299	0.28	10.35	10.63	XP_002415185.1	5e-95	OrnSigP-31299	329	OrnSigP-31299	995	BL	23-24	36.789	7.62	34.152	8.4	995	Dehydrogenases with different specificities (related to short-chain alcohol dehydrogenases)	detox	KOG	8e-84	90.4	ACARI	71	6	71	5	48	5	212	2	8002	1	8110	1	8198	1	8270	1	8329	1	8368	1	8410	1	8457	1	8493	1	8518
ORN-31384	42.17	8.91	51.08	JAB77751.1	1e-115	Orn-31384	313	Orn-31384	942	CYT		36.638	6.23			942	sulfotransferase	detox	ACARI	0	97.7	ACARI	14	18	8	16	3	15	10	9	10	7	5	7	10	5	139	2	2628	1	2631	1	2625	1	2620	1	2617	1	2614
ORNSIGP-32000	8.83	0	8.83	JAC93240.1	6e-34	OrnSigP-32000	367	OrnSigP-32000	1109	SIG	32-33	41.174	9.27	37.565	9.2	1109	iduronate 2-sulfatase precursor - signalP detected	detox	MUS-PEP	0	56.1	REFSEQ-VERTEBRATES	6912	1	7346	1	7679	1	7905	1	8045	1	8153	1	8241	1	8314	1	8373	1	8412	1	8454	1	8501	1	8537	1	8562
ORN-3212	130.96	1.2	132.16	JAP78832.1	0	Orn-3212	427	Orn-3212	1284	CYT		48.51	8.17			1284	sulfotransferase ixodes scapularis sulfotransferase	detox	ACARI	0	104.2	ACARI	14	18	2670	1	2737	1	2750	1	2761	1	2774	1	2787	1	2793	1	2791	1	2796	1	2793	1	2789	1	2787	1	2784
ORN-32406	66.36	4.29	70.65	JAB81846.1	2e-69	Orn-32406	327	Orn-32406	984	BL/SIG		36.607	9.31			984	Dehydrogenases with different specificities (related to short-chain alcohol dehydrogenases)	detox	KOG	6e-79	100.3	KOG	71	6	71	5	48	5	2814	1	2826	1	2840	1	2856	1	2863	1	2861	1	2868	1	2867	1	2863	1	2862	1	2859
ORN-3261	85.27	322.73	408	XP_002399643.1	1e-135	Orn-3261	306	Orn-3261	921	CYT		35.825	5.62			921	cytosolic sulfotransferase	detox	ACARI	0	100.6	ACARI	14	18	8	16	3	15	2853	1	2868	1	2884	1	2900	1	2907	1	2907	1	2914	1	2914	1	2913	1	2914	1	2911
ORN-32742	13.92	2.89	16.81	JAB72066.1	1e-158	Orn-32742	353	Orn-32742	1062	CYT		38.821	7			1062	Multidrug/pheromone exporter ABC superfamily - probable fragment	detox	KOG	0	26.5	ACARI	412	2	354	2	288	2	237	2	2905	1	2921	1	2937	1	2945	1	2946	1	2953	1	2953	1	2952	1	2953	1	2950
ORN-33624	90.24	23.64	113.88	XP_002412610.1	1e-168	Orn-33624	354	Orn-33624	1065	CYT		38.001	6.88			1065	Sorbitol dehydrogenase	detox	KOG	0	99.7	ACARI	2880	1	3004	1	3084	1	3117	1	3143	1	3165	1	3183	1	3193	1	3196	1	3203	1	3204	1	3204	1	3206	1	3205
ORN-33669	3.79	16.75	20.54	JAP80638.1	4e-60	Orn-33669	232	Orn-33669	699	CYT		27.455	5.92			699	glutathione s-transferase mu 1	detox	ACARI	4e-57	91.3	ACARI	29	10	19	10	10	10	6	10	129	2	105	2	88	2	65	2	3214	1	3221	1	3222	1	3222	1	3224	1	3223
ORN-33779	6.12	19.47	25.59	JAT95607.1	1e-168	Orn-33779	394	Orn-33779	1185	BL	32-33	45.193	9.44	41.44	9.19	1185	protein-tyrosine sulfotransferase	detox	ACARI	0	97.1	ACARI	2921	1	3049	1	3133	1	3166	1	3192	1	3214	1	3233	1	3243	1	3247	1	3254	1	3255	1	3255	1	3258	1	3257
ORN-33849	25.09	10.96	36.05	AEO34353.1	4e-99	Orn-33849	295	Orn-33849	888	CYT		33.417	6.22			888	dimethylallyl pyrophosphate isomerase - probable fragment	detox	KOG	1e-89	97.7	ACARI	2941	1	3072	1	3156	1	3190	1	3217	1	3240	1	3259	1	3269	1	3273	1	3280	1	3281	1	3281	1	3285	1	3284
ORN-34216	77.81	0	77.81	JAP71225.1	4e-77	Orn-34216	225	Orn-34216	678	CYT		26.358	5.62			678	glutathione s-transferase partial	detox	ACARI	2e-73	100	ACARI	29	10	19	10	10	10	6	10	8	7	147	2	127	2	100	2	84	2	66	2	54	2	3422	1	3426	1	3426
ORN-34619	16.88	1.2	18.08	XP_002412141.1	1e-136	Orn-34619	510	Orn-34619	1533	CYT		56.863	6.3			1533	Beta beta-carotene 1515'-dioxygenase	detox	KOG	1e-81	95.5	ACARI	3144	1	3293	1	3389	1	3437	1	3468	1	3496	1	3519	1	3529	1	3537	1	3545	1	3548	1	3549	1	3553	1	3554
ORN-35526	95.11	91.1	186.21	JAR86503.1	1e-142	Orn-35526	275	Orn-35526	828	CYT		31.889	6.01			828	sulfotransferase	detox	ACARI	0	96.8	ACARI	14	18	8	16	3	15	3704	1	3739	1	3772	1	3797	1	3811	1	3822	1	3832	1	3837	1	3839	1	3846	1	3849
ORN-35627	8.26	6.74	15	JAR88997.1	0	Orn-35627	523	Orn-35627	1572	CYT		56.777	8.51			1572	Pyridine nucleotide-disulphide oxidoreductase	detox	KOG	0	100.2	ACARI	144	4	203	3	390	2	321	2	3771	1	3804	1	3829	1	3843	1	3854	1	3864	1	3869	1	3871	1	3880	1	3883
ORN-3587	164.93	32.82	197.75	XP_002413427.1	0	Orn-3587	430	Orn-3587	1293	CYT		46.172	8.69			1293	Alcohol dehydrogenase class III - probable fragment	detox	KOG	0	100	ACARI	3469	1	3642	1	3754	1	3814	1	3853	1	3888	1	3913	1	3927	1	3938	1	3949	1	3955	1	3958	1	3967	1	3970
ORN-36033	0.3	21.61	21.91	JAA59421.1	1e-111	Orn-36033	314	Orn-36033	945	CYT		37.085	6.07			945	sulfotransferase	detox	ACARI	0	90.8	ACARI	14	18	8	16	3	15	10	9	10	7	5	7	10	5	139	2	3996	1	4008	1	4014	1	4017	1	4028	1	4031
ORN-36062	72.74	0.82	73.56	JAP84545.1	2e-72	Orn-36062	217	Orn-36062	654	CYT		24.963	5.44			654	glutathione S-transferase	detox	ACARI	2e-71	99	ACARI	38	9	46	6	33	6	3880	1	3921	1	3957	1	3982	1	3996	1	4008	1	4020	1	4026	1	4029	1	4040	1	4043
ORN-36527	7.88	4.98	12.86	AEO34166.1	1e-107	Orn-36527	285	Orn-36527	858	CYT		33.294	5.88			858	sulfotransferase domain protein partial	detox	ACARI	0	95.2	ACARI	14	18	8	16	3	15	4054	1	4095	1	4132	1	4159	1	4173	1	4185	1	4197	1	4203	1	4206	1	4217	1	4220
ORN-37312	60.81	0.35	61.16	JAP84872.1	1e-74	Orn-37312	237	Orn-37312	714	CYT		27.255	7.89			714	glutathione s-transferase ixodes scapularis glutathione s-transferase partial	detox	ACARI	3e-74	82.2	ACARI	38	9	46	6	33	6	42	4	31	4	22	4	32	3	4415	1	4427	1	4440	1	4450	1	4454	1	4466	1	4469
ORN-37514	257.08	23.8	280.88	JAR90345.1	1e-109	Orn-37514	296	Orn-37514	891	CYT		33.78	8.99			891	glyoxylase - probable fragment	detox	ACARI	0	95	ACARI	3906	1	4109	1	4250	1	4332	1	4380	1	4420	1	4453	1	4473	1	4485	1	4500	1	4510	1	4514	1	4526	1	4529
ORN-37798	27.43	2.3	29.73	JAP74934.1	3e-51	Orn-37798	225	Orn-37798	678	CYT		25.574	5.77			678	Glutathione S-transferase	detox	KOG	3e-54	91.2	KOG	38	9	207	3	164	3	4416	1	4465	1	4507	1	4540	1	4563	1	4577	1	4593	1	4603	1	4609	1	4621	1	4626
ORN-37972	45.7	10.2	55.9	JAP84620.1	6e-83	Orn-37972	227	Orn-37972	684	CYT		25.823	7.8			684	glutathione s-transferase kappa ixodes scapularis glutathione s-transferase kappa	detox	ACARI	6e-82	100	ACARI	4016	1	4225	1	4372	1	4458	1	4507	1	4549	1	4584	1	4610	1	4625	1	4641	1	4651	1	4657	1	4669	1	4674
ORN-38177	39.95	3.14	43.09	XP_002435778.1	8e-69	Orn-38177	317	Orn-38177	954	CYT		36.539	5.69			954	sulfotransferase	detox	ACARI	4e-69	88.8	ACARI	14	18	8	16	3	15	4533	1	4583	1	4625	1	4661	1	4689	1	4704	1	4721	1	4731	1	4737	1	4749	1	4755
ORNSIGP-38230	7.06	6.22	13.28	JAB68774.1	9e-66	OrnSigP-38230	280	OrnSigP-38230	841	SIG	24-25	31.402	9.3	28.44	9.26	841	Dehydrogenases with different specificities (related to short-chain alcohol dehydrogenases) - signalP detected	detox	KOG	9e-51	77.3	ACARI	71	6	7560	1	7901	1	8132	1	8278	1	8389	1	8480	1	8556	1	8617	1	8656	1	8698	1	8745	1	8782	1	8809
ORN-38772	15.12	10.91	26.03	XP_018496831.1	1e-66	Orn-38772	428	Orn-38772	1287	CYT		48.68	8.76			1287	Flavin-containing monooxygenase	detox	KOG	8e-85	90.1	NR-LIGHT	4248	1	4486	1	4642	1	4741	1	4794	1	4843	1	4880	1	4910	1	4926	1	4943	1	4953	1	4959	1	4973	1	4979
ORN-38972	21.26	13.16	34.42	JAT97449.1	1e-133	Orn-38972	322	Orn-38972	969	CYT		35.728	8.48			969	Dehydrogenases with different specificities (related to short-chain alcohol dehydrogenases)	detox	KOG	6e-37	92.6	ACARI	4295	1	4537	1	4694	1	4794	1	4850	1	4900	1	4938	1	4969	1	4985	1	5002	1	5012	1	5018	1	5032	1	5038
ORN-39033	14.77	1.43	16.2	XP_003740816.1	4e-73	Orn-39033	338	Orn-39033	1017	SIG	23-24	38.095	7.23	35.302	6.83	1017	Corticosteroid 11-beta-dehydrogenase - signalP detected	detox	KOG	1e-66	89.1	ACARI	579	2	4551	1	4708	1	4808	1	4865	1	4915	1	4954	1	4985	1	5001	1	5018	1	5028	1	5034	1	5048	1	5054
ORN-39116	30.23	0	30.23	JAP70658.1	1e-101	Orn-39116	315	Orn-39116	948	CYT		37.361	6.18			948	sulfotransferase	detox	ACARI	0	97.1	ACARI	14	18	8	16	3	15	10	9	10	7	5	7	10	5	5008	1	5024	1	5041	1	5051	1	5057	1	5071	1	5077
ORN-39370	5.56	5.47	11.03	JAR92307.1	1e-165	Orn-39370	531	Orn-39370	1596	CYT		59.631	7.24			1596	glutathione S-transferase C-terminal domain-containing protein homolog - probable fragment	detox	REFSEQ-INVERTEBRATE	0	92.3	ACARI	4382	1	4633	1	4792	1	4894	1	4953	1	5004	1	5043	1	5077	1	5093	1	5110	1	5120	1	5126	1	5141	1	5147
ORN-39753	6.53	6.82	13.35	JAA55477.1	0	Orn-39753	496	Orn-39753	1491	CYT		55.085	6.3			1491	Amine oxidase	detox	KOG	0	94	ACARI	4473	1	4735	1	4900	1	5006	1	5070	1	5123	1	5163	1	5197	1	5213	1	5230	1	5240	1	5246	1	5261	1	5267
ORN-39994	12.9	0.99	13.89	XP_002413606.1	1e-134	Orn-39994	297	Orn-39994	894	CYT		33.079	6.77			894	Hydroxysteroid 17-beta dehydrogenase 11	detox	KOG	2e-80	97	ACARI	92	5	387	2	317	2	5087	1	5152	1	5208	1	5248	1	5284	1	5300	1	5317	1	5327	1	5334	1	5349	1	5355
ORN-40130	6.89	3.96	10.85	JAB77423.1	7e-58	Orn-40130	284	Orn-40130	855	CYT		31.803	8.84			855	Dehydrogenases with different specificities (related to short-chain alcohol dehydrogenases)	detox	KOG	4e-82	89.4	KOG	71	6	71	5	48	5	5138	1	5204	1	5260	1	5302	1	5338	1	5354	1	5371	1	5382	1	5389	1	5404	1	5410
ORN-40196	35.88	16.96	52.84	JAA72119.1	4e-86	Orn-40196	368	Orn-40196	1107	BL	22-23	43.322	6.39	40.649	5.57	1107	sulfotransferase - probable fragment	detox	ACARI	2e-86	98	ACARI	14	18	8	16	3	15	5166	1	5235	1	5293	1	5335	1	5371	1	5387	1	5404	1	5415	1	5422	1	5437	1	5443
ORN-40236	1.57	15.32	16.89	JAP83159.1	1e-87	Orn-40236	261	Orn-40236	786	CYT		30.067	8.94			786	glutathione s-transferase ixodes scapularis glutathione s-transferase	detox	ACARI	3e-87	98.6	ACARI	4607	1	4887	1	5063	1	5178	1	5249	1	5308	1	5350	1	5386	1	5402	1	5419	1	5430	1	5437	1	5452	1	5458
ORN-40661	26.01	14.81	40.82	JAT96434.1	1e-126	Orn-40661	260	Orn-40661	783	BL/SIG		27.4	8.33			783	Short-chain alcohol dehydrogenase/3-hydroxyacyl-CoA dehydrogenase	detox	KOG	0	99.2	ACARI	30	10	21	10	5215	1	5336	1	5415	1	5476	1	5521	1	5562	1	5579	1	5597	1	5610	1	5618	1	5633	1	5639
ORN-41056	35.63	4.77	40.4	JAT98309.1	0	Orn-41056	512	Orn-41056	1539	SIG	19-20	57.769	8.11	55.855	8.1	1539	Sulfatase - signalP detected	detox	KOG	3e-99	102.2	REFSEQ-VERTEBRATES	4844	1	5142	1	5346	1	5473	1	5558	1	5622	1	5670	1	5711	1	5733	1	5751	1	5765	1	5776	1	5791	1	5797
ORN-41057	18.02	22.5	40.52	JAR90442.1	1e-135	Orn-41057	323	Orn-41057	972	CYT		36.061	9.51			972	Dehydrogenases with different specificities (related to short-chain alcohol dehydrogenases)	detox	KOG	5e-82	95.5	ACARI	71	6	71	5	48	5	5474	1	5559	1	5623	1	5671	1	5712	1	5734	1	5752	1	5766	1	5777	1	5792	1	5798
ORN-41084	181.07	0.9	181.97	JAB72131.1	0	Orn-41084	539	Orn-41084	1620	SIG	20-21	60.406	6.42	58.109	6.34	1620	arylsulfatase j-like protein - signalP detected	detox	ACARI	0	93.1	ACARI	101	5	214	3	451	2	5482	1	5568	1	5632	1	5680	1	5721	1	5743	1	5761	1	5775	1	5786	1	5801	1	5807
ORN-41488	113.18	12.58	125.76	JAC20836.1	2e-94	Orn-41488	214	Orn-41488	645	CYT		23.908	8.53			645	glutathione s-transferase ixodes scapularis glutathione s-transferase	detox	ACARI	1e-94	98.1	ACARI	38	9	207	3	164	3	373	2	313	2	272	2	223	2	189	2	159	2	131	2	107	2	79	2	51	2	34
ORN-41494	18.83	19.53	38.36	JAP66910.1	0	Orn-41494	533	Orn-41494	1602	BL	17-18	59.698	6.41	58.19	6.43	1602	Amine oxidase	detox	KOG	4e-82	98	ACARI	609	2	537	2	459	2	5646	1	5736	1	5802	1	5851	1	5893	1	5917	1	5938	1	5952	1	5963	1	5980	1	5987
ORN-41571	57.43	27.28	84.71	JAP71244.1	0	Orn-41571	527	Orn-41571	1584	BL	22-23	59.441	6	57.401	5.82	1584	Amine oxidase	detox	KOG	9e-81	99	ACARI	609	2	537	2	459	2	5687	1	5777	1	5844	1	5893	1	5936	1	5960	1	5981	1	5995	1	6006	1	6023	1	6030
ORN-41618	8.2	4.21	12.41	JAB80367.1	1e-177	Orn-41618	438	Orn-41618	1317	CYT		48.226	5.51			1317	Flavin-containing monooxygenase	detox	KOG	1e-08	40	ACARI	5039	1	5345	1	5566	1	5711	1	5802	1	5869	1	5918	1	5961	1	5985	1	6006	1	6020	1	6031	1	6048	1	6055
ORN-41654	7.98	26.73	34.71	JAA69206.1	1e-172	Orn-41654	365	Orn-41654	1098	SIG	21-22	42.212	9.38	39.809	9.3	1098	sulfotransferase - signalP detected	detox	ACARI	0	100	ACARI	5051	1	5357	1	5579	1	5725	1	5817	1	5884	1	5933	1	5976	1	6000	1	6021	1	6035	1	6046	1	6063	1	6070
ORN-42598	76.26	23.91	100.17	JAP66721.1	0	Orn-42598	594	Orn-42598	1785	CYT		64.166	5.42			1785	Pyridine nucleotide-disulphide oxidoreductase - probable fragment	detox	KOG	0	101.6	ACARI	144	4	203	3	390	2	321	2	6121	1	6195	1	6252	1	6299	1	6324	1	6346	1	6360	1	6373	1	6390	1	6397
ORN-43043	0.71	2378.98	2379.69	JAT78763.1	1e-77	Orn-43043	278	Orn-43043	837	CYT		30.575	8.54			837	sulfotransferase	detox	ACARI	8e-12	37.3	ACARI	628	2	554	2	475	2	388	2	324	2	282	2	232	2	195	2	165	2	136	2	6532	1	6545	1	6563	1	6570
ORN-43051	30.49	0	30.49	JAB81708.1	5e-88	Orn-43051	339	Orn-43051	1020	CYT		39.667	6.75			1020	sulfotransferase partial	detox	ACARI	3e-88	98.3	ACARI	14	18	8	16	3	15	10	9	10	7	5	7	6417	1	6467	1	6492	1	6516	1	6536	1	6549	1	6567	1	6574
ORN-43429	983.67	7.92	991.59	XP_002413034.1	1e-108	Orn-43429	541	Orn-43429	1626	CYT		59.903	8.67			1626	Flavin-containing monooxygenase	detox	KOG	1e-51	47.5	PFAM	168	3	135	3	97	3	6304	1	6410	1	6488	1	6550	1	6601	1	6628	1	6654	1	6677	1	6690	1	6709	1	6716
ORN-43801	27.99	3.26	31.25	JAP72809.1	1e-169	Orn-43801	476	Orn-43801	1431	CYT		53.182	5.94			1431	Glutathione synthetase	detox	KOG	0	99.7	ACARI	5607	1	5957	1	6216	1	6388	1	6497	1	6576	1	6640	1	6692	1	6720	1	6746	1	6769	1	6782	1	6801	1	6808
ORN-43894	177.04	96.28	273.32	JAA71631.1	1e-117	Orn-43894	254	Orn-43894	765	CYT		28.662	6.1			765	Glyoxylase	detox	KOG	1e-78	97.3	ACARI	5616	1	5968	1	6229	1	6402	1	6511	1	6590	1	6654	1	6706	1	6734	1	6760	1	6783	1	6796	1	6815	1	6822
ORN-44977	96.55	51.85	148.4	JAT93549.1	0	Orn-44977	516	Orn-44977	1551	CYT		55.277	8.2			1551	Pyridine nucleotide-disulphide oxidoreductase	detox	KOG	6e-65	99.5	ACARI	144	4	6114	1	6389	1	6572	1	6686	1	6773	1	6841	1	6896	1	6927	1	6955	1	6982	1	7001	1	7021	1	7032
ORN-4682	3.02	6.76	9.78	JAR92193.1	1e-133	Orn-4682	442	Orn-4682	1326	CYT		49.674	5.27			1326	arylsulfatase b partial	detox	ACARI	0	88	ACARI	101	5	214	3	6419	1	6604	1	6719	1	6808	1	6879	1	6934	1	6965	1	6994	1	7022	1	7042	1	7062	1	7073
ORN-6182	22.01	8.3	30.31	JAP83389.1	1e-150	Orn-6182	377	Orn-6182	1134	SIG	16-17	42.018	6.14	40.195	6.1	1134	sulfatase-modifying factor 1-like protein - signalP detected	detox	ACARI	0	99.7	ACARI	5843	1	6221	1	6506	1	6695	1	6816	1	6908	1	6980	1	7035	1	7069	1	7100	1	7130	1	7154	1	7175	1	7192
ORN-7051	218.37	0	218.37	JAC22313.1	0	Orn-7051	657	Orn-7051	1974	CYT		72.458	6.15			1974	Phenylalanine and histidine ammonia-lyase	detox	KOG	0	89	ACARI	5904	1	6284	1	6579	1	6770	1	6892	1	6985	1	7058	1	7114	1	7149	1	7180	1	7211	1	7239	1	7263	1	7280
ORN-7069	7.61	4.97	12.58	JAP76438.1	0	Orn-7069	525	Orn-7069	1578	CYT		58.165	5.06			1578	Amine oxidase	detox	KOG	6e-56	107.3	ACARI	5907	1	6287	1	6582	1	6773	1	6895	1	6989	1	7062	1	7118	1	7153	1	7184	1	7215	1	7245	1	7269	1	7286
ORNSIGP-7131	19.98	0	19.98	JAT97799.1	0	OrnSigP-7131	516	OrnSigP-7131	1556	SIG	22-23	58.181	6.76	55.668	6.55	1556	Sulfatase - signalP detected	detox	KOG	0	99.6	REFSEQ-VERTEBRATES	101	5	6610	1	6920	1	7129	1	7262	1	7364	1	7445	1	7506	1	7554	1	7588	1	7626	1	7669	1	7702	1	7723
ORN-7274	5.39	6.27	11.66	XP_002407003.1	0	Orn-7274	642	Orn-7274	1929	CYT		71.92	6.82			1929	Amine oxidase - probable fragment	detox	KOG	0	111.7	ACARI	461	2	406	2	337	2	280	2	232	2	206	2	169	2	141	2	118	2	92	2	7263	1	7294	1	7323	1	7341
ORN-8473	19.8	0	19.8	JAT78858.1	1e-103	Orn-8473	236	Orn-8473	711	CYT		27.88	5.61			711	glutathione s-transferase	detox	ACARI	3e-69	96.3	ACARI	29	10	19	10	10	10	6	10	8	7	46	3	35	3	26	3	16	3	90	2	74	2	7386	1	7415	1	7434
ORN-8771	3.27	11.45	14.72	JAA71222.1	1e-79	Orn-8771	395	Orn-8771	1188	SIG	33-34	46.74	9.83	43.022	9.81	1188	galactose-3-o-sulfotransferase - signalP detected	detox	ACARI	5e-80	99.7	ACARI	113	4	143	3	225	2	6933	1	7063	1	7164	1	7239	1	7296	1	7340	1	7374	1	7409	1	7448	1	7480	1	7501
ORN-9550	10.42	2.96	13.38	JAC20836.1	2e-90	Orn-9550	213	Orn-9550	642	CYT		23.776	8.26			642	glutathione s-transferase ixodes scapularis glutathione s-transferase	detox	ACARI	1e-90	96.7	ACARI	38	9	207	3	164	3	373	2	313	2	272	2	223	2	189	2	159	2	131	2	107	2	79	2	51	2	34
ORN-9628	23.45	0	23.45	AEO35878.1	1e-122	Orn-9628	494	Orn-9628	1485	SIG	18-19	55.177	7.26	53.34	7.01	1485	arylsulfatase B precursor - signalP detected	detox	MUS-PEP	0	96	NR-LIGHT	101	5	214	3	451	2	6980	1	7111	1	7212	1	7287	1	7345	1	7390	1	7424	1	7461	1	7502	1	7535	1	7556
ORN-9697	3.39	3.46	6.85	JAA71222.1	2e-82	Orn-9697	269	Orn-9697	807	CYT		31.512	9.2			807	galactose-3-o-sulfotransferase	detox	ACARI	9e-83	64.8	ACARI	113	4	143	3	6775	1	6983	1	7114	1	7215	1	7290	1	7348	1	7394	1	7428	1	7465	1	7506	1	7539	1	7560
ORNSIGP-31291	0	10.21	10.21	JAC32111.1	4e-29	OrnSigP-31291	74	OrnSigP-31291	228	SIG	28-29	8.58	7.74	5.203	6.3	228	3'-phosphoadenosine 5'-phosphosulfate sulfotransferase paps reductase/fad synthetase - probable fragment - signalP detected	detox	ACARI	2e-29	14.6	ACARI	6871	1	7305	1	7636	1	7861	1	8000	1	8108	1	8196	1	8268	1	8327	1	8366	1	8408	1	8455	1	8491	1	8516
ORNSIGP-17006	1.87	4.63	6.5	XP_002403828.1	3e-65	OrnSigP-17006	375	OrnSigP-17006	1126	BL	32-33	42.218	9.15	38.88	9.28	1126	Corticosteroid 11-beta-dehydrogenase - 4 predicted membrane helices	detox membrane	KOG	4e-60	94.4	ACARI	579	2	6828	1	7147	1	7360	1	7495	1	7598	1	7682	1	7745	1	7797	1	7833	1	7873	1	7920	1	7953	1	7976
ORN-2527	5.06	4.03	9.09	JAB70840.1	1e-152	Orn-2527	379	Orn-2527	1140	CYT		40.941	6.71			1140	Multidrug/pheromone exporter ABC superfamily - probable fragment - 2 predicted membrane helices	detox membrane	KOG	0	31.7	ACARI	412	2	354	2	288	2	237	2	1775	1	1761	1	1745	1	1737	1	1722	1	1719	1	1708	1	1696	1	1686	1	1679
ORNSIGP-34512	15.74	6.92	22.66	AEO36344.1	1e-120	OrnSigP-34512	338	OrnSigP-34512	1022	SIG	23-24	37.064	6.76	34.533	6.78	1022	Predicted 3-ketosphinganine reductase - signalP detected - 3 predicted membrane helices	detox membrane	KOG	2e-66	99	ACARI	7025	1	7463	1	7801	1	8028	1	8171	1	8281	1	8369	1	8444	1	8505	1	8544	1	8586	1	8633	1	8669	1	8695
ORN-36004	63.24	1.57	64.81	XP_002411553.1	1e-142	Orn-36004	1170	Orn-36004	3513	CYT		131.487	6.95			3513	Multidrug resistance-associated protein/mitoxantrone resistance protein ABC superfamily - probable fragment - 15 predicted membrane helices	detox membrane	KOG	0	79.5	ACARI	72	6	3683	1	3797	1	3860	1	3900	1	3935	1	3960	1	3974	1	3985	1	3997	1	4003	1	4006	1	4017	1	4020
ORNSIGP-39423	31.47	22.22	53.69	JAB78108.1	1e-118	OrnSigP-39423	313	OrnSigP-39423	947	SIG	23-24	34.581	9.55	31.884	9.47	947	Predicted dehydrogenase - signalP detected - 2 predicted membrane helices	detox membrane	KOG	7e-58	92.9	ACARI	92	5	7593	1	7935	1	8166	1	8312	1	8423	1	8514	1	8590	1	8651	1	8690	1	8732	1	8779	1	8816	1	8843
ORN-40732	6.1	8.13	14.23	JAP65653.1	1e-149	Orn-40732	395	Orn-40732	1188	CYT		46.33	8.38			1188	sulfotransferase - 3 predicted membrane helices	detox membrane	ACARI	0	93.9	ACARI	14	18	5040	1	5232	1	5353	1	5435	1	5496	1	5542	1	5583	1	5600	1	5618	1	5631	1	5639	1	5654	1	5660
ORN-44465	63.47	28.43	91.9	JAA72491.1	4e-53	Orn-44465	138	Orn-44465	417	CYT		15.376	9.65			417	microsomal glutathione s-transferase partial - 4 predicted membrane helices	detox membrane	ACARI	2e-53	93.7	ACARI	5659	1	6015	1	6280	1	6458	1	6571	1	6652	1	6717	1	6769	1	6797	1	6823	1	6850	1	6865	1	6884	1	6891
ORNSIGP-19578	0.42	7.66	8.08	XP_003747550.1	3e-78	OrnSigP-19578	252	OrnSigP-19578	757	SIG	23-24	28.013	7.79	25.423	8.04	757	Multidrug resistance-associated protein/mitoxantrone resistance protein ABC superfamily - probable fragment - signalP detected - 3 predicted membrane helices	detox membrane	KOG	4e-79	18.4	ACARI	6462	1	6878	1	7199	1	7412	1	7547	1	7650	1	7734	1	7797	1	7849	1	7885	1	7925	1	7972	1	8006	1	8029
Oxidant metabolism/Detoxification
ORN-11182	63.04	24.06	87.1	JAB70019.1	1e-154	Orn-11182	527	Orn-11182	1584	SIG	33-34	60.512	7.3	56.979	7.81	1584	cytochrome P450 4V2 - signalP detected	detox/ox	MUS-PEP	0	98	ACARI	5	33	28	8	39	5	39	4	471	1	432	1	388	1	351	1	313	1	287	1	255	1	220	1	189	1	165
ORN-13179	334.45	1.5	335.95	JAR94414.1	0	Orn-13179	526	Orn-13179	1581	SIG	27-28	60.089	6.41	57.155	6.63	1581	cytochrome P450 - signalP detected	detox/ox	NR-LIGHT	0	97.5	ACARI	5	33	3	25	8	10	4	10	3	10	7	6	4	6	2	6	3	5	1	5	1	4	2	3	400	1	382
ORN-13191	64.79	4.34	69.13	JAB72048.1	1e-124	Orn-13191	496	Orn-13191	1491	SIG	24-25	57.265	7.6	54.517	6.61	1491	cytochrome P450 - probable fragment - signalP detected	detox/ox	REFSEQ-INVERTEBRATE	2e-77	100.2	ACARI	5	33	3	25	99	3	72	3	52	3	41	3	27	3	21	3	46	2	33	2	28	2	19	2	10	2	4
ORN-13192	74.09	0.74	74.83	JAB72048.1	1e-126	Orn-13192	496	Orn-13192	1491	SIG	24-25	57.087	6.3	54.286	5.95	1491	cytochrome P450 - probable fragment - signalP detected	detox/ox	REFSEQ-INVERTEBRATE	4e-78	100.2	ACARI	5	33	3	25	99	3	72	3	52	3	41	3	27	3	21	3	46	2	33	2	28	2	19	2	10	2	4
ORNSIGP-15410	2.63	12.86	15.49	JAR88549.1	0	OrnSigP-15410	1341	OrnSigP-15410	4031	SIG	23-24	150.665	6.14	148.402	6.14	4031	thyroid peroxidase precursor - probable fragment - signalP detected	detox/ox	MUS-PEP	0	78	ACARI	6380	1	6793	1	7109	1	7322	1	7456	1	7558	1	7642	1	7705	1	7756	1	7791	1	7831	1	7877	1	7910	1	7933
ORN-15540	12.18	0	12.18	JAP84485.1	1e-147	Orn-15540	525	Orn-15540	1578	CYT		59.744	8.76			1578	cytochrome P450	detox/ox	REFSEQ-INVERTEBRATE	2e-87	99.8	ACARI	5	33	3	25	12	10	175	2	137	2	115	2	765	1	742	1	710	1	694	1	671	1	645	1	624	1	610
ORN-15588	773.52	179.34	952.86	JAB74860.1	3e-55	Orn-15588	318	Orn-15588	957	CYT		35.939	6.45			957	selenoprotein p partial - 13 NetOglyc sites	detox/ox	ACARI	1e-55	98.6	ACARI	1052	1	1009	1	962	1	892	1	845	1	813	1	777	1	754	1	722	1	707	1	685	1	661	1	640	1	626
ORN-18855	177.34	0	177.34	JAR94414.1	1e-154	Orn-18855	518	Orn-18855	1557	SIG	23-24	58.98	8.23	56.317	8.42	1557	cytochrome P450 - signalP detected	detox/ox	NR-LIGHT	0	100.9	ACARI	5	33	3	25	8	10	4	10	3	10	27	4	16	4	8	4	6	4	6	4	1007	1	985	1	966	1	955
ORN-21794	7.53	4.29	11.82	BAR80872.1	0	Orn-21794	512	Orn-21794	1539	CYT		58.37	9.11			1539	Cytochrome P450 CYP11/CYP12/CYP24/CYP27 subfamilies	detox/ox	KOG	0	94	ACARI	195	3	160	3	1486	1	1443	1	1409	1	1383	1	1354	1	1340	1	1317	1	1308	1	1293	1	1277	1	1262	1	1252
ORN-22695	46.57	86.56	133.13	AEO34270.1	1e-54	Orn-22695	153	Orn-22695	462	SIG	23-24	17.462	5.09	15.058	4.94	462	salivary selenoprotein precursor - signalP detected	detox/ox	ACARI	1e-54	98	ACARI	1572	1	1579	1	1580	1	1543	1	1516	1	1497	1	1469	1	1458	1	1437	1	1429	1	1416	1	1402	1	1389	1	1381
ORNSIGP-22782	0.15	12.3	12.45	JAR92284.1	0	OrnSigP-22782	518	OrnSigP-22782	1562	SIG	23-24	59.477	8.9	57.064	8.86	1562	cytochrome P450 4V2 - signalP detected	detox/ox	MUS-PEP	0	99.8	ACARI	5	33	28	8	39	5	39	4	76	3	7754	1	7841	1	7907	1	7960	1	7996	1	8038	1	8085	1	8120	1	8144
ORN-26541	42.34	0	42.34	JAP80748.1	1e-163	Orn-26541	500	Orn-26541	1503	CYT		57.339	8.45			1503	cytochrome P450	detox/ox	NR-LIGHT	0	95	ACARI	5	33	3	25	8	10	4	10	3	10	7	6	4	6	2	6	1894	1	1892	1	1881	1	1872	1	1863	1	1856
ORN-26676	109.95	111.33	221.28	JAP68352.1	1e-20	Orn-26676	72	Orn-26676	219	CYT		7.897	9.99			219	selenoprotein partial	detox/ox	ACARI	1e-19	86.5	ACARI	1915	1	1956	1	1986	1	1967	1	1952	1	1941	1	1929	1	1924	1	1912	1	1910	1	1899	1	1890	1	1881	1	1874
ORN-27380	4.75	3.61	8.36	JAB68521.1	0	Orn-27380	481	Orn-27380	1446	CYT		55.901	7.08			1446	cytochrome P450 4V2	detox/ox	MUS-PEP	0	83.4	ACARI	5	33	28	8	39	5	39	4	76	3	2014	1	2003	1	1999	1	1988	1	1987	1	1977	1	1968	1	1959	1	1952
ORNSIGP-30417	95.14	0.85	95.99	JAB76076.1	1e-164	OrnSigP-30417	504	OrnSigP-30417	1520	SIG	16-17	56.995	7.56	55.405	7.69	1520	cytochrome P450 - signalP detected	detox/ox	NR-LIGHT	0	100	ACARI	5	33	3	25	12	10	36	5	29	5	20	5	13	5	8205	1	8262	1	8301	1	8343	1	8390	1	8426	1	8451
ORN-30979	18.02	0	18.02	JAP84485.1	1e-132	Orn-30979	509	Orn-30979	1530	CYT		58.036	6.31			1530	cytochrome P450	detox/ox	REFSEQ-INVERTEBRATE	8e-93	95	ACARI	5	33	3	25	12	10	175	2	137	2	115	2	2538	1	2543	1	2538	1	2541	1	2534	1	2529	1	2525	1	2522
ORN-31505	0	10.94	10.94	JAA57739.1	1e-136	Orn-31505	504	Orn-31505	1515	SIG	18-19	57.997	8.3	56.21	8.16	1515	cytochrome P-450 - probable fragment - signalP detected	detox/ox	NR-LIGHT	0	100	ACARI	5	33	28	8	2617	1	2628	1	2635	1	2643	1	2652	1	2658	1	2655	1	2658	1	2652	1	2647	1	2644	1	2641
ORN-31840	61.59	1.65	63.24	JAA68070.1	1e-155	Orn-31840	518	Orn-31840	1557	BL	28-29	59.277	7.21	55.988	7.31	1557	cytochrome P450	detox/ox	NR-LIGHT	0	99	ACARI	5	33	3	25	8	10	4	10	3	10	27	4	16	4	8	4	6	4	6	4	2738	1	2734	1	2731	1	2728
ORN-32282	0	19.29	19.29	JAR91939.1	7e-42	Orn-32282	125	Orn-32282	375	CYT		13.703	5.28			375	Cu2+/Zn2+ superoxide dismutase SOD1	detox/ox	KOG	8e-37	79.2	KOG	237	3	193	3	152	3	2790	1	2801	1	2814	1	2828	1	2834	1	2832	1	2839	1	2836	1	2832	1	2831	1	2828
ORN-32603	23.98	0	23.98	JAB83513.1	1e-138	Orn-32603	477	Orn-32603	1434	CYT		54.394	6.97			1434	cytochrome P450	detox/ox	NR-LIGHT	0	95.7	ACARI	476	2	420	2	349	2	290	2	243	2	214	2	176	2	149	2	125	2	98	2	2910	1	2909	1	2910	1	2907
ORN-33111	171.63	158.47	330.1	JAT79209.1	1e-110	Orn-33111	195	Orn-33111	588	CYT		21.922	6.52			588	thioredoxin peroxidase	detox/ox	ACARI	0	100	ACARI	127	4	198	3	156	3	112	3	83	3	60	3	181	2	3033	1	3034	1	3041	1	3042	1	3042	1	3044	1	3042
ORN-34826	0	9.21	9.21	XP_002404872.1	1e-114	Orn-34826	323	Orn-34826	969	CYT		38.196	8.35			969	cytochrome P-450 - probable fragment	detox/ox	NR-LIGHT	0	81.3	ACARI	5	33	28	8	3446	1	3495	1	3526	1	3555	1	3578	1	3589	1	3598	1	3606	1	3610	1	3611	1	3615	1	3617
ORN-35706	229.43	71.32	300.75	JAP66773.1	1e-96	Orn-35706	223	Orn-35706	672	CYT		24.727	7.81			672	manganese superoxide dismutase ixodes scapularis manganese superoxide dismutase	detox/ox	ACARI	1e-95	100.4	ACARI	3418	1	3590	1	3699	1	3758	1	3795	1	3830	1	3855	1	3869	1	3880	1	3891	1	3896	1	3898	1	3907	1	3910
ORN-35815	61.28	0.35	61.63	JAA68070.1	1e-156	Orn-35815	518	Orn-35815	1557	SIG	19-20	58.866	6.62	56.841	6.91	1557	cytochrome P450 - signalP detected	detox/ox	NR-LIGHT	0	99.2	ACARI	5	33	3	25	8	10	4	10	3	10	27	4	16	4	8	4	6	4	6	4	3937	1	3940	1	3949	1	3952
ORN-35998	729.31	139.08	868.39	JAR86460.1	6e-70	Orn-35998	157	Orn-35998	474	CYT		16.223	6.48			474	superoxide dismutase Cu-Zn	detox/ox	ACARI	7e-70	101.9	ACARI	237	3	193	3	152	3	3857	1	3897	1	3932	1	3957	1	3971	1	3982	1	3994	1	4000	1	4003	1	4014	1	4017
ORN-36257	6.07	2.47	8.54	XP_002413489.1	5e-85	Orn-36257	537	Orn-36257	1614	CYT		58.913	6.47			1614	Copper/zinc superoxide dismutase	detox/ox	PFAM	5e-13	87.1	ACARI	3586	1	3766	1	3885	1	3951	1	3992	1	4028	1	4055	1	4069	1	4081	1	4093	1	4099	1	4102	1	4113	1	4116
ORNSIGP-3632	32.49	2.38	34.87	JAA57497.1	3e-70	OrnSigP-3632	219	OrnSigP-3632	665	SIG	28-29	24.384	7.6	21.206	5.94	665	Glutathione peroxidase - probable fragment - signalP detected	detox/ox	KOG	9e-69	100.5	ACARI	6146	1	6546	1	6856	1	7065	1	7198	1	7299	1	7378	1	7436	1	7484	1	7518	1	7555	1	7596	1	7629	1	7650
ORN-36996	503.53	65.58	569.11	JAA62233.1	1e-120	Orn-36996	238	Orn-36996	717	CYT		26.332	8.14			717	glutathione peroxidase	detox/ox	NR-LIGHT	0	99	ACARI	3785	1	3981	1	4114	1	4188	1	4233	1	4272	1	4302	1	4317	1	4329	1	4341	1	4347	1	4350	1	4361	1	4364
ORN-37287	74.24	0	74.24	JAB74502.1	2e-08	Orn-37287	63	Orn-37287	192	CYT		7.376	9.3			192	cytochrome P450 4V2-like	detox/ox	ACARI	2e-08	6.6	REFSEQ-VERTEBRATES	3848	1	4048	1	4185	1	4266	1	4314	1	4354	1	4386	1	4405	1	4417	1	4430	1	4439	1	4443	1	4454	1	4457
ORN-37291	43.34	0.25	43.59	JAP80748.1	1e-179	Orn-37291	531	Orn-37291	1596	BL	27-28	60.42	8.43	57.446	8.58	1596	cytochrome P450	detox/ox	NR-LIGHT	0	100.5	ACARI	5	33	3	25	8	10	4	10	3	10	7	6	4	6	2	6	3	5	1	5	4441	1	4445	1	4456	1	4459
ORNSIGP-37629	389.87	24.18	414.05	JAR89861.1	1e-115	OrnSigP-37629	669	OrnSigP-37629	2015	SIG	24-25	73.098	6.2	70.569	6.23	2015	superoxide dismutase Cu-Zn - probable fragment - signalP detected	detox/ox	ACARI	2e-63	85.4	ACARI	7104	1	7546	1	7887	1	8118	1	8263	1	8374	1	8465	1	8540	1	8601	1	8640	1	8682	1	8729	1	8766	1	8792
ORN-38388	186.34	1.97	188.31	JAT93688.1	1e-90	Orn-38388	398	Orn-38388	1197	CYT		45.703	6.22			1197	cytochrome P450 4V2 - probable fragment	detox/ox	NR-LIGHT	3e-88	74.9	ACARI	5	33	28	8	39	5	4605	1	4656	1	4701	1	4737	1	4765	1	4780	1	4797	1	4807	1	4813	1	4825	1	4831
ORN-38535	7.27	2.64	9.91	JAB81584.1	1e-99	Orn-38535	265	Orn-38535	798	CYT		30.877	5.89			798	cytochrome P450 4c3-like - probable fragment	detox/ox	REFSEQ-INVERTEBRATE	5e-73	54	ACARI	5	33	28	8	4554	1	4653	1	4706	1	4752	1	4789	1	4817	1	4833	1	4850	1	4860	1	4866	1	4878	1	4884
ORN-41028	112.84	0	112.84	JAP70477.1	1e-119	Orn-41028	494	Orn-41028	1485	SIG	24-25	57.159	7.01	54.479	6.2	1485	cytochrome P450 - probable fragment - signalP detected	detox/ox	REFSEQ-INVERTEBRATE	7e-78	100.7	ACARI	5	33	3	25	99	3	72	3	52	3	41	3	27	3	21	3	5724	1	5742	1	5756	1	5767	1	5782	1	5788
ORN-4135	27.82	28.45	56.27	JAP84075.1	9e-45	Orn-4135	93	Orn-4135	282	CYT		10.332	7.68			282	selenoprotein x 1	detox/ox	ACARI	8e-45	100	ACARI	4935	1	5236	1	5448	1	5585	1	5674	1	5740	1	5788	1	5829	1	5852	1	5872	1	5886	1	5897	1	5914	1	5921
ORNSIGP-41455	16.15	12.43	28.58	JAP82897.1	0	OrnSigP-41455	649	OrnSigP-41455	1955	SIG	29-30	73.108	6.25	69.924	5.86	1955	selenoprotein o - signalP detected	detox/ox	ACARI	0	100.3	ACARI	7183	1	7636	1	7983	1	8216	1	8368	1	8479	1	8575	1	8653	1	8714	1	8753	1	8795	1	8842	1	8880	1	8907
ORN-41955	2.53	13.91	16.44	JAP83550.1	0	Orn-41955	770	Orn-41955	2313	SIG	20-21	85.803	8.14	83.773	8.08	2313	peroxinectin partial - probable fragment - signalP detected	detox/ox	ACARI	0	100.6	ACARI	5141	1	5455	1	5682	1	5833	1	5928	1	5998	1	6050	1	6096	1	6120	1	6141	1	6155	1	6167	1	6184	1	6191
ORN-42074	49.99	0	49.99	JAB77462.1	0	Orn-42074	514	Orn-42074	1545	CYT		59.138	8.92			1545	Cytochrome P450 CYP11/CYP12/CYP24/CYP27 subfamilies	detox/ox	KOG	0	93.6	ACARI	195	3	160	3	5717	1	5870	1	5965	1	6036	1	6089	1	6135	1	6159	1	6180	1	6194	1	6206	1	6223	1	6230
ORN-42629	105.44	66.26	171.7	JAA67102.1	1e-109	Orn-42629	226	Orn-42629	681	SIG	16-17	25.27	8.96	23.39	7.69	681	thioredoxin peroxidase - signalP detected	detox/ox	BAC-LIGHT	4e-65	97	ACARI	127	4	198	3	156	3	112	3	83	3	60	3	181	2	6310	1	6335	1	6357	1	6371	1	6384	1	6401	1	6408
ORN-4434	72.5	0	72.5	JAB74457.1	1e-147	Orn-4434	503	Orn-4434	1512	SIG	20-21	57.893	6.59	55.763	6.63	1512	cytochrome P450	detox/ox	NR-LIGHT	0	97.8	ACARI	5	33	3	25	480	2	392	2	329	2	287	2	239	2	202	2	170	2	141	2	6837	1	6850	1	6869	1	6876
ORN-44416	13.95	51.73	65.68	JAB68787.1	0	Orn-44416	541	Orn-44416	1626	SIG	38-39	62.761	7.62	58.584	8.1	1626	cytochrome P450 4V2 - signalP detected	detox/ox	MUS-PEP	0	80.9	ACARI	5	33	28	8	39	5	39	4	76	3	6648	1	6713	1	6765	1	6793	1	6819	1	6845	1	6858	1	6877	1	6884
ORN-44581	285.87	0.11	285.98	XP_002435754.1	0	Orn-44581	534	Orn-44581	1605	BL	18-19	60.954	8.59	58.891	8.6	1605	cytochrome P450	detox/ox	NR-LIGHT	0	99	ACARI	5	33	3	25	12	10	6482	1	6595	1	6677	1	6743	1	6795	1	6826	1	6852	1	6879	1	6894	1	6913	1	6920
ORN-44759	227.49	729.71	957.2	JAC30373.1	2e-32	Orn-44759	81	Orn-44759	246	CYT		8.723	8.51			246	pln02957 copper zinc superoxide dismutase partial	detox/ox	ACARI	9e-33	87.9	ACARI	5722	1	6084	1	6357	1	6538	1	6652	1	6735	1	6803	1	6856	1	6887	1	6915	1	6942	1	6960	1	6980	1	6989
ORN-44938	35.25	54.67	89.92	JAA68490.1	1e-175	Orn-44938	468	Orn-44938	1407	SIG	27-28	52.305	6.1	49.244	6.25	1407	cytochrome p450 cyp4/cyp19/cyp26 subfamily - signalP detected	detox/ox	ACARI	0	100.4	ACARI	5736	1	6100	1	6375	1	6558	1	6672	1	6755	1	6823	1	6878	1	6909	1	6937	1	6964	1	6983	1	7003	1	7014
ORN-4603	314.8	29	343.8	JAP70536.1	7e-98	Orn-4603	534	Orn-4603	1605	BL	27-28	60.336	6.8	57.352	6.53	1605	cytochrome P450	detox/ox	REFSEQ-INVERTEBRATE	2e-94	99.8	ACARI	5	33	3	25	12	10	411	2	348	2	305	2	257	2	221	2	188	2	159	2	127	2	7031	1	7051	1	7062
ORN-6009	180.81	0.86	181.67	JAB71001.1	1e-99	Orn-6009	560	Orn-6009	1683	SIG	25-26	62.824	7	59.971	6.52	1683	cytochrome P450 - signalP detected	detox/ox	REFSEQ-INVERTEBRATE	1e-94	99.6	ACARI	5	33	3	25	12	10	411	2	348	2	305	2	257	2	221	2	188	2	159	2	127	2	7129	1	7150	1	7162
ORN-6076	19.76	0	19.76	JAB71001.1	1e-146	Orn-6076	569	Orn-6076	1710	CYT		64.884	8.73			1710	cytochrome P450 - probable fragment - 11 NetOglyc sites	detox/ox	NR-LIGHT	0	96.3	ACARI	5	33	3	25	12	10	36	5	29	5	20	5	13	5	14	4	9	4	8	4	4	4	7145	1	7166	1	7180
ORN-6077	560.24	0	560.24	JAR94414.1	1e-149	Orn-6077	519	Orn-6077	1560	BL	28-29	58.536	6.62	55.226	6.66	1560	cytochrome P450	detox/ox	NR-LIGHT	0	97.7	ACARI	5	33	3	25	8	10	4	10	3	10	27	4	16	4	8	4	6	4	6	4	7122	1	7146	1	7167	1	7181
ORN-7565	397.52	0.12	397.64	JAB76076.1	1e-145	Orn-7565	520	Orn-7565	1563	BL	18-19	60.148	6.46	58.163	6.58	1563	cytochrome P450	detox/ox	NR-LIGHT	0	100	ACARI	5	33	3	25	12	10	36	5	29	5	20	5	13	5	14	4	9	4	8	4	4	4	96	2	67	2	7366
ORNSIGP-10136	20.0002	1.48	21.57	JAP70736.1	7e-40	OrnSigP-10136	162	OrnSigP-10136	487	SIG	33-34	18.454	9.95	15.032	10.14	487	p450 - signalP detected	detox/ox	ACARI	8e-40	29.9	ACARI	6271	1	6678	1	6991	1	7201	1	7335	1	7437	1	7520	1	7582	1	7631	1	7665	1	7703	1	7746	1	7779	1	7800
ORN-11185	484.89	37.88	522.77	JAP69161.1	0	Orn-11185	498	Orn-11185	1497	CYT		56.057	7.33			1497	catalase pediculus us corporis catalase	detox/ox	ACARI	0	99	ACARI	754	1	685	1	618	1	534	1	472	1	434	1	390	1	353	1	315	1	289	1	257	1	222	1	191	1	167
ORN-1165	51.66	0.12	51.78	JAA68070.1	1e-179	Orn-1165	522	Orn-1165	1569	BL	27-28	59.836	8.76	56.868	8.86	1569	cytochrome P450 - 3 predicted membrane helices	detox/ox membrane	NR-LIGHT	0	96.9	ACARI	5	33	3	25	8	10	4	10	3	10	7	6	4	6	2	6	3	5	1	5	1	4	2	3	233	1	209
ORN-21828	44.35	0.92	45.27	JAR94414.1	0	Orn-21828	526	Orn-21828	1581	SIG	19-20	60.172	6.81	58.007	7.26	1581	cytochrome P450 - signalP detected - 3 predicted membrane helices	detox/ox membrane	NR-LIGHT	0	98.4	ACARI	5	33	3	25	8	10	4	10	3	10	7	6	4	6	2	6	3	5	1	5	1	4	2	3	1273	1	1263
ORN-27649	99.86	0	99.86	JAP80748.1	1e-180	Orn-27649	527	Orn-27649	1584	SIG	27-28	60.318	7.99	57.308	8.28	1584	cytochrome P450 - signalP detected - 3 predicted membrane helices	detox/ox membrane	NR-LIGHT	0	97.7	ACARI	5	33	3	25	8	10	4	10	3	10	7	6	4	6	2	6	3	5	1	5	1	4	1997	1	1988	1	1981
ORN-34330	119.71	95.79	215.5	JAT92311.1	1e-65	Orn-34330	144	Orn-34330	435	CYT		15.972	7.95			435	selenoprotein t partial - 2 predicted membrane helices	detox/ox membrane	ACARI	1e-65	100	ACARI	3070	1	3216	1	3306	1	3350	1	3379	1	3406	1	3429	1	3439	1	3446	1	3454	1	3457	1	3458	1	3462	1	3462
ORN-34726	208.95	3.27	212.22	JAB72144.1	1e-138	Orn-34726	505	Orn-34726	1518	CYT		57.766	7.64			1518	Cytochrome P450 CYP2 subfamily - 3 predicted membrane helices	detox/ox membrane	KOG	0	95.7	ACARI	476	2	420	2	349	2	290	2	243	2	214	2	176	2	149	2	125	2	98	2	3586	1	3587	1	3591	1	3593
ORN-40406	65.98	45.28	111.26	JAP64827.1	0	Orn-40406	668	Orn-40406	2007	CYT		74.749	5.56			2007	cytochrome P450 9e2-like isoform X2 - 5 predicted membrane helices - 13 NetOglyc sites	detox/ox membrane	REFSEQ-INVERTEBRATE	0	97.8	ACARI	4656	1	4943	1	5122	1	5239	1	5314	1	5374	1	5418	1	5457	1	5473	1	5491	1	5504	1	5511	1	5526	1	5532
ORN-40454	88.83	0.47	89.3	JAB71001.1	1e-144	Orn-40454	515	Orn-40454	1548	SIG	18-19	59.664	7.76	57.572	8.19	1548	cytochrome P450 - signalP detected - 3 predicted membrane helices	detox/ox membrane	NR-LIGHT	0	99.8	ACARI	5	33	3	25	12	10	36	5	29	5	20	5	13	5	14	4	9	4	8	4	4	4	5531	1	5546	1	5552
ORN-4435	92.59	0.12	92.71	JAB74457.1	1e-137	Orn-4435	500	Orn-4435	1503	BL	30-31	56.744	6.68	53.22	6.15	1503	cytochrome P450 - 3 predicted membrane helices	detox/ox membrane	NR-LIGHT	0	98.4	ACARI	5	33	3	25	480	2	392	2	329	2	287	2	239	2	202	2	170	2	141	2	6838	1	6851	1	6870	1	6877
ORN-44646	61.07	119.18	180.25	XP_002415327.1	1e-124	Orn-44646	259	Orn-44646	780	SIG	25-26	28.914	8.2	26.193	6.76	780	thioredoxin peroxidase - signalP detected - 2 predicted membrane helices	detox/ox membrane	ACARI	0	89	ACARI	127	4	198	3	156	3	112	3	83	3	60	3	6771	1	6823	1	6854	1	6880	1	6907	1	6923	1	6942	1	6951
ORN-6004	559.95	0	559.95	JAB71001.1	1e-147	Orn-6004	513	Orn-6004	1542	BL	-1	58.923	6.53			1542	cytochrome P450 - 3 predicted membrane helices	detox/ox membrane	NR-LIGHT	0	100	ACARI	5	33	3	25	12	10	36	5	29	5	20	5	13	5	14	4	9	4	8	4	4	4	96	2	67	2	7160
ORN-33287	103.02	12.14	115.16	JAT79255.1	1e-104	Orn-33287	247	Orn-33287	744	ANC		26.556	8.91			744	superoxide dismutase - 2 predicted membrane helices - Membrane anchor detected	detox/ox membrane membrAnchor	ACARI	1e-60	96.1	ACARI	237	3	193	3	152	3	3014	1	3034	1	3053	1	3070	1	3079	1	3081	1	3088	1	3089	1	3089	1	3091	1	3089
Extracellular matrix
ORN-10492	16.87	6.74	23.61	JAB72430.1	0	Orn-10492	479	Orn-10492	1440	CYT		54.874	5.73			1440	chitin binding peritrophin-a domain protein	extmat	ACARI	0	89	ACARI	699	1	626	1	555	1	468	1	405	1	365	1	319	1	279	1	240	1	211	1	178	1	140	1	109	1	84
ORN-11009	12.44	0.3	12.74	XP_003744724.1	7e-47	Orn-11009	426	Orn-11009	1281	CYT		48.194	8.99			1281	heparanase - probable fragment	extmat	NR-LIGHT	5e-60	84.3	NR-LIGHT	742	1	671	1	603	1	518	1	455	1	416	1	371	1	334	1	296	1	269	1	236	1	200	1	169	1	145
ORNSIGP-11792	935.74	24.2	959.94	JAR87685.1	1e-154	OrnSigP-11792	1173	OrnSigP-11792	3527	SIG	23-24	129.858	5.46	127.528	5.39	3527	cell adhesion molecule - probable fragment - signalP detected	extmat	ACARI	6e-97	101.2	ACARI	6301	1	6710	1	7023	1	7234	1	7368	1	7470	1	7553	1	7616	1	7666	1	7701	1	7739	1	7783	1	7816	1	7838
ORN-12653	206.86	153.79	360.65	JAP71966.1	7e-70	Orn-12653	153	Orn-12653	462	CYT		17.338	8.91			462	Membrane protein involved in organellar division	extmat	KOG	1e-35	100	ACARI	863	1	805	1	741	1	662	1	603	1	567	1	525	1	495	1	460	1	438	1	408	1	375	1	346	1	325
ORN-13177	1.41	0	1.41	XP_002409589.1	2.6	Orn-13177	138	Orn-13177	417	CYT		15.761	10.07			417	cell wall-associated hydrolase	extmat	BAC-LIGHT	6e-48	94.4	BAC-LIGHT	303	2	251	2	202	2	158	2	123	2	99	2	80	2	542	1	507	1	489	1	461	1	428	1	399	1	381
ORN-13312	5.74	2.97	8.71	JAT98709.1	2e-27	Orn-13312	597	Orn-13312	1794	CYT		69.009	5.41			1794	paramyosin - probable fragment	extmat	ACARI	1e-24	68.6	REFSEQ-INVERTEBRATE	908	1	858	1	801	1	724	1	668	1	633	1	592	1	567	1	532	1	514	1	487	1	456	1	430	1	414
ORN-13380	4.18	23.48	27.66	JAA59532.1	0	Orn-13380	565	Orn-13380	1698	SIG	27-28	62.112	5.9	59.184	5.9	1698	Extracellular protein TEM7 contains PSI domain (tumor endothelial marker in humans) - probable fragment - signalP detected	extmat	KOG	0	92.8	ACARI	915	1	865	1	809	1	732	1	676	1	641	1	600	1	575	1	540	1	522	1	495	1	464	1	438	1	422
ORN-13600	11.71	0.27	11.98	JAR89778.1	0	Orn-13600	1182	Orn-13600	3549	CYT		130.388	8.41			3549	thrombospondin type 1 repeat-containing protein	extmat	BAC-LIGHT	3e-65	77.2	ACARI	932	1	883	1	828	1	751	1	695	1	660	1	619	1	594	1	559	1	541	1	514	1	483	1	458	1	442
ORN-13639	0	239.01	239.01	JAC33623.1	3e-47	Orn-13639	663	Orn-13639	1992	CYT		68.613	11.31			1992	collagen alpha-1(II) chain-like partial - probable fragment - 32 NetOglyc sites	extmat	REFSEQ-INVERTEBRATE	2e-53	26	REFSEQ-INVERTEBRATE	172	3	257	2	832	1	755	1	699	1	664	1	623	1	598	1	563	1	545	1	518	1	487	1	462	1	446
ORN-14121	0.93	6.63	7.56	JAR92542.1	0	Orn-14121	800	Orn-14121	2403	CYT		87.673	6.63			2403	Olfactomedin - probable fragment	extmat	KOG	1e-48	100	ACARI	967	1	918	1	865	1	791	1	735	1	701	1	662	1	638	1	604	1	587	1	561	1	530	1	506	1	492
ORN-15020	10.52	5.61	16.13	JAA62578.1	1e-124	Orn-15020	1486	Orn-15020	4461	CYT		161.735	6.95			4461	proteoglycan 4 isoform 1 precursor - 23 NetOglyc sites	extmat	MUS-PEP	6e-14	25	ACARI	1013	1	969	1	919	1	846	1	792	1	760	1	722	1	699	1	665	1	649	1	624	1	595	1	571	1	557
ORN-15172	16.17	3.39	19.56	XP_002412041.1	1e-162	Orn-15172	520	Orn-15172	1563	BL	16-17	58.935	5.91	57.206	5.82	1563	GPI transamidase complex	extmat	KOG	2e-75	97.7	ACARI	1022	1	978	1	928	1	855	1	802	1	770	1	732	1	709	1	675	1	659	1	635	1	607	1	583	1	569
ORN-15197	6.93	10.32	17.25	JAA61801.1	0	Orn-15197	1241	Orn-15197	3726	CYT		137.763	5.49			3726	neuronal cell adhesion molecule isoform 1 precursor	extmat	MUS-PEP	0	102.3	ACARI	1024	1	980	1	930	1	857	1	804	1	772	1	734	1	711	1	677	1	661	1	637	1	609	1	585	1	571
ORN-15444	6.88	4.33	11.21	JAA56463.1	0	Orn-15444	1173	Orn-15444	3522	CYT		128.448	6.94			3522	Ankyrin	extmat	KOG	0	101.8	ACARI	1035	1	992	1	942	1	870	1	819	1	787	1	749	1	726	1	692	1	676	1	652	1	625	1	601	1	587
ORN-15475	34.91	7.83	42.74	JAB75895.1	0	Orn-15475	2302	Orn-15475	6909	CYT		252.898	5.62			6909	basement membrane-specific heparan sulfate proteoglycan core protein precursor - probable fragment	extmat	MUS-PEP	0	55.1	ACARI	1038	1	995	1	945	1	873	1	822	1	790	1	752	1	729	1	695	1	679	1	655	1	628	1	604	1	590
ORN-15489	0.62	685.37	685.99	JAC25629.1	4e-48	Orn-15489	307	Orn-15489	921	CYT		30.681	11.61			921	collagen type i alpha 1a partial - 36 NetOglyc sites	extmat	ACARI	2e-48	105.7	NR-LIGHT	172	3	257	2	946	1	874	1	823	1	791	1	753	1	730	1	696	1	680	1	657	1	631	1	610	1	596
ORN-15566	5.13	23.89	29.02	JAB72251.1	9e-45	Orn-15566	143	Orn-15566	432	SIG	16-17	13.575	8.86	11.844	8.31	432	glycine-rich cell wall structural protein 1.0 - signalP detected	extmat	ACARI	5e-45	92.9	ACARI	1	66	7	17	65	4	45	4	33	4	23	4	14	4	7	4	5	4	5	4	3	4	1	4	1	4	7
ORN-15567	17.96	47.77	65.73	JAB72251.1	2e-45	Orn-15567	143	Orn-15567	432	SIG	16-17	13.441	9.25	11.788	9.17	432	glycine-rich cell wall structural protein 1.0 - signalP detected	extmat	ACARI	1e-45	92.9	ACARI	1	66	7	17	65	4	45	4	33	4	23	4	14	4	7	4	5	4	5	4	3	4	1	4	1	4	7
ORN-16181	14.16	10.16	24.32	JAB78963.1	5e-41	Orn-16181	89	Orn-16181	267	CYT		10.08	4.71			267	paramyosin - probable fragment	extmat	REFSEQ-INVERTEBRATE	1e-31	4.3	ACARI	1090	1	1050	1	1004	1	937	1	893	1	861	1	825	1	802	1	771	1	756	1	734	1	710	1	689	1	675
ORNSIGP-16288	12	2.84	14.84	XP_002410941.1	0	OrnSigP-16288	897	OrnSigP-16288	2699	SIG	34-35	97.155	5.32	93.757	5.21	2699	basement membrane-specific heparan sulfate proteoglycan core protein precursor - probable fragment - signalP detected	extmat	MUS-PEP	1e-83	16	ACARI	6397	1	6811	1	7128	1	7341	1	7476	1	7578	1	7662	1	7725	1	7776	1	7812	1	7852	1	7899	1	7932	1	7955
ORN-17031	6.62	2.58	9.2	XP_002411085.1	0	Orn-17031	768	Orn-17031	2307	CYT		86.206	8.57			2307	chondroitin synthase	extmat	ACARI	0	97.1	ACARI	1168	1	1137	1	1100	1	1035	1	991	1	960	1	926	1	904	1	874	1	860	1	838	1	814	1	794	1	780
ORN-18486	28.2	10.24	38.44	JAC94445.1	0	Orn-18486	818	Orn-18486	2457	SIG	30-31	84.642	5.46	81.295	5.57	2457	collagen alpha-1(XV) chain precursor - probable fragment - signalP detected	extmat	MUS-PEP	0	62.1	ACARI	1246	1	1225	1	1198	1	1138	1	1097	1	1067	1	1034	1	1014	1	986	1	974	1	953	1	931	1	911	1	897
ORN-18723	40.0001	12.51	52.54	JAP79087.1	0	Orn-18723	1433	Orn-18723	4302	CYT		158.968	9.04			4302	collagen alpha-1iii chain - 11 NetOglyc sites	extmat	ACARI	0	105.4	ACARI	1255	1	1236	1	1210	1	1151	1	1110	1	1080	1	1048	1	1028	1	1000	1	988	1	969	1	947	1	928	1	915
ORN-18750	186.33	58	244.33	JAB75675.1	0	Orn-18750	2391	Orn-18750	7176	CYT		275.143	5.35			7176	spectrin beta chain non-erythrocytic 1 isoform 1	extmat	MUS-PEP	0	100.5	ACARI	1261	1	1242	1	1216	1	1157	1	1116	1	1086	1	1054	1	1034	1	1008	1	996	1	977	1	955	1	936	1	923
ORN-18896	450	0	450.06	JAR86956.1	1e-89	Orn-18896	901	Orn-18896	2706	CYT		98.941	7.52			2706	lpxtg-motif cell wall anchor domain protein partial - probable fragment	extmat	ACARI	4e-50	67.2	ACARI	357	2	302	2	244	2	196	2	154	2	133	2	112	2	88	2	73	2	57	2	46	2	999	1	982	1	971
ORN-19182	424.51	0	424.51	JAR86956.1	6e-90	Orn-19182	914	Orn-19182	2745	SIG	21-22	101.448	6.68	99.196	6.5	2745	lpxtg-motif cell wall anchor domain protein partial - probable fragment - signalP detected	extmat	ACARI	2e-50	68.7	ACARI	357	2	302	2	244	2	196	2	154	2	133	2	112	2	88	2	73	2	57	2	46	2	1025	1	1009	1	998
ORN-20826	7.58	0	7.58	XP_002408125.1	1e-119	Orn-20826	284	Orn-20826	855	SIG	21-22	31.393	7.95	29.154	8.2	855	somatomedin-B and thrombospondin type-1 domain-containing protein - signalP detected	extmat	NR-LIGHT	1e-76	93.2	ACARI	1412	1	1401	1	1387	1	1336	1	1300	1	1273	1	1243	1	1228	1	1203	1	1191	1	1175	1	1157	1	1141	1	1131
ORN-21822	35.21	24.38	59.59	JAR93451.1	0	Orn-21822	1456	Orn-21822	4371	CYT		156.654	9.22			4371	LPXTG cell wall surface anchor family protein - probable fragment - 14 NetOglyc sites	extmat	BAC-LIGHT	9e-21	60	ACARI	1499	1	1500	1	1494	1	1451	1	1417	1	1391	1	1362	1	1348	1	1325	1	1316	1	1301	1	1285	1	1270	1	1260
ORN-21849	156.8	171.03	327.83	JAR87531.1	1e-121	Orn-21849	525	Orn-21849	1578	CYT		53.467	4.3			1578	Vegetative cell wall protein gp1 - probable fragment - 56 NetOglyc sites	extmat	SWISSP	2e-38	66.8	ACARI	1505	1	1506	1	1501	1	1459	1	1425	1	1399	1	1370	1	1356	1	1333	1	1324	1	1309	1	1293	1	1279	1	1269
ORN-22399	4.64	3.11	7.75	JAP72939.1	0	Orn-22399	575	Orn-22399	1728	CYT		66.408	6.51			1728	Leishmanolysin-like peptidase (Peptidase M8 family) - probable fragment	extmat	KOG	0	80.4	ACARI	1544	1	1550	1	1548	1	1509	1	1481	1	1460	1	1432	1	1418	1	1397	1	1388	1	1373	1	1358	1	1345	1	1336
ORN-22789	2.09	5.9	7.99	JAT93376.1	4e-63	Orn-22789	879	Orn-22789	2637	CYT		97.11	4.4			2637	LPXTG cell wall surface anchor family protein	extmat	BAC-LIGHT	1e-12	26.7	NR-LIGHT	1578	1	1586	1	1589	1	1553	1	1526	1	1507	1	1480	1	1469	1	1448	1	1440	1	1427	1	1413	1	1400	1	1392
ORN-23892	7.74	3.67	11.41	JAR88701.1	0	Orn-23892	1461	Orn-23892	4386	CYT		149.869	8.69			4386	collagen alpha-1iii chain partial - probable fragment - 32 NetOglyc sites	extmat	ACARI	0	98	ACARI	1656	1	1669	1	1677	1	1646	1	1621	1	1604	1	1582	1	1572	1	1551	1	1544	1	1531	1	1518	1	1505	1	1497
ORN-25758	11.74	2.84	14.58	JAB71400.1	0	Orn-25758	2120	Orn-25758	6363	CYT		231.259	4.96			6363	Nidogen	extmat	KOG	6e-17	19.6	ACARI	1825	1	1854	1	1873	1	1850	1	1829	1	1816	1	1800	1	1792	1	1778	1	1775	1	1764	1	1752	1	1743	1	1736
ORN-25950	352.97	773.29	1126.26	JAP83101.1	0	Orn-25950	499	Orn-25950	1500	SIG	18-19	56.162	4.88	54.164	4.83	1500	procollagen-proline 2-oxoglutarate 4-dioxygenase proline 4-hydroxylase beta polypeptide - signalP detected	extmat	ACARI	0	100	ACARI	374	2	318	2	1910	1	1887	1	1867	1	1854	1	1841	1	1835	1	1822	1	1819	1	1808	1	1799	1	1790	1	1783
ORN-26819	7.76	6.22	13.98	JAP70009.1	1e-168	Orn-26819	415	Orn-26819	1248	CYT		45.997	6.09			1248	neural cell adhesion molecule L1 partial	extmat	ACARI	0	87.4	ACARI	434	2	1970	1	2002	1	1984	1	1969	1	1959	1	1947	1	1943	1	1931	1	1929	1	1918	1	1909	1	1900	1	1893
ORN-27412	4.5	71.7	76.2	JAB71561.1	0	Orn-27412	1801	Orn-27412	5406	SIG	31-32	176.115	5.88	172.737	5.77	5406	collagen type IV alpha 5 precursor - probable fragment - signalP detected	extmat	MUS-PEP	0	101.7	ACARI	436	2	376	2	308	2	256	2	2025	1	2017	1	2006	1	2002	1	1991	1	1990	1	1980	1	1971	1	1962	1	1955
ORN-27727	34.31	18.93	53.24	JAP67765.1	3e-43	Orn-27727	1053	Orn-27727	3162	CYT		115.175	6.23			3162	collagen alpha-1iii chain - probable fragment - 24 NetOglyc sites	extmat	ACARI	2e-24	51.3	ACARI	2001	1	2055	1	2090	1	2079	1	2067	1	2060	1	2052	1	2048	1	2037	1	2036	1	2027	1	2020	1	2012	1	2005
ORN-27967	6.28	2.24	8.52	JAR87916.1	1e-42	Orn-27967	429	Orn-27967	1287	CYT		48.244	8.13			1287	cell adhesion molecule partial - probable fragment	extmat	ACARI	4e-41	98	ACARI	2025	1	2081	1	2116	1	2105	1	2093	1	2087	1	2081	1	2077	1	2066	1	2065	1	2056	1	2049	1	2042	1	2035
[truncated: 6,612 more rows]
[truncated: 168 more columns]

## Sheet: z-scores
Name	TPM_GUT	TPM_SG	All	GUT LOG	SG LOG	GUT_ZSCORE	SG_ZSCORE
[truncated: 8,128 more rows]
